# Supplementary material for: Enriched methylomes of low-input and fragmented DNA using fragment ligation EXclusive methylation sequencing
Source: Nucleic Acids Res. 2026 May 14;54(9):gkag385. doi: 10.1093/nar/gkag385 (PMC13171454; doi:10.1093/nar/gkag385)
Supplement: gkag385_Supplemental_Files [file gkag385_supplemental_files.zip]

Archive with 2 entries (2 files):
- 26-0304-MethodsPaper_SupplementaryData_clean.docx
- 26-0304-Suppl Tables.xlsx
