# Supplementary material for: Enriched methylomes of low-input and fragmented DNA using fragment ligation EXclusive methylation sequencing
Source: Nucleic Acids Res. 2026 May 14;54(9):gkag385. doi: 10.1093/nar/gkag385 (PMC13171454; doi:10.1093/nar/gkag385)
Supplement: gkag385_Supplemental_Files [file gkag385_supplemental_files.zip › 26-0304-Suppl Tables.xlsx]

## Sheet: Table S1.benchmarks_QC
Table S1a. Quality control metrics of benchmark samples#
Sample Name	Sample Input (ng)	Run	Sample Type	Enrichment Rate	Total Reads (PE)	% Mapping	Final Deduplicated Reads (PE)	% Duplicates	% Non-converted CGs Removed (hg38)	Conversion (Lmbda)	Raw Conversion (Lambda)	Lambda Unique Reads (PE)	pUC19 UniqueReads (PE)	Conversion pUC19	Spike-in Input (ng)*	CpGs Covered	Mean Depth	Median Depth	CpGs covered (>=5cov)	Mean Depth (>=5cov)	Median Depth (>=5cov)
FFPE50vXR23Bq1_S81	25	50+70, NovaSeq 6000 (XR23)	FFPE tissue DNA	0.9716	81577507	0.758	35230421	0.3919	0.063	0.005	0.007	37262	2152	0.939	NA	11274311	8.19139	5	6396340	12.8778	11
FFPE50vXR23Bq2_S81	25	50+70, NovaSeq 6000 (XR23)	FFPE tissue DNA	0.9771	65149295	0.747	30421848	0.333	0.063	0.005	0.009	31984	1651	0.933	NA	10865329	7.40178	5	5878463	11.9449	10
FFPE10vXR23Bq1_S82	5	50+70, NovaSeq 6000 (XR23)	FFPE tissue DNA	0.9758	93587000	0.755	38363734	0.4284	0.05	0.003	0.005	89690	4854	0.936	NA	11372109	8.90905	6	6764884	13.5908	11
FFPE10vXR23Bq2_S82	5	50+70, NovaSeq 6000 (XR23)	FFPE tissue DNA	0.981	76114134	0.745	33945605	0.3692	0.051	0.004	0.005	78206	4023	0.936	NA	11074186	8.15731	5	6332001	12.7432	11
FFPE5vXR23Bq1_S83	2.5	50+70, NovaSeq 6000 (XR23)	FFPE tissue DNA	0.9748	94067499	0.772	32078447	0.54	0.04	0.003	0.005	514785	28811	0.937	NA	11263155	7.23139	5	6107455	11.5753	10
FFPE5vXR23Bq2_S83	2.5	50+70, NovaSeq 6000 (XR23)	FFPE tissue DNA	0.9796	69816300	0.762	26920527	0.4733	0.04	0.003	0.004	415806	21252	0.936	NA	10773354	6.42585	4	5492155	10.5935	9
FFPE1vXR24Aq1_S54	0.5	50+70, NovaSeq 6000 (XR24)	FFPE tissue DNA	0.973	35026364	0.769	8400288	0.6819	0.019	0.003	0.005	953104	56884	0.93	NA	7779342	2.44157	2	1020361	6.64089	6
FFPE1vXR24Aq2_S54	0.5	50+70, NovaSeq 6000 (XR24)	FFPE tissue DNA	0.9763	39764651	0.778	8502621	0.7193	0.021	0.003	0.005	1160241	66433	0.931	NA	7830998	2.45359	2	1041036	6.66534	6
BF3713dil250ngvXR23Bq1_S89	125	50+70, NovaSeq 6000 (XR23)	cfDNA	0.965016	81546812	0.713	34087335	0.4057	0.014	0.009	0.018	3931	185	0.917	195.451	11005827	8.07314	5	5926103	13.2889	11
BF3713dil250ngvXR23Bq2_S89	125	50+70, NovaSeq 6000 (XR23)	cfDNA	0.97089	61112192	0.696	27318388	0.3492	0.014	0.007	0.014	3137	159	0.948	183.547	10322923	6.96584	4	5157475	11.9254	10
BF3713dil100ngvXR23Bq1_S90	50	50+70, NovaSeq 6000 (XR23)	cfDNA	0.972184	104000000	0.738	41306855	0.4562	0.008	0.005	0.01	12576	775	0.939	77.9101	11300615	9.67935	6	6712774	14.9356	12
BF3713dil100ngvXR23Bq2_S90	50	50+70, NovaSeq 6000 (XR23)	cfDNA	0.977537	80743499	0.721	34714895	0.3992	0.008	0.005	0.009	10478	488	0.936	72.5986	10839010	8.57194	6	6106681	13.6617	11
BF3713dil10ngvXR23Bq1_S91	5	50+70, NovaSeq 6000 (XR23)	cfDNA	0.97373	85853876	0.745	36125909	0.4326	0.005	0.004	0.006	95799	5626	0.935	8.4347	11085083	8.57783	6	6343336	13.4802	10
BF3713dil10ngvXR23Bq2_S91	5	50+70, NovaSeq 6000 (XR23)	cfDNA	0.979634	67951884	0.731	30525833	0.3821	0.005	0.004	0.006	81277	4172	0.934	7.8681	10546657	7.72403	5	5782682	12.4143	10
BF3713dil1ngvXR23Bq1_S92	0.5	50+70, NovaSeq 6000 (XR23)	cfDNA	0.968543	80455841	0.772	23993599	0.6119	0.005	0.004	0.005	859970	49189	0.934	0.872093	10558575	5.69829	4	4755618	10.1068	8
BF3713dil1ngvXR23Bq2_S92	0.5	50+70, NovaSeq 6000 (XR23)	cfDNA	0.97539	64874900	0.762	21479335	0.5636	0.005	0.003	0.005	754007	39038	0.929	0.801272	10153133	5.37804	4	4411133	9.65749	8
BF3713dil250pgvXR23Bq1_S93	0.125	50+70, NovaSeq 6000 (XR23)	cfDNA	0.953521	40705949	0.726	4602113	0.8437	0.004	0.003	0.004	3697765	228469	0.932	0.0943005	5901799	1.79839	1	243936	6.49759	5
BF3713dil250pgvXR23Bq2_S93	0.125	50+70, NovaSeq 6000 (XR23)	cfDNA	0.958723	28782356	0.714	4357245	0.7871	0.004	0.003	0.004	2816562	160066	0.929	0.0868636	5729451	1.7678	1	214722	6.5119	5
BF3713dil100pgvXR23Bq1_S94	0.05	50+70, NovaSeq 6000 (XR23)	cfDNA	0.952225	33370317	0.698	2950439	0.8729	0.003	0.003	0.003	4183834	272627	0.934	0.0657299	4479322	1.51306	1	70125	6.81573	5
BF3713dil100pgvXR23Bq2_S94	0.05	50+70, NovaSeq 6000 (XR23)	cfDNA	0.958746	22750057	0.683	2911545	0.812	0.003	0.003	0.003	3092707	184092	0.931	0.0598883	4447442	1.5128	1	69594	6.85289	5
Replicate1 (K562)	20	50+70, NovaSeq 6000 (XR21)	sheared gDNA	0.9363	181352769	0.7831	72166422	0.4857	0.012	0.009	0.012	471868	23432	0.88525	NA	13255982	13.2419	8	8130431	20.4857	20
K56210ngw1q1vXR21A_S40	5	50+70, NovaSeq 6000 (XR21)	sheared gDNA	0.9386	50065108	0.781	20131080	0.4794	0.011	0.009	0.011	115542	5910	0.886	NA	10028038	4.88797	3	3981189	9.17287	8
K56210ngw1q2vXR21A_S40	5	50+70, NovaSeq 6000 (XR21)	sheared gDNA	0.9402	48163876	0.781	18574095	0.5007	0.011	0.009	0.012	110552	5471	0.889	NA	9817083	4.62075	3	3686565	8.85806	7
K56210ngw2q1vXR21A_S48	5	50+70, NovaSeq 6000 (XR21)	sheared gDNA	0.933	43684737	0.786	17868593	0.4726	0.013	0.009	0.012	128941	6131	0.887	NA	9763180	4.40748	3	3471325	8.67678	7
K56210ngw2q2vXR21A_S48	5	50+70, NovaSeq 6000 (XR21)	sheared gDNA	0.9352	39439048	0.785	15592654	0.4901	0.013	0.009	0.012	116833	5920	0.879	NA	9388166	4.02367	3	2995143	8.23515	7
Replicate2 (K562)	20	50+70, NovaSeq 6000 (XR22)	sheared gDNA	0.9624	254866263	0.777	105226828	0.46405	0.00875	0.0068	0.009	706325	43496	0.882	NA	13596833	19.4963	12	9081362	28.3296	28
K56210MSP10vXR22Aq2_S33	5	50+70, NovaSeq 6000 (XR22)	sheared gDNA	0.9584	63412644	0.777	25562297	0.477	0.008	0.007	0.009	185333	11451	0.885	NA	10528997	6.03205	4	5060913	10.2919	9
K56210MSP10vXR22Aq1_S33	5	50+70, NovaSeq 6000 (XR22)	sheared gDNA	0.9594	63069252	0.777	25004261	0.4856	0.009	0.006	0.009	192899	11530	0.874	NA	10508209	5.97788	4	5006596	10.2548	9
K56210ngvXR22Aq1_S28	5	50+70, NovaSeq 6000 (XR22)	sheared gDNA	0.966	66841187	0.778	28152510	0.4538	0.009	0.007	0.009	167014	10809	0.883	NA	10630501	6.66608	5	5519158	10.8975	9
K56210ngvXR22Aq2_S28	5	50+70, NovaSeq 6000 (XR22)	sheared gDNA	0.9658	61543180	0.776	26507760	0.4398	0.009	0.007	0.009	161079	9706	0.884	NA	10512767	6.43408	5	5323397	10.6657	9
Replicate3 (K562)	20	50+70, NovaSeq 6000 (XR28)	sheared gDNA	0.955635	306497698	0.8305	80194814	0.681575	0.00325	0.0015	0.0025	515545	39683	0.924	NA	14946980	13.5363	7	8823026	21.6705	17
K562LG10ngvXR28q1_S16	5	50+70, NovaSeq 6000 (XR28)	sheared gDNA	0.9584	52261896	0.832	14436124	0.6669	0.003	0.001	0.002	108032	7943	0.925	NA	9723805	3.64611	2	2645728	8.15551	7
K562LG10ngvXR28q2_S16	5	50+70, NovaSeq 6000 (XR28)	sheared gDNA	0.956328	85276746	0.848	24903759	0.6548	0.003	0.001	0.002	146536	10674	0.922	NA	11462270	5.24614	3	4443050	10.4052	9
K562ST10ngvXR28q1_S17	5	50+70, NovaSeq 6000 (XR28)	sheared gDNA	0.966	61805915	0.813	15412627	0.6919	0.003	0.002	0.003	100612	8653	0.926	NA	9890385	4.09255	3	3265632	8.24102	7
K562ST10ngvXR28q2_S17	5	50+70, NovaSeq 6000 (XR28)	sheared gDNA	0.941814	107153141	0.829	25442304	0.7127	0.004	0.002	0.003	160365	12413	0.923	NA	11384492	5.81449	4	5204665	10.343	9
K562LG50ngvXR28q1_S18	25	50+70, NovaSeq 6000 (XR28)	sheared gDNA	0.97435	49856483	0.802	27966457	0.3	0.001	0.001	0.001	30285	1626	0.897	NA	10772963	6.73492	5	5457723	11.2976	9
K562LG50ngvXR28q2_S18	25	50+70, NovaSeq 6000 (XR28)	sheared gDNA	0.97222	64241041	0.821	33799340	0.358	0.001	0.001	0.001	38377	1919	0.881	NA	11276583	7.67415	5	6083760	12.5042	10
K562ST50ngvXR28q1_S19	25	50+70, NovaSeq 6000 (XR28)	sheared gDNA	0.95627	72444019	0.775	37609944	0.3288	0.002	0.001	0.002	29614	1387	0.848	NA	11477230	8.65123	6	6511082	13.8087	11
K562ST50ngvXR28q2_S19	25	50+70, NovaSeq 6000 (XR28)	sheared gDNA	0.954	95181062	0.792	45001539	0.4022	0.002	0.001	0.001	39468	1803	0.839	NA	11973024	9.8453	7	7028855	15.4871	13
K5621ngMSP10vXR22Aq1_S25	0.5	50+70, NovaSeq 6000 (XR21)	sheared gDNA	0.9465	64806735	0.797	12912898	0.7485	0.007	0.005	0.007	779201	52996	0.896	NA	9105214	3.28771	2	2134836	7.55848	7
K5621ngMSP10vXR22Aq2_S25	0.5	50+70, NovaSeq 6000 (XR21)	sheared gDNA	0.947	55526158	0.798	12026027	0.7269	0.007	0.005	0.007	714199	46522	0.899	NA	8888525	3.1522	2	1941509	7.40129	6
P2XR33FLEX	4	2X150, NovaSeqX	plasma cfDNA	0.98	109005064	0.7405	55933838	0.30315	0.004	0.002	0.003	992613	58129	0.923	NA	10494766	13.0033	9	7203528	18.0317	15
P2vXR33w1_FLEX_S57	2	2X150, NovaSeqX	plasma cfDNA	0.977	63888294	0.742	32176285	0.3192	0.004	0.002	0.003	576273	33138	0.923	NA	-	-	-	-	-	-
P2vXR33w2_FLEX_S61	2	2X150, NovaSeqX	plasma cfDNA	0.983	45116770	0.739	23757553	0.2871	0.004	0.002	0.003	416340	24991	0.923	NA	-	-	-	-	-	-
TF725XR33FLEX	50	2X150, NovaSeqX	FFPE fragmented DNA	0.97955	170317891	0.704	92132419	0.2212	0.013	0.002	0.003	285036	16102	0.9275	NA	11195292	20.7488	14	8061067	28.0756	22
TF725vXR33w1_FLEX_S66	25	2X150, NovaSeqX	FFPE fragmented DNA	0.9802	81452066	0.705	44355314	0.2171	0.013	0.002	0.003	141684	8070	0.928	NA	-	-	-	-	-	-
TF725vXR33w2_FLEX_S70	25	2X150, NovaSeqX	FFPE fragmented DNA	0.9789	88865825	0.703	47777105	0.2253	0.013	0.002	0.003	143352	8032	0.927	NA	-	-	-	-	-	-
Whole-genome sequencing
K562WGBSvLG1ug	1000	2X150, NovaSeqX	sheared gDNA	-	1286620882	0.738	846493319	0.1098	0.001	0.0075	0.008	447066	34040	0.958	NA	24826694	23.2362	16	22503005	25.3627	18
K562WGBSvLG1ugw1_S1	500	2X150, NovaSeqX	sheared gDNA	-	512641948	0.733	334695632	0.1093	0.001	0.008	0.008	193544	14377	0.957	NA	-	-	-	-	-	-
K562WGBSvLG1ugw2_S2	500	2X150, NovaSeqX	sheared gDNA	-	773978934	0.743	511797687	0.1103	0.001	0.007	0.008	253522	19663	0.959	NA	-	-	-	-	-	-
K562WGBSvST1ug	1000	2X150, NovaSeqX	sheared gDNA	-	1534998397	0.3685	493278186	0.12665	0.001	0.007	0.0075	434845	20835	0.946		24779589	18.1809	14	22686551	19.6144	15
K562WGBSvST1ugw1_S3	500	2X150, NovaSeqX	sheared gDNA	-	701922037	0.371	229078538	0.1209	0.001	0.007	0.008	185708	9104	0.946	NA	-	-	-	-	-	-
K562WGBSvST1ugw2_S4	500	2X150, NovaSeqX	sheared gDNA	-	833076360	0.366	264199648	0.1324	0.001	0.007	0.007	249137	11731	0.946	NA	-	-	-	-	-	-
P2XR33EM	4	2X150, NovaSeqX	plasma cfDNA	0.0289	342417096	0.7865	329192108	0.3425	0.0265	0.001	0.0085	3373682	82526	0.9265	NA	23559684	15.5988	14	21334537	16.9465	15
P2vXR33w1_EM_S56	2	2X150, NovaSeqX	plasma cfDNA	0.0286	297300326	0.79	162962823	0.3064	0.023	0.001	0.008	1449288	36579	0.93	NA	-	-	-	-	-	-
P2vXR33w2_EM_S60	2	2X150, NovaSeqX	plasma cfDNA	0.0292	45116770	0.783	166229285	0.3786	0.03	0.001	0.009	1924394	45947	0.923	NA	-	-	-	-	-	-
TF725XR33EM	50	2X150, NovaSeqX	FFPE fragmented DNA	0.0241	1044047044	0.7665	654091360	0.1819	0.0335	0.001	0.008	1019269	24497	0.952	NA	24868716	24.1563	21	24056630	24.895	22
TF725vXR33w1_EM_S65	25	2X150, NovaSeqX	FFPE fragmented DNA	0.0245	492584859	0.768	314434773	0.1685	0.032	0.001	0.008	484660	11439	0.952	NA	-	-	-	-	-	-
TF725vXR33w2_EM_S69	25	2X150, NovaSeqX	FFPE fragmented DNA	0.0237	551462185	0.765	339656587	0.1953	0.035	0.001	0.008	534609	13058	0.952	NA	-	-	-	-	-	-
RRBS (K562)				-
K562RRBSvUS10ng	10	50+70, NovaSeq 6000 (XR28)	gDNA	-	194828839	0.6015	-	-	0.001	0.0135	0.0145	21279523	1494734	0.932	NA	9224527	48.2295	6	5245138	83.2659	39
K562RRBSvUS10ngw1_comb	5	50+70, NovaSeq 6000 (XR28)	gDNA	-	108057554	0.612	-	-	0	0.013	0.014	10982791	800960	0.932	NA	-	-	-	-	-	-
K562RRBSvUS10ngw2_comb	5	50+70, NovaSeq 6000 (XR28)	gDNA	-	86771285	0.591	-	-	0	0.014	0.015	10296732	693774	0.932	NA	-	-	-	-	-	-
K562RRBSvUS50ng	50	50+70, NovaSeq 6000 (XR28)	gDNA	-	208075404	0.5575	-	-	0.001	0.016	0.02	25643394	4872100	0.973	NA	8779005	50.9256	5	4598042	95.5724	64
K562RRBSvUS50ngw1_comb	25	50+70, NovaSeq 6000 (XR28)	gDNA	-	90167963	0.562	-	-	0.003	0.016	0.02	10783007	2064188	0.973	NA	-	-	-	-	-	-
K562RRBSvUS50ngw2_comb	25	50+70, NovaSeq 6000 (XR28)	gDNA	-	117907441	0.553	-	-	0.003	0.016	0.02	14860387	2807912	0.973	NA	-	-	-	-	-	-
P2XR33cfRREM-seq	4	2X150, NovaSeqX	plasma cfDNA		8825181	0.6515			0.0125	0	0	7	NA	NA	NA	4358952	4.80693	2	1403519	11.2126	9
P2vXR33w1_cfRRBS_S59	2	2X150, NovaSeqX	plasma cfDNA	-	3814769	0.651	-	-	0.01	0	0	3	NA	NA	NA	-	-	-	-	-	-
P2vXR33w2_cfRRBS_S63	2	2X150, NovaSeqX	plasma cfDNA	-	5010412	0.652	-	-	0.015	0	0	4	NA	NA	NA	-	-	-	-	-	-
TF725XR33cfRREM-seq	50	2X150, NovaSeqX	FFPE fragmented DNA		60004329	0.6185			0.0145	NA	NA	NA	NA	NA	NA	6213063	24.1439	3	2771936	51.8105	28
TF725vXR33w1_cfRRBS_S68	25	2X150, NovaSeqX	FFPE fragmented DNA	-	30993620	0.619	-	-	0.015	NA	NA	NA	NA	NA	NA	-	-	-	-	-	-
TF725vXR33w2_cfRRBS_S72	25	2X150, NovaSeqX	FFPE fragmented DNA	-	29010709	0.618	-	-	0.014	NA	NA	NA	NA	NA	NA	-	-	-	-	-	-
XRBS
K562XRBSvLG10ng	5	2X150, NovaSeqX	sheared gDNA	0.173	56086642	0.139	5909126	0.2425	0.009	0.011	0.011	269149	19204	0.981	NA	6646067	1.96092	1	398275	6.19089	5
K562XRBSvST10ng	10	50+70, NovaSeq 6000; 2X150, NovaSeqX	sheared gDNA	0.061	146552301	0.274	11046617	0.7248	0.027	0.01	0.01	338468	137857	0.981	NA	7859207	1.57411	1	150072	7.50314	5
K562XRBSvUS10ng	10	50+70, NovaSeq 6000 (XR28)	gDNA	0.901	370325136	0.709	78612133	0.69905	0.001	0.011	0.011	1435315	623121	0.985	NA	12711020	15.9986	8	8111892	23.9011	17
K562XRBSvUS10ngw1_comb	5	50+70, NovaSeq 6000 (XR28)	gDNA	0.896	172252579	0.702	39221840	0.6759	0.001	0.011	0.011	660956	278486	0.985	NA	-	-	-	-	-	-
K562XRBSvUS10ngw2_comb	5	50+70, NovaSeq 6000 (XR28)	gDNA	0.905	198072557	0.716	39390293	0.7222	0.001	0.011	0.011	774359	344635	0.985	NA	-	-	-	-	-	-
P2vXR33_XRBS_S55	2	2X150, NovaSeqX	plasma cfDNA	0.0507	891403	0.024	20657	0.0334	0.014	0.014	0.017	7	4	0.977	NA	NA	NA	NA	NA	NA	NA
TF725vXR33_XRBS_S64	25	2X150, NovaSeqX	FFPE fragmented DNA	0.1753	883487	0.159	133698	0.0457	0.012	0.026	0.029	8	4	0.972	NA	NA	NA	NA	NA	NA	NA
* Spike-in input are based on a cfDNA calibration curve and represent DNA content before PCR. Most samples are halved by input prior to PCR to reduce PCR duplicates.
# RRBS reads are not deduplicated, WGBS, FLEXseq, and XRBS reads are deduplicated.
Table S1b. Correlations between different methods
Comparison	Sample1 CpGs	Sample2 CpGs	Overlapped CpGs	Pearson's r	Sample1 CpGs (0.2-0.8)	Sample2 CpGs (0.2-0.8)	Overlapped CpGs (0.2-0.8)	Pearson's r (0.2-0.8)
Replicates
Replicate1 vs. Replicate2	4439720	6172381	4267918	0.978176	951267	1383309	688432	0.794719
Replicate1 vs. Replicate3	4439720	4965480	3667710	0.972249	951267	1167804	585815	0.757226
Replicate2 vs. Replicate3	6172381	4965480	4388462	0.973515	1383309	1167804	725719	0.765351
K562 input titrations
K562FLEXseqLG10ng vs. K562FLEXseqLG50ng	1968095	4073064	1834188	0.972891	433204	1016500	308670	0.765826
K562FLEXseqLG10ng vs. K562FLEXseq1ng	1968095	710882	630998	0.969746	433204	130282	87169	0.727816
Different methods
K562WGBSvLG1ug vs. K562FLEXseqLG10ng	13547701	1968095	1034650	0.972382	2364951	433204	160872	0.712036
K562WGBSvST1ug vs. K562FLEXseqST10ng	11906540	2396722	1118793	0.963461	2311756	531729	191837	0.684537
K562WGBSvLG1ug vs. K562RRBSvUS10ng	13547701	3455608	1026511	0.931372	2364951	786584	156021	0.626752
K562WGBSvLG1ug vs. K562XRBSvUS10ng	13547701	4574781	1718884	0.938691	2364951	1082029	280698	0.636758
K562WGBSvLG1ug vs. K562XRBSvLG10ngw1*	18026878	17158	13595	0.903875	3143884	3601	1684	0.585325
K562FLEXseqLG10ng vs. K562RRBSvUS10ng	1968095	3455608	545496	0.938399	433204	786584	77749	0.605738
K562FLEXseqLG10ng vs. K562XRBSvUS10ng	1968095	4574781	1418771	0.957074	433204	1082029	219370	0.667756
K562FLEXseqLG10ng vs. K562XRBSvLG10ngw1*	3441177	17158	12497	0.952425	795261	3601	1567	0.641289
In-house vs. public
K562WGBSvLG1ug vs. K562WGBS_SRR4235743	13547701	15845443	10507915	0.981013	2364951	2763794	1409486	0.750623
K562RRBSvUS50ng vs. K562RRBS_ENCFF000MHC	3531358	901907	881238	0.977792	744858	151831	122890	0.7805
K562XRBSvUS10ng vs. K562XRBS_GSM4518657	4574781	2841870	2023136	0.908563	1082029	543992	225045	0.397883
* CpGs were filtered at ≥ 15X, except K562WGBSvLG1ug vs. K562XRBSvLG10ng and K562FLEXseqLG10ng vs. K562XRBSvLG10ng due to fewer reads from XRBS data.

## Sheet: Table S2.UXM_deconv_markers
chr	start	end	startCpG	endCpG	target	name	direction	Adipocytes	Bladder-Ep	Blood-B	Blood-Granul	Blood-Mono+Macro	Blood-NK	Blood-T	Bone-Osteob	Breast-Basal-Ep	Breast-Luminal-Ep	Colon-Ep	Colon-Fibro	Dermal-Fibro	Endothel	Epid-Kerat	Eryth-prog	Fallopian-Ep	Gallbladder	Gastric-Ep	Head-Neck-Ep	Heart-Cardio	Heart-Fibro	Kidney-Ep	Liver-Hep	Lung-Ep-Alveo	Lung-Ep-Bron	Neuron	Oligodend	Ovary-Ep	Pancreas-Acinar	Pancreas-Alpha	Pancreas-Beta	Pancreas-Delta	Pancreas-Duct	Megakaryocytes	Prostate-Ep	Skeletal-Musc	Small-Int-Ep	Smooth-Musc	Thyroid-Ep
chr1	185606	185761	2174	2180	Gallbladder	chr1:185606-185761	U	0	0	0	0	0	0	0.003	0	0	0.009	0.009	0.009	0	0.003	0	0.032	0	0.947	0	0	0.006	0	0	0	0.005	0	0	0	0	0.006	0	0	0	0	0	0	0	0.049	0.012	0
chr1	981709	981807	12952	12960	Skeletal-Musc	chr1:981709-981807	U	0.04	0.064	0	0.009	0.007	0.01	0.014	0.067	0	0	0.117	0.01	0.025	0.014	0	0.155	0	0.026	0.009	0.03	0.066	0.007	0.287	0.027	0.011	0	0.006	0.008	0.024	0.08	0.063	0	0.049	0	0	0	0.565	0.054	0.031	0.017
chr1	1003660	1003750	13886	13894	Epid-Kerat	chr1:1003660-1003750	U	0	0	0	0	0.003	0	0	0	0.01	0	0	0	0	0	0.769	0.122	0	0	0	0.071	0	0	0	0.004	0	0	0	0	0	0	0.009	0	0.02	0	0	0	0	0.006	0	0
chr1	1110257	1110409	18265	18270	Colon-Ep	chr1:1110257-1110409	U	0	0.102	0	0.011	0	0.012	0.004	0	0	0	0.963	0	0	0.006	0	0.168	0	0	0.225	0	0	0.014	0.115	0	0	0	0.019	0	0.043	0.019	0.047	0.051	0.025	0	0	0.022	0	0.156	0.05	0.013
chr1	1160442	1160800	20290	20304	Colon-Ep	chr1:1160442-1160800	U	0	0	0	0	0.015	0	0	0	0	0	0.764	0	0	0	0	0.052	0	0	0.002	0	0	0	0	0	0	0	0	0	0	0	0	0	0	0	0	0	0	0.019	0.03	0
chr1	1262136	1262432	24569	24584	Eryth-prog	chr1:1262136-1262432	U	0	0	0	0	0.001	0	0.002	0	0.027	0	0.004	0.013	0	0.001	0.013	0.946	0	0	0	0.002	0	0	0.002	0.004	0	0	0	0	0	0	0	0.007	0	0	0	0	0	0	0	0
chr1	1278933	1279008	25117	25122	Small-Int-Ep	chr1:1278933-1279008	U	0	0	0	0	0	0	0	0	0	0	0.062	0.025	0	0.002	0	0.055	0	0	0	0.005	0	0	0.018	0.005	0	0.008	0	0	0	0	0	0	0	0	0	0	0	0.648	0	0
chr1	1456904	1457007	32462	32467	Liver-Hep	chr1:1456904-1457007	U	0.012	0	0	0.031	0	0	0.005	0	0	0	0.013	0	0	0.01	0	0.154	0	0	0	0.013	0.011	0	0.014	0.911	0	0	0	0	0	0	0	0.014	0	0	0	0	0	0.043	0	0.014
chr1	1556170	1556571	36445	36459	Thyroid-Ep	chr1:1556170-1556571	U	0.004	0.026	0	0	0	0	0.001	0	0	0	0	0.007	0	0	0	0.014	0.005	0	0	0.002	0.004	0.004	0.002	0	0	0.004	0.004	0	0	0	0	0	0	0	0	0	0	0	0.021	0.873
chr1	1556675	1556995	36460	36466	Thyroid-Ep	chr1:1556675-1556995	U	0	0.022	0.045	0	0	0	0	0	0	0	0	0	0	0	0	0	0	0	0	0	0	0	0.187	0	0	0	0.011	0	0	0	0	0	0	0	0	0	0	0	0.056	0.976
chr1	1664496	1665051	40534	40557	Pancreas-Acinar	chr1:1664496-1665051	U	0	0	0	0	0.002	0	0.002	0	0	0	0	0	0	0.002	0	0.035	0	0	0.017	0.01	0.006	0	0	0	0.008	0	0	0	0	0.89	0	0	0	0.024	0	0	0	0.005	0	0
chr1	1768890	1769376	44429	44444	Liver-Hep	chr1:1768890-1769376	U	0	0	0	0	0.007	0	0.001	0	0	0	0	0	0	0.002	0	0.046	0	0.017	0	0.002	0	0	0	0.811	0	0.003	0	0	0	0.003	0	0	0	0	0	0	0	0	0.003	0
chr1	1785845	1786384	44931	44943	Thyroid-Ep	chr1:1785845-1786384	U	0	0.02	0	0.016	0	0	0	0	0	0	0	0	0	0	0	0.03	0	0	0	0	0	0.007	0	0	0	0	0.006	0	0	0.013	0	0	0	0	0	0.005	0	0.004	0	0.977
chr1	1902492	1902581	47309	47314	Blood-B	chr1:1902492-1902581	U	0	0	0.876	0	0.013	0.011	0.008	0	0	0.012	0	0.247	0	0.023	0.026	0.06	0.055	0	0.011	0.003	0.015	0.023	0.01	0.017	0	0	0.012	0.008	0	0.015	0	0.027	0.038	0	0	0.006	0.019	0.013	0.023	0.012
chr1	2020270	2020459	51316	51323	Neuron	chr1:2020270-2020459	U	0.113	0.048	0.02	0.012	0.007	0.026	0.017	0.083	0.053	0.123	0.089	0.182	0.136	0.039	0.111	0.312	0.027	0	0.036	0.074	0.058	0.114	0.046	0.016	0.019	0.056	0.74	0.25	0.056	0.076	0.026	0	0	0.029	0	0.095	0.082	0.099	0.113	0.051
chr1	2052135	2052320	52485	52494	Lung-Ep-Alveo	chr1:2052135-2052320	U	0.1	0	0	0	0.006	0	0	0.021	0	0	0.006	0.032	0.049	0.046	0.065	0.074	0	0	0	0.012	0.009	0.019	0.003	0	0.777	0.048	0.003	0	0	0	0	0	0	0	0	0	0.04	0.029	0.011	0.009
chr1	2061614	2061731	52806	52812	Lung-Ep-Alveo	chr1:2061614-2061731	U	0.012	0	0	0	0.004	0.035	0	0	0.015	0	0	0.02	0.04	0.004	0	0.12	0	0	0	0.006	0	0.026	0.005	0	0.901	0.012	0	0	0	0.011	0	0	0	0	0	0	0	0	0.016	0.086
chr1	2075871	2076118	53260	53270	Neuron	chr1:2075871-2076118	U	0.012	0	0	0	0	0.008	0	0	0	0	0	0	0	0.004	0.021	0.166	0	0	0	0	0	0.014	0	0	0	0	0.699	0.054	0	0	0	0	0	0	0	0	0	0	0.024	0
chr1	2259829	2259995	59713	59724	Neuron	chr1:2259829-2259995	U	0.078	0	0.005	0	0.002	0	0	0.028	0.007	0	0	0.094	0.128	0.019	0.059	0.02	0	0	0.004	0.004	0.134	0.007	0.023	0.003	0	0	0.819	0.242	0	0.006	0.465	0.412	0.248	0	0	0	0.016	0	0.039	0.044
chr1	2260286	2260431	59736	59741	Neuron	chr1:2260286-2260431	U	0.057	0	0	0	0	0	0	0	0	0	0.006	0	0.04	0.018	0	0.024	0	0	0	0.012	0.011	0	0.01	0.03	0	0.01	0.673	0	0	0	0	0	0	0	0	0	0	0	0.014	0
chr1	2384160	2384745	63940	63960	Neuron	chr1:2384160-2384745	U	0	0	0.014	0	0.001	0	0.001	0	0	0	0	0.011	0	0.009	0	0.062	0.005	0	0	0.001	0.006	0.004	0	0.008	0	0	0.705	0.035	0	0.016	0	0	0	0	0	0	0.007	0	0.003	0
chr1	2590960	2591408	70923	70939	Epid-Kerat	chr1:2590960-2591408	U	0.004	0	0	0	0	0	0	0	0.006	0	0	0	0	0	0.745	0.009	0	0.095	0	0.021	0	0.006	0	0	0	0	0.006	0	0.006	0	0.007	0	0	0	0	0	0	0	0.004	0
chr1	2878935	2879052	76710	76717	Ovary-Ep	chr1:2878935-2879052	U	0.051	0.041	0	0	0.011	0	0.004	0	0	0	0.016	0.025	0.088	0.04	0	0.192	0.312	0	0.003	0.004	0.006	0.051	0.298	0	0	0	0	0	0.696	0.26	0.019	0	0	0.034	0	0	0.011	0.02	0.043	0
chr1	2919224	2919338	77912	77918	Kidney-Ep	chr1:2919224-2919338	U	0.113	0.081	0	0	0.006	0	0.01	0.042	0	0	0.128	0.048	0.111	0.034	0.033	0.151	0	0	0.003	0.166	0	0.065	0.711	0.03	0.016	0.032	0.037	0.019	0.05	0.115	0.082	0.054	0.043	0	0	0.043	0.266	0.078	0.197	0.062
chr1	3033107	3033229	80471	80478	Blood-T	chr1:3033107-3033229	U	0.006	0.007	0.006	0	0.042	0.086	0.655	0	0	0.009	0.019	0.076	0	0.008	0.02	0.101	0	0	0	0.024	0	0.008	0.003	0.004	0	0.013	0	0.007	0.017	0	0	0	0	0	0	0	0	0.005	0.011	0
chr1	3033242	3033547	80478	80486	Blood-T	chr1:3033242-3033547	U	0.1	0.027	0.082	0.079	0.092	0.2	0.656	0.036	0.01	0.09	0.123	0.196	0.143	0.049	0.042	0.287	0	0	0.007	0.079	0.016	0.051	0.021	0.141	0.017	0.01	0.016	0	0.051	0.129	0.038	0	0	0	0.125	0.026	0	0.05	0.151	0
chr1	3037744	3037830	80575	80582	Pancreas-Duct	chr1:3037744-3037830	U	0.007	0	0	0.008	0.002	0	0.004	0.026	0.015	0.043	0.014	0.014	0.049	0.004	0	0.188	0.019	0	0.002	0.009	0	0.085	0.016	0.038	0.005	0	0.028	0	0.04	0.087	0.158	0.138	0.043	0.694	0	0	0.013	0.109	0.137	0
chr1	3225275	3225317	86447	86452	Adipocytes	chr1:3225275-3225317	U	0.576	0.084	0	0	0.003	0.01	0	0.97	0.047	0.103	0.004	0.364	0.895	0.133	0.16	0.206	0	0	0	0.045	0.016	0.048	0.126	0.004	0.108	0.014	0.006	0	0.105	0	0	0	0.024	0	0	0.008	0.085	0	0.392	0
chr1	3266049	3266173	87648	87653	Pancreas-Beta	chr1:3266049-3266173	U	0.097	0.117	0	0	0.003	0.012	0.005	0	0.052	0.013	0.005	0.103	0.069	0.081	0.083	0.143	0.164	0	0	0.036	0	0.076	0.031	0	0	0	0.03	0	0.518	0.018	0.478	0.978	0.082	0.011	0	0.043	0.045	0	0.35	0
chr1	3266258	3266422	87654	87672	Ovary-Ep	chr1:3266258-3266422	U	0	0	0	0	0	0	0	0	0.007	0.012	0	0	0	0.008	0	0.059	0.435	0	0	0.007	0.005	0.042	0.027	0	0	0	0.057	0.005	0.678	0.012	0	0.234	0	0	0	0	0.01	0	0.06	0
chr1	3279925	3280014	88111	88116	Pancreas-Duct	chr1:3279925-3280014	U	0.25	0.019	0.012	0	0.02	0	0.016	0.042	0.044	0.107	0.005	0.139	0.211	0.067	0.056	0.25	0.019	0.556	0.004	0.103	0.02	0.235	0.021	0.078	0.018	0.012	0	0	0.178	0.031	0.013	0.016	0.038	0.963	0	0	0.058	0	0.11	0
chr1	3293847	3293898	88539	88544	Small-Int-Ep	chr1:3293847-3293898	U	0.008	0.028	0.008	0.022	0.007	0	0.02	0	0.061	0.153	0.016	0.058	0.029	0.098	0.031	0.22	0	0	0.003	0.144	0	0.009	0.121	0.079	0	0.052	0.005	0.008	0.116	0.009	0.107	0.029	0	0	0	0.287	0.048	0.923	0.058	0
chr1	3361734	3362039	90288	90299	Blood-NK	chr1:3361734-3362039	U	0.01	0.004	0.009	0.011	0.012	0.885	0.11	0	0.012	0	0	0.017	0	0.012	0	0.122	0.007	0	0.01	0.005	0.01	0.012	0.009	0.018	0.01	0.005	0.056	0	0	0.005	0.019	0	0	0	0	0.005	0.038	0	0.005	0
chr1	3410640	3410770	91711	91716	Skeletal-Musc	chr1:3410640-3410770	U	0.229	0.045	0	0	0	0	0.002	0.034	0.091	0.088	0.006	0.089	0.25	0.031	0.6	0.125	0	0	0	0.135	0.015	0.122	0	0.024	0	0	0.132	0.432	0.022	0	0.014	0	0	0	0	0.043	0.733	0	0.162	0
chr1	3521062	3521161	95104	95109	Smooth-Musc	chr1:3521062-3521161	U	0.094	0.02	0.137	0	0.058	0.111	0.16	0.071	0	0	0.016	0.143	0.231	0.017	0	0.329	0	0.105	0.039	0.005	0.011	0.19	0.066	0.109	0.02	0.046	0	0	0	0.143	0.304	0.121	0.13	0.03	0	0.012	0.029	0.066	0.582	0.043
chr1	3647132	3647310	99036	99043	Blood-Granul	chr1:3647132-3647310	U	0.006	0.01	0	0.9	0.018	0.033	0.002	0.048	0	0	0	0.009	0	0.004	0	0.11	0	0	0	0.012	0.006	0.019	0	0.003	0.005	0	0.003	0	0	0.005	0.009	0	0.011	0	0.077	0	0.123	0.005	0.018	0
chr1	3779447	3779770	102884	102899	Neuron	chr1:3779447-3779770	U	0.009	0	0	0	0.001	0	0	0.038	0.008	0	0	0	0.032	0	0	0.012	0	0	0	0	0	0.003	0.001	0	0	0	0.629	0.025	0	0	0.004	0	0	0	0	0	0.062	0	0.021	0
chr1	3834652	3835070	104280	104291	Oligodend	chr1:3834652-3835070	U	0	0	0	0	0.003	0	0	0	0	0	0	0.006	0.022	0	0.017	0.054	0	0	0	0	0	0.005	0.002	0	0	0	0.047	0.705	0	0	0	0	0	0	0	0	0	0	0.011	0
chr1	3843067	3843455	104437	104447	Blood-Mono+Macro	chr1:3843067-3843455	U	0.053	0.005	0.294	0.255	0.636	0.014	0.005	0	0	0	0	0.065	0	0.012	0	0.133	0	0	0.002	0	0.006	0.006	0.006	0.029	0	0	0.008	0	0	0	0	0	0	0	0	0	0.079	0	0.011	0
chr1	4225055	4225146	111180	111185	Pancreas-Beta	chr1:4225055-4225146	U	0.035	0	0	0	0	0	0.005	0.132	0	0	0.037	0	0.038	0.015	0.029	0.198	0	0	0.003	0.005	0.009	0.125	0.208	0.004	0.012	0	0.01	0	0.044	0.049	0.491	0.908	0.258	0.01	0	0.039	0.258	0.006	0.06	0
chr1	4269466	4269532	111519	111525	Smooth-Musc	chr1:4269466-4269532	U	0.313	0.16	0.019	0.024	0.027	0.009	0.021	0.212	0.008	0	0.003	0.109	0.366	0.124	0.027	0.328	0.057	0	0.021	0.008	0.031	0.215	0.02	0.003	0.012	0	0.071	0.006	0.063	0.032	0.182	0.019	0	0	0	0.021	0.181	0	0.575	0
chr1	5322671	5323052	124448	124454	Prostate-Ep	chr1:5322671-5323052	U	0.024	0.117	0	0	0.009	0.01	0	0	0.038	0.068	0.039	0.361	0.136	0.041	0.222	0.286	0.011	0	0.032	0.005	0	0.174	0.012	0.017	0	0	0	0	0	0.014	0.024	0.016	0	0	0	0.701	0	0.009	0.263	0
chr1	5617975	5618018	127930	127935	Skeletal-Musc	chr1:5617975-5618018	U	0.028	0	0	0.012	0.009	0	0.013	0	0	0	0	0	0.324	0.037	0	0.187	0.011	0	0.018	0	0	0.067	0.094	0.023	0	0	0.063	0.011	0.039	0.049	0.03	0	0	0	0	0.019	0.656	0	0.281	0
chr1	5834815	5834885	131152	131157	Thyroid-Ep	chr1:5834815-5834885	U	0.1	0.014	0	0	0.003	0	0	0	0.011	0.014	0.013	0	0.026	0.006	0	0.091	0	0	0.014	0.006	0.009	0.022	0.009	0.026	0.031	0	0.011	0	0	0.029	0.012	0.012	0.016	0.075	0	0.026	0.043	0.014	0.056	0.84
chr1	5842759	5842903	131327	131335	Kidney-Ep	chr1:5842759-5842903	U	0.008	0	0	0.009	0.01	0.012	0.006	0.162	0.035	0.019	0	0.061	0.033	0.023	0.049	0.171	0.078	0	0.008	0.007	0	0.059	0.862	0.008	0.016	0	0	0	0	0.078	0	0	0	0.009	0	0.007	0.061	0.006	0.083	0
chr1	5883913	5884172	132415	132421	Pancreas-Alpha	chr1:5883913-5884172	U	0	0	0	0	0	0	0	0	0	0	0	0	0	0.005	0.024	0.117	0	0	0.003	0.003	0.014	0.018	0	0	0	0.007	0.121	0	0	0	0.714	0.01	0.059	0	0	0	0.034	0.012	0.013	0
chr1	5917369	5917780	133180	133185	Pancreas-Delta	chr1:5917369-5917780	U	NA	0	0	NA	0	NA	0.125	NA	NA	0	0	0	0	0	0	0	0	NA	0	0.5	0	0	0	0	0	0	0	0	0	0	NA	NA	0	NA	NA	0	0	0	0	NA
chr1	5922681	5922862	133260	133271	Pancreas-Acinar	chr1:5922681-5922862	U	0.093	0	0	0	0	0	0.001	0	0	0	0	0	0.053	0.01	0	0.046	0	0	0	0	0	0.108	0	0	0	0	0.009	0.012	0	0.899	0	0	0	0.019	0	0	0.01	0	0.074	0
chr1	5934280	5934451	133408	133414	Gallbladder	chr1:5934280-5934451	U	0.119	0	0	0	0.005	0	0	0	0.008	0	0	0	0	0.005	0	0.079	0	0.676	0.006	0	0	0	0	0	0.006	0	0	0	0.022	0	0	0	0	0	0	0	0.014	0	0.018	0
chr1	5948115	5948518	133664	133681	Breast-Basal-Ep	chr1:5948115-5948518	U	0.181	0	0	0	0	0	0	0	0.655	0.01	0	0	0	0.003	0.029	0.095	0	0	0.001	0.043	0	0.011	0	0	0	0	0.04	0	0	0	0	0	0	0	0	0	0	0.003	0.014	0
chr1	5950648	5950918	133709	133715	Epid-Kerat	chr1:5950648-5950918	U	0.036	0	0.038	0	0	0.057	0.004	0.048	0	0	0	0.083	0	0	0.941	0.111	0	0	0	0.04	0	0.048	0	0	0.014	0	0	0	0	0.022	0	0.032	0	0	0	0	0	0	0	0
chr1	5959258	5959335	133878	133884	Pancreas-Delta	chr1:5959258-5959335	U	0	0	0	0	0.005	0	0	0	0	0	0	0	0	0.001	0	0.048	0	0	0.005	0	0	0	0.003	0.255	0	0	0.005	0	0	0	0	0.011	0.874	0.008	0	0	0	0	0	0
chr1	6040917	6041038	135714	135722	Blood-Granul	chr1:6040917-6041038	U	0.145	0	0.006	0.844	0.11	0	0	0.029	0	0	0.006	0.011	0.08	0.029	0	0.131	0	0	0.014	0.004	0.013	0.017	0.007	0.028	0	0	0.013	0	0.008	0.05	0	0	0	0.008	0	0	0.099	0	0.031	0
chr1	6056291	6056341	136050	136056	Blood-Mono+Macro	chr1:6056291-6056341	U	0.129	0	0.008	0.031	0.782	0	0.008	0	0	0	0.025	0.041	0	0.005	0	0.161	0	0	0.006	0.002	0.02	0.016	0.01	0.032	0	0	0.01	0.009	0.092	0.014	0.011	0	0.011	0.017	0	0.007	0	0.006	0.011	0
chr1	6056543	6056770	136057	136065	Blood-Mono+Macro	chr1:6056543-6056770	U	0.12	0.019	0	0.118	0.811	0	0.002	0.077	0.009	0	0	0.017	0.026	0.014	0	0.203	0	0	0.018	0.009	0.025	0.048	0.004	0.046	0.008	0	0.04	0	0	0.043	0	0	0	0.012	0	0	0.032	0	0.066	0
chr1	6269479	6269635	142020	142028	Pancreas-Delta	chr1:6269479-6269635	U	0.006	0	0.007	0	0	0	0	0	0	0.009	0.099	0.029	0.054	0.007	0	0.041	0.385	0	0.014	0	0	0	0.105	0	0.005	0	0.019	0.008	0.063	0.007	0.01	0.011	0.878	0.007	0	0	0	0.059	0	0
chr1	6317411	6317673	143238	143246	Bladder-Ep	chr1:6317411-6317673	U	0.03	0.805	0	0	0.013	0	0	0.093	0	0	0	0.344	0.068	0.095	0	0.102	0.037	0	0.112	0.052	0	0.27	0.008	0	0.009	0.016	0.022	0	0.053	0.005	0.076	0.028	0.043	0.006	0	0.095	0.035	0.005	0.142	0
chr1	6690224	6690590	153002	153009	Kidney-Ep	chr1:6690224-6690590	U	0	0	0	0	0.006	0	0	0	0.091	0.017	0	0	0	0.004	0	0.011	0.209	0	0	0.009	0.008	0	0.865	0	0.007	0	0	0	0.042	0	0.015	0	0	0	0	0.075	0	0	0	0.034
chr1	6878664	6878776	155968	155973	Fallopian-Ep	chr1:6878664-6878776	U	0	0	0	0	0.003	0	0	0	0	0	0	0	0	0.002	0	0.051	0.671	0	0	0.003	0	0.016	0.062	0	0	0	0.077	0	0.118	0	0.013	0	0	0	0.167	0	0	0	0	0
chr1	6896031	6896598	156149	156158	Pancreas-Alpha	chr1:6896031-6896598	U	0	0	0	0	0	0	0.002	0	0	0	0	0	0	0	0	0.126	0	0	0	0	0	0	0	0	0	0.007	0	0	0	0.007	0.839	0.173	0	0.01	0	0	0	0	0.013	0
chr1	6917658	6917846	156432	156437	Prostate-Ep	chr1:6917658-6917846	U	0	0.045	0	0.056	0	0	0	0	0.625	0	0.387	0	0	0	0.167	0.214	0	0.5	0	0	0	0	0	0	0	0	0	0	0	0	0	0	0	0	NA	0.733	0	0	0.143	0
chr1	6949255	6949564	156876	156886	Heart-Fibro	chr1:6949255-6949564	U	0.022	0.033	0.056	0.01	0.013	0.018	0.037	0.017	0	0.005	0	0.032	0.04	0.062	0.036	0.228	0	0	0.048	0.042	0.004	0.613	0.006	0	0.158	0.004	0.032	0.004	0	0.037	0.006	0	0.014	0	0	0	0	0	0.098	0.176
chr1	7146447	7146579	160041	160047	Heart-Fibro	chr1:7146447-7146579	U	0.29	0.076	0.017	0	0.017	0	0.001	0.132	0	0.057	0.022	0.029	0.062	0.136	0.429	0.16	0.017	0.032	0.016	0.06	0.231	0.787	0.014	0	0.02	0.089	0.003	0	0	0.035	0	0	0.092	0.036	0	0.038	0.169	0.032	0.172	0
chr1	7233755	7233848	161173	161178	Heart-Fibro	chr1:7233755-7233848	U	0.132	0.022	0.028	0	0.016	0.014	0.04	0.027	0.011	0	0	0.018	0.077	0.029	0	0.293	0	0	0.01	0.092	0.009	0.454	0	0	0.064	0.016	0	0	0	0.093	0	0	0	0.027	0	0	0.089	0	0.133	0
chr1	7482425	7482478	164688	164693	Heart-Cardio	chr1:7482425-7482478	U	0.018	0.029	0	0	0.015	0	0.003	0	0	0	0	0.15	0.034	0.059	0	0.176	0	0	0	0	0.971	0	0	0.005	0.028	0	0	0	0.009	0	0	0	0	0.01	0	0	0	0	0.009	0
chr1	7679547	7679787	168218	168225	Small-Int-Ep	chr1:7679547-7679787	U	0.016	0	0	0	0.003	0	0	0	0	0.024	0.023	0.015	0	0.015	0	0.14	0	0	0	0	0	0	0	0	0	0	0.074	0	0	0	0	0	0	0	NA	0	0	0.813	0.029	0
chr1	7743345	7743850	169582	169590	Dermal-Fibro	chr1:7743345-7743850	U	0.475	0	0.073	0	0.014	0.014	0.01	0.206	0	0	0	0.075	0.875	0.058	0	0.205	0	0	0	0.01	0	0.081	0	0	0.008	0.01	0.355	0	0	0.022	0	0	0	0.034	0	0	0.018	0	0.105	0.328
chr1	7959054	7959148	172934	172939	Liver-Hep	chr1:7959054-7959148	U	0.108	0	0	0.024	0.008	0	0.007	0.043	0.012	0	0	0	0	0.009	0	0.034	0	0	0.004	0	0	0.015	0	0.859	0	0	0	0	0	0	0	0	0	0	0	0	0.036	0	0	0
chr1	7983241	7983792	173379	173393	Breast-Luminal-Ep	chr1:7983241-7983792	U	0	0	0	0	0.002	0	0.001	0	0.031	0.647	0	0	0	0.002	0	0.047	0.004	0	0.001	0.002	0.014	0	0.027	0.417	0	0.006	0.013	0	0.024	0.098	0	0	0	0.007	0	0.008	0.062	0	0	0
chr1	7991117	7991683	173499	173512	Lung-Ep-Bron	chr1:7991117-7991683	U	0	0	0	0	0.002	0	0.001	0	0	0.005	0	0	0	0.002	0	0.09	0.005	0	0	0.032	0	0	0.002	0	0.006	0.905	0.064	0	0.004	0	0	0	0	0	0	0	0	0	0	0.121
chr1	8092471	8092631	175009	175014	Megakaryocytes	chr1:8092471-8092631	U	0	0.05	0	0	0	0	0	0	0	0.108	0.018	0.022	0	0.003	0	0.217	0	0	0	0.003	0	0	0	0	0	0	0.119	0	0	0	0	0	0	0.03	1	0.067	0.417	0.034	0	0
chr1	8132636	8133109	175584	175597	Lung-Ep-Bron	chr1:8132636-8133109	U	0	0.027	0.006	0	0.005	0	0.002	0.014	0.026	0.009	0	0.006	0	0.001	0	0.157	0	0	0.001	0.131	0	0.004	0.002	0	0.308	0.722	0	0	0	0.003	0	0	0	0	0	0.043	0.008	0	0	0.03
chr1	8152907	8153123	175931	175939	Blood-T	chr1:8152907-8153123	U	0.012	0.01	0.017	0	0.038	0.396	0.884	0	0	0	0.003	0.098	0	0	0.018	0.145	0	0	0.002	0.001	0	0.005	0.009	0.014	0	0	0	0	0	0	0	0	0	0	0.071	0	0.011	0	0.009	0
chr1	9048948	9049574	189640	189654	Colon-Ep	chr1:9048948-9049574	U	0	0	0.003	0	0.009	0	0.002	0	0	0	0.941	0	0	0	0	0.092	0	0	0.005	0	0	0.024	0.002	0	0.103	0	0	0	0	0	0	0	0	0	0	0.059	0.007	0.201	0.008	0.033
chr1	9192883	9193133	192290	192295	Blood-T	chr1:9192883-9193133	U	0.043	0.018	0.295	0.056	0.061	0.405	0.762	0.429	0.053	0.111	0	0.103	0.111	0.093	0	0.217	0.077	0	0.02	0.072	0.087	0.064	0.038	0	0.017	0.077	0.08	0.026	0	0.22	0.025	0.088	0.044	0	NA	0.045	0.214	0.015	0.345	0.025
chr1	9313827	9314131	194948	194958	Thyroid-Ep	chr1:9313827-9314131	U	0	0.01	0.005	0	0.002	0	0.003	0	0	0	0.003	0	0.033	0.002	0	0.111	0	0	0.005	0.008	0	0	0.007	0.003	0	0	0.004	0	0	0	0	0	0	0.013	0	0	0.018	0	0	0.929
chr1	9366762	9367076	196244	196251	Head-Neck-Ep	chr1:9366762-9367076	U	0	0.008	0	0	0	0.012	0.004	0	0	0	0	0	0	0.005	0.258	0.125	0	0	0	0.817	0	0.01	0	0	0.008	0.543	0.016	0	0	0	0	0.013	0	0	0	0.081	0	0	0	0
chr1	9449732	9450007	197817	197824	Megakaryocytes	chr1:9449732-9450007	U	0	0	0.01	0	0	0.011	0.01	0	0.013	0	0	0	0.031	0.002	0.357	0.3	0	0	0	0.042	0.028	0.013	0.005	0	0.009	0	0	0	0	0.008	0	0	0	0	1	0.027	0.114	0	0.007	0
chr1	9554214	9554463	199896	199905	Liver-Hep	chr1:9554214-9554463	U	0	0	0	0	0.01	0	0	0	0	0	0	0	0	0.002	0	0.068	0	0	0	0.002	0	0	0	0.968	0	0	0	0	0	0	0	0	0	0	0	0	0	0	0.005	0
chr1	9633588	9633748	201774	201779	Blood-Mono+Macro	chr1:9633588-9633748	U	0.303	0.011	0.022	0.088	0.729	0	0.009	0.13	0.014	0	0	0	0.167	0.065	0	0.203	0	0	0.004	0.003	0.024	0.082	0.006	0.024	0.007	0	0.029	0.014	0.012	0	0	0	0	0	0	0	0.255	0.033	0.095	0.013
chr1	9852155	9852376	206455	206461	Neuron	chr1:9852155-9852376	U	0.014	0	0	0	0.005	0	0.003	0	0.097	0	0	0	0	0.003	0.429	0.135	0.014	0	0	0.011	0	0.333	0	0	0	0	0.876	0.022	0.057	0	0.034	0.023	0.2	0	0	0	0.027	0	0.083	0
chr1	9999605	9999887	209172	209178	Lung-Ep-Alveo	chr1:9999605-9999887	U	0	0	0	0	0	0	0.023	0	0	0	0	0	0	0	0	0.333	0	0	0	0	0	0	0	0	0.826	0	0	0	0	0	0	0	0	0	0	0	0	0	0.053	0
chr1	10113352	10113894	210987	211000	Oligodend	chr1:10113352-10113894	U	0	0	0	0.005	0	0	0	0	0	0	0	0	0	0	0	0.017	0	0	0	0.003	0	0.004	0.002	0	0.003	0.004	0.058	0.819	0	0	0	0	0	0	0	0	0.052	0	0	0
chr1	10151292	10151631	211527	211532	Blood-Granul	chr1:10151292-10151631	U	0	0	0	1	0.365	0	0	0	0	0	0	0	0	0	0	0	0	0	0	0.019	0	0	0	0	0	0	0	0	0	0	0	0	0	0	0	0	0	0	0.04	0
chr1	10361609	10361826	214491	214500	Heart-Cardio	chr1:10361609-10361826	U	0	0	0	0	0.001	0	0	0	0	0	0	0	0	0	0	0.104	0	0	0	0.004	0.935	0.028	0	0	0	0	0.01	0	0	0	0	0	0	0	0	0.004	0	0	0.006	0
chr1	10381544	10382014	214812	214821	Thyroid-Ep	chr1:10381544-10382014	U	0.01	0.022	0	0.088	0.015	0	0.001	0	0	0	0	0	0	0.001	0	0.156	0	0	0	0.012	0	0.021	0	0	0	0	0.178	0.008	0	0	0	0	0	0	0	0	0	0	0.017	0.974
chr1	10390785	10391596	214967	214982	Blood-Granul	chr1:10390785-10391596	U	0.029	0	0	0.892	0.11	0	0.005	0	0	0	0.003	0.018	0	0	0	0.127	0	0	0	0.005	0.005	0	0	0	0.018	0	0.004	0	0.005	0.013	0	0	0	0	0	0	0.155	0	0.011	0.006
chr1	10513827	10514013	217493	217499	Pancreas-Beta	chr1:10513827-10514013	U	0	0	0	0	0	0	0	0	0	0.017	0.005	0	0	0.002	0	0.04	0	0.174	0.015	0	0	0	0.046	0	0	0	0.006	0	0.014	0	0.15	0.962	0.208	0.059	0	0	0	0.036	0.01	0
chr1	10525686	10525916	217633	217643	Blood-NK	chr1:10525686-10525916	U	0.009	0	0.004	0	0.004	0.737	0.065	0.027	0	0	0	0.007	0	0.001	0	0.048	0	0	0	0.002	0	0	0	0.002	0.003	0.011	0	0	0	0	0	0.006	0	0.004	0	0	0	0	0.01	0
chr1	10621099	10621267	219038	219043	Thyroid-Ep	chr1:10621099-10621267	U	0.011	0.018	0	0	0	0	0	0	0	0	0	0	0	0.004	0	0.097	0	0	0.008	0.065	0	0	0	0	0.02	0.041	0.049	0.026	0	0.106	0	0	0.031	0.012	0	0	0.019	0	0.007	1
chr1	10647208	10647597	219938	219952	Epid-Kerat	chr1:10647208-10647597	U	0.007	0	0	0.009	0.001	0	0.003	0.016	0	0	0	0.007	0	0.002	0.5	0.082	0.005	0	0.008	0.035	0.004	0	0.002	0.002	0	0	0	0	0	0	0	0	0	0	0	0.032	0.017	0.013	0.01	0
chr1	10701492	10701698	221686	221694	Heart-Fibro	chr1:10701492-10701698	U	0.152	0.007	0.017	0	0	0	0.008	0.353	0	0	0.008	0.078	0.043	0.127	0	0.288	0.393	0	0.032	0.02	0.072	0.877	0.039	0	0	0.009	0.021	0.022	0.135	0.007	0	0.012	0.011	0	0	0.007	0.04	0	0.341	0.012
chr1	10706572	10706733	221851	221861	Heart-Cardio	chr1:10706572-10706733	U	0	0	0	0	0.003	0	0	0	0	0	0.002	0	0	0	0	0.088	0	0	0	0	0.953	0.033	0.008	0	0	0	0	0	0	0	0	0	0	0.005	0	0	0	0	0.033	0
chr1	10820995	10821153	224457	224463	Bone-Osteob	chr1:10820995-10821153	U	0.014	0	0.026	0.007	0.006	0	0.011	0.922	0.023	0	0	0.054	0.026	0.009	0.023	0.132	0.008	0	0	0.02	0.013	0.02	0	0.004	0.009	0.016	0	0	0	0	0	0	0	0	0	0.006	0	0	0.09	0.009
chr1	10947269	10947539	226986	226992	Pancreas-Beta	chr1:10947269-10947539	U	0.009	0	0.011	0.011	0.003	0	0.004	0	0	0	0.011	0.014	0	0.002	0	0.229	0	0	0	0.008	0	0	0	0	0	0	0.004	0	0	0.023	0.01	0.962	0.11	0	0	0	0.296	0	0.052	0
chr1	10957446	10957509	227187	227193	Pancreas-Beta	chr1:10957446-10957509	U	0	0	0	0	0.002	0	0	0	0	0	0	0	0	0	0	0.1	0	0	0	0	0	0.006	0	0	0	0	0.121	0.007	0	0	0.01	0.99	0.142	0	0	0	0.014	0	0.013	0
chr1	11006154	11006477	228031	228037	Ovary-Ep	chr1:11006154-11006477	U	0.024	0	0	0	0.01	0	0.017	0.034	0.013	0	0	0.026	0	0.014	0	0.25	0.635	0	0.005	0.018	0	0.048	0.005	0	0.008	0	0.015	0.036	0.82	0.03	0	0	0	0.014	0.2	0	0	0	0.132	0
chr1	11046519	11046726	228804	228818	Liver-Hep	chr1:11046519-11046726	U	0	0	0	0	0.012	0	0.003	0.03	0	0	0	0	0	0.002	0	0.055	0	0	0.002	0	0	0	0.002	0.933	0	0	0	0	0.015	0	0	0	0.007	0	0	0	0.04	0	0.003	0
chr1	11046885	11047139	228820	228836	Liver-Hep	chr1:11046885-11047139	U	0.005	0.004	0	0	0.011	0	0.003	0.017	0	0	0.003	0	0	0.003	0	0.025	0	0	0	0	0	0.007	0	0.919	0	0	0	0	0.006	0	0	0.007	0.009	0	NA	0	0	0.004	0.004	0
chr1	11082262	11082593	229722	229727	Pancreas-Alpha	chr1:11082262-11082593	U	0	0	0	0	0	0	0	0	0	0	0	0	0	0	0	0	0	0	0	0	0	0	0	0	0	0	0.026	0	0	0	0.926	0.2	0.269	0	0	0	0	0	0.024	0
chr1	11206030	11206561	231343	231349	Pancreas-Delta	chr1:11206030-11206561	U	0	0	0	0	0	0	0	0	0	0	0	0.059	0	0.006	0	0.031	0.021	0	0.017	0	0	0.021	0	0	0	0	0	0	0	0.024	0.111	0.763	1	0.015	0	0	0	0	0.012	0
chr1	11243030	11243643	231741	231754	Pancreas-Beta	chr1:11243030-11243643	U	0	0	0	0	0	0	0.001	0	0.006	0.019	0	0.01	0	0.001	0.016	0.03	0	0	0	0.002	0	0.007	0.017	0	0.005	0	0	0	0	0	0.006	0.841	0.038	0.007	0	0	0	0	0	0
chr1	11483018	11483071	235796	235801	Neuron	chr1:11483018-11483071	U	0.063	0.006	0.006	0	0.002	0	0	0.732	0	0.117	0.004	0.167	0.03	0.054	0.081	0.204	0	0.034	0.006	0.044	0	0.101	0.029	0.024	0.022	0.014	0.827	0.612	0	0.034	0	0.037	0	0	0	0.006	0.353	0.017	0.138	0.01
chr1	11844034	11845469	242794	242808	Heart-Cardio	chr1:11844034-11845469	U	0	0	0	0	0.008	0	0.008	0.091	0	0	0	0	0	0.005	0.1	0.057	0	0	0.023	0.007	0.887	0	0	0	0.021	0	0	0	0	0	0.037	0.037	0.047	0	0	0	0	0	0.033	0
chr1	11846130	11846567	242812	242825	Heart-Cardio	chr1:11846130-11846567	U	0.005	0.009	0.008	0.005	0.004	0	0.004	0.025	0.005	0.006	0.015	0.007	0	0.006	0	0.027	0.007	0	0.004	0.007	0.913	0.01	0	0.002	0.01	0.005	0.019	0	0.005	0.004	0	0.006	0.007	0	0	0	0.009	0.01	0.007	0.006
chr1	11846599	11847354	242826	242845	Heart-Cardio	chr1:11846599-11847354	U	0.007	0	0	0	0	0	0	0.013	0	0	0	0.007	0	0.001	0	0.047	0.011	0	0.002	0.002	0.946	0.02	0.005	0.002	0	0	0.028	0.004	0.004	0.003	0.004	0	0	0.004	0.111	0	0.007	0	0.003	0
chr1	11905538	11905646	243909	243915	Blood-T	chr1:11905538-11905646	U	0.008	0.013	0.02	0.033	0.044	0.124	0.744	0.033	0	0	0.004	0.066	0	0.002	0	0.09	0	0	0.002	0.004	0.022	0.01	0	0	0	0	0.003	0	0	0.018	0	0	0	0	0	0	0	0	0.011	0
chr1	12000432	12000659	246000	246008	Heart-Cardio	chr1:12000432-12000659	U	0	0.029	0.006	0.024	0.024	0.05	0.016	0.022	0.038	0.026	0.031	0.012	0.074	0.023	0.086	0.032	0.049	0.024	0.025	0.036	0.869	0.038	0.038	0.031	0.031	0.014	0.005	0	0.041	0.036	0.048	0.071	0.011	0.034	0	0.026	0.107	0.054	0.035	0.043
chr1	12034899	12035085	246817	246823	Blood-Granul	chr1:12034899-12035085	U	0	0.007	0	0.822	0.037	0	0.003	0	0	0	0	0.015	0	0.011	0	0.12	0.013	0	0	0	0	0.027	0	0.004	0.01	0	0.003	0	0	0	0	0	0	0	0	0	0.119	0	0	0
chr1	12177725	12177861	249429	249436	Blood-T	chr1:12177725-12177861	U	0.292	0.013	0	0.012	0.044	0.463	0.91	0.026	0.037	0.038	0	0.128	0.033	0.039	0.067	0.021	0.034	0.304	0.007	0.012	0.021	0.007	0.017	0.048	0.019	0.025	0.003	0.031	0.025	0.13	0.079	0.048	0.043	0.088	0	0.008	0.039	0	0	0.019
chr1	12499442	12499960	253341	253352	Adipocytes	chr1:12499442-12499960	U	0.801	0	0	0	0.008	0	0.001	0.115	0.018	0	0	0.035	0.614	0.023	0	0	0	0	0.002	0.003	0	0.025	0.005	0	0	0.006	0.003	0	0.052	0	0	0	0	0	0	0.01	0.12	0	0.368	0
chr1	12522875	12523215	253778	253785	Liver-Hep	chr1:12522875-12523215	U	0	0.011	0.013	0	0	0	0.004	0	0	0	0.007	0	0	0	0.026	0.036	0	0.029	0	0.002	0	0	0	0.964	0.006	0.129	0.003	0	0.143	0	0	0	0.011	0	0	0.006	0	0	0	0.01
chr1	12525165	12525390	253814	253821	Liver-Hep	chr1:12525165-12525390	U	0.281	0.024	0	0	0.024	0.014	0.001	0.083	0	0	0.004	0.015	0	0.016	0	0.071	0	0.042	0	0	0	0	0.071	0.962	0	0	0.008	0	0	0.007	0	0	0	0	0	0	0	0	0	0.171
chr1	12574590	12574792	254677	254684	Breast-Basal-Ep	chr1:12574590-12574792	U	0	0.006	0	0	0	0	0	0	0.75	0	0	0.017	0	0.001	0	0.02	0	0.062	0	0	0	0.008	0.003	0	0	0	0	0	0	0	0	0	0	0	0	0	0	0	0.005	0
chr1	12665953	12666158	256258	256266	Bone-Osteob	chr1:12665953-12666158	U	0	0	0	0	0	0	0	0.683	0	0	0.003	0	0	0.001	0	0.112	0	0	0	0.002	0	0.015	0	0	0	0	0	0	0	0	0	0	0	0	0	0	0	0	0.005	0.008
chr1	12666354	12666610	256271	256278	Heart-Fibro	chr1:12666354-12666610	U	0.093	0.007	0	0	0.005	0	0.003	0	0	0	0	0.013	0.069	0.104	0	0.176	0	0	0.003	0	0.333	0.981	0	0.01	0.007	0	0	0	0	0.007	0	0.012	0.033	0	0	0.008	0.013	0	0.199	0
chr1	13168605	13169219	260660	260665	Smooth-Musc	chr1:13168605-13169219	U	NA	0	NA	NA	NA	NA	NA	0	NA	NA	NA	NA	NA	0	NA	NA	0	NA	0	0	NA	NA	NA	NA	NA	0	1	NA	NA	NA	0	0	NA	NA	NA	NA	NA	NA	NA	NA
chr1	13197015	13197461	260930	260939	Heart-Fibro	chr1:13197015-13197461	U	0	0	0	0	NA	0	0.125	0.5	0	0	0.091	NA	0	0	NA	0	0	1	0.05	0	0	0	0	0	0	NA	0	0	0	0	0	0	NA	1	NA	NA	0	0	1	NA
chr1	13705415	13705609	268357	268362	Blood-Granul	chr1:13705415-13705609	U	0.051	0.01	0.095	1	0.207	0.03	0.292	0	0.034	0	0	0.087	0	0.025	0	0.175	0	0	0.004	0.004	0	0.015	0	0.016	0	0	0	0	0	0	0	0	0	0	0.571	0	0.119	0	0.012	0
chr1	13814565	13814770	269932	269937	Pancreas-Duct	chr1:13814565-13814770	U	0	0	0	0	0	0.04	0	0	0.192	0.119	0	0	0	0.009	0.35	0.15	0	0	0.052	0.069	0	0	0	0.031	0.082	0	0.055	0	0	0.026	0	0	0	0.575	0	0.029	0	0	0	0
chr1	13984256	13984306	271741	271747	Pancreas-Alpha	chr1:13984256-13984306	U	0	0.006	0	0	0	0	0	0	0	0	0	0.013	0	0.002	0	0.171	0	0	0.011	0	0	0.032	0	0	0	0	0.003	0	0	0.007	0.495	0.202	0.041	0	0	0	0	0	0.03	0
chr1	14715741	14715876	279018	279025	Lung-Ep-Alveo	chr1:14715741-14715876	U	0	0.025	0	0	0.008	0	0	0	0	0	0	0.022	0	0.028	0.018	0.164	0	0	0.06	0.004	0	0.066	0.003	0.008	0.969	0.006	0.057	0	0	0.018	0	0	0	0	0	0	0	0	0.01	0.38
chr1	14860738	14860953	281132	281137	Pancreas-Duct	chr1:14860738-14860953	U	0.044	0.109	0.042	0.01	0.034	0.051	0.06	0	0	0	0	0.09	0.091	0.082	0.129	0.312	0.022	0.276	0.066	0.005	0.017	0.441	0.231	0.071	0.078	0	0.009	0.016	0.008	0.069	0.045	0.014	0	0.976	0	0.027	0.013	0.024	0.278	0.018
chr1	14867561	14867606	281228	281233	Ovary-Ep	chr1:14867561-14867606	U	0	0	0	0.008	0	0	0.003	0	0	0	0	0.014	0	0	0	0.119	0.478	0	0	0	0	0.023	0.034	0.004	0	0	0.315	0	0.864	0	0.01	0.023	0	0	0	0	0	0	0.011	0
chr1	14904498	14904588	281741	281747	Epid-Kerat	chr1:14904498-14904588	U	0	0	0	0	0	0	0.006	0	0	0	0	0	0	0	0.724	0.133	0	0	0	0.033	0	0	0	0	0	0	0.039	0	0	0	0.013	0	0	0	0	0	0	0	0.013	0
chr1	14906424	14906523	281790	281795	Bladder-Ep	chr1:14906424-14906523	U	0.009	0.786	0	0	0.009	0	0.009	0	0	0	0	0.013	0	0.023	0.107	0.128	0	0	0.06	0.028	0	0.01	0.015	0	0	0	0.01	0	0	0	0.012	0	0	0	0	0.209	0	0	0.013	0
chr1	14952375	14952761	282731	282736	Dermal-Fibro	chr1:14952375-14952761	U	0.118	0.062	0.05	0	0.016	0.167	0.168	0	0	0	0	0	0.667	0.155	0	0.185	0	0	0	0	0	0	0.043	0.061	0	0	0	0	0	0	0	0	0	0	0	0	0	0	0.034	0
chr1	14954541	14954609	282749	282754	Breast-Luminal-Ep	chr1:14954541-14954609	U	0	0.007	0.007	0	0.003	0.056	0.048	0	0.107	0.969	0	0.095	0.143	0.015	0	0.126	0	0	0	0.122	0.008	0.008	0	0	0	0	0.018	0	0	0	0	0	0	0	0	0	0	0	0.013	0
chr1	15078922	15079152	285166	285171	Prostate-Ep	chr1:15078922-15079152	U	0	0.16	0	0.079	0.009	0	0.003	0	0	0	0.078	0.055	0	0.006	0	0.173	0	0	0	0.005	0	0.019	0	0.017	0	0	0	0	0	0.012	0	0	0	0	0	0.709	0	0.022	0.012	0
chr1	15221466	15221790	287477	287482	Small-Int-Ep	chr1:15221466-15221790	U	0	0	0	0	0	0	0	0	0	0	0.357	0	0	0.023	0	0.2	0	1	0.2	0	0	0	0	0	0	0	0	0	0	0	0	0	0	0	NA	0	0	0.923	0	0
chr1	15357587	15357921	289486	289492	Gallbladder	chr1:15357587-15357921	U	0.022	0	0	0	0	0	0.004	0	0	0	0	0.091	0	0.006	0	0.103	0	1	0	0	0	0	0.009	0	0.014	0	0	0	0	0	0	0	0	0	0	0.023	0	0.061	0	0
chr1	15439286	15440165	291149	291177	Pancreas-Acinar	chr1:15439286-15440165	U	0.005	0.001	0.002	0	0.001	0	0.001	0.005	0	0	0	0.003	0	0.003	0	0.105	0.002	0	0	0.002	0	0.011	0	0	0	0.003	0.002	0.002	0	0.958	0	0.003	0.009	0.017	0	0	0	0	0.009	0
chr1	15440533	15441018	291186	291204	Pancreas-Acinar	chr1:15440533-15441018	U	0.006	0	0	0	0	0	0.004	0	0	0	0	0.012	0	0.004	0	0.124	0.004	0	0	0.001	0	0.017	0.006	0	0	0.003	0	0	0	0.97	0.004	0.009	0	0.028	0	0	0	0	0.016	0
chr1	15450476	15451152	291344	291355	Pancreas-Acinar	chr1:15450476-15451152	U	0	0	0.004	0	0.003	0	0.007	0.015	0	0.007	0.003	0.026	0	0.006	0	0.125	0	0	0.003	0.007	0	0.01	0	0.003	0	0	0	0	0	0.967	0.019	0	0.007	0.026	0	0.004	0	0	0.008	0
chr1	15454032	15454186	291388	291394	Pancreas-Acinar	chr1:15454032-15454186	U	0	0	0.017	0	0.008	0	0.01	0	0	0	0	0.056	0.043	0.01	0	0.198	0	0	0.054	0.003	0	0.011	0.004	0	0	0	0	0	0	0.984	0	0	0	0.052	0	0	0.043	0	0.014	0
chr1	15456872	15457483	291443	291453	Pancreas-Acinar	chr1:15456872-15457483	U	0	0.006	0.007	0	0	0	0.02	0	0	0	0	0	0	0.002	0	0.096	0	0	0	0.002	0	0	0	0	0	0	0	0.012	0	0.964	0.02	0	0.011	0.015	0	0	0	0	0	0.009
chr1	15472928	15473637	291691	291705	Pancreas-Acinar	chr1:15472928-15473637	U	0.005	0	0	0	0.003	0.007	0.005	0.016	0	0	0	0	0.014	0.004	0.016	0.123	0	0	0	0.004	0	0.03	0.002	0	0	0	0	0	0	0.915	0	0.007	0	0.005	0	0	0	0	0.028	0
chr1	15495092	15495639	292039	292054	Pancreas-Acinar	chr1:15495092-15495639	U	0	0	0	0.004	0.001	0	0.004	0.014	0	0	0	0	0	0.005	0.027	0.194	0	0	0	0.003	0	0.011	0.002	0	0.003	0	0.001	0.005	0	0.954	0.01	0.005	0.019	0.022	0	0	0	0	0.011	0
chr1	15563609	15564296	293158	293174	Blood-B	chr1:15563609-15564296	U	0	0	0.527	0	0.016	0.01	0	0	0	0	0	0.019	0	0.007	0.013	0.024	0	0	0.002	0	0	0.004	0.028	0.011	0	0	0	0.004	0	0	0	0	0	0	0	0	0.013	0	0.014	0
chr1	15704501	15704858	295518	295526	Pancreas-Beta	chr1:15704501-15704858	U	0.02	0	0	0	0	0	0	0	0.036	0	0.004	0.043	0.22	0.029	0	0.07	0	0	0	0	0.024	0.007	0.006	0	0	0	0.014	0.01	0.023	0.012	0.265	0.964	0.047	0	0	0	0.015	0	0.03	0
chr1	15892245	15892827	299676	299684	Dermal-Fibro	chr1:15892245-15892827	U	0.01	0	0.021	0	0.003	0	0	0.125	0	0	0	0.019	0.63	0.005	0	0.02	0	0	0	0.003	0	0.022	0	0	0	0	0	0	0	0	0	0	0	0	0	0	0	0.006	0	0
chr1	16006264	16006482	301645	301650	Breast-Luminal-Ep	chr1:16006264-16006482	U	0	0.044	0.034	0	0	0	0	0	0.393	0.76	0	0.125	0	0.006	0	0.295	0	0	0	0.199	0	0	0.047	0	0.062	0.116	0	0.033	0.029	0.077	0	0	0	0	0	0.052	0	0.042	0.087	0
chr1	16117728	16118105	303777	303785	Gallbladder	chr1:16117728-16118105	U	0	0	0	0	0.003	0	0.002	0	0	0	0.005	0.014	0	0	0	0.11	0	0.8	0.01	0	0	0	0.004	0	0.008	0.01	0.004	0	0.045	0	0	0	0	0.03	0	0	0	0.03	0.014	0
chr1	16119564	16119781	303817	303823	Ovary-Ep	chr1:16119564-16119781	U	0.029	0.01	0.013	0	0.009	0.011	0.004	0	0.063	0.039	0.016	0.025	0	0.01	0.312	0.181	0.463	0.056	0.17	0.169	0	0.014	0.112	0.007	0.126	0.34	0.089	0.07	0.91	0.023	0.009	0	0	0.016	0	0.056	0.167	0.006	0.011	0
chr1	16139078	16139275	304269	304274	Endothel	chr1:16139078-16139275	U	0.52	0.1	0.043	0	0.036	0	0.023	0.421	0.321	0	0	0.361	0.227	0.803	0	0.217	0.018	0.526	0.062	0.054	0.013	0.049	0.027	0.024	0.057	0.047	0.007	0	0	0.016	0.021	0.024	0	0	1	0.076	0.045	0	0.044	0
chr1	16228970	16229233	306253	306261	Eryth-prog	chr1:16228970-16229233	U	0	0	0	0	0.006	0	0.003	0	0	0	0.004	0	0	0	0	0.62	0	0	0.009	0.007	0	0	0	0	0.006	0	0	0	0.009	0.007	0	0	0	0	0	0	0	0	0.007	0
chr1	16271366	16271937	306849	306856	Lung-Ep-Alveo	chr1:16271366-16271937	U	0	0	0	0	0	0	0	0	0	0	0	0	0	0	0	0.091	0	0	0	0.031	0	0	0.048	0	0.429	0	0	0	0	0	0	0	0	0	0	0	0	0	0	0
chr1	16343269	16343606	307844	307850	Breast-Basal-Ep	chr1:16343269-16343606	U	0.015	0.01	0	0	0	0	0	0	0.879	0	0	0	0	0.002	0	0.01	0	0.043	0	0	0	0	0	0.007	0	0.011	0.115	0	0	0	0	0	0	0	0	0	0.021	0	0.008	0
chr1	16718194	16718323	314936	314941	Eryth-prog	chr1:16718194-16718323	U	0.013	0.006	0.026	0	0.01	0.064	0.019	0.017	0	0	0.005	0.008	0.15	0.014	0	0.982	0	0	0	0.002	0.062	0.096	0.014	0	0.009	0	0.043	0.109	0	0.006	0	0.01	0.035	0	0.25	0	0.027	0	0.082	0
chr1	16749033	16749764	315449	315484	Bone-Osteob	chr1:16749033-16749764	U	0	0.02	0	0	0	0	0.002	0.56	0	0	0	0	0	0.002	0	0	0	0	0	0.011	0	0	0.073	0.006	0.051	0	0.039	0	0.008	0	0	0	0	0	0	0	0	0	0	0.042
chr1	16868538	16868724	316450	316456	Breast-Basal-Ep	chr1:16868538-16868724	U	0	0	0.008	0	0.002	0	0.008	0.015	0.694	0.066	0.005	0.028	0	0.001	0.028	0.134	0	0	0.002	0.006	0	0.007	0	0.004	0	0	0.007	0	0.007	0	0	0.008	0	0	0	0	0.006	0	0.059	0
chr1	17164311	17164352	322089	322094	Skeletal-Musc	chr1:17164311-17164352	U	0.033	0.016	0	0	0	0	0.002	0	0	0	0.004	0.043	0	0.025	0	0.163	0	0	0.003	0.002	0.024	0.018	0.004	0.01	0	0.008	0.049	0	0	0.008	0	0	0	0	0	0	0.643	0	0.129	0
chr1	17319716	17319794	324221	324227	Kidney-Ep	chr1:17319716-17319794	U	0	0.021	0.013	0	0.002	0.046	0.008	0.192	0	0	0.029	0.269	0.024	0.099	0	0.188	0.007	0	0.011	0.003	0	0.023	0.59	0.038	0.008	0.011	0.028	0	0.067	0.015	0.013	0.017	0.014	0.017	0	0.005	0.233	0.021	0.078	0
chr1	17447221	17447562	326675	326683	Lung-Ep-Bron	chr1:17447221-17447562	U	0.027	0.006	0.125	0.008	0.007	0	0.01	0	0.009	0	0	0.189	0.03	0.02	0	0.222	0.022	0	0.005	0.109	0	0	0.006	0.004	0.012	0.61	0	0	0.033	0.014	0.01	0.012	0	0.009	0	0	0.118	0.006	0.019	0
chr1	17514880	17514993	327945	327954	Colon-Ep	chr1:17514880-17514993	U	0.029	0	0.006	0	0.041	0.069	0.006	0.097	0	0	0.946	0.071	0	0.068	0	0.159	0	0	0	0	0	0.075	0	0	0.133	0.008	0.003	0	0.008	0	0	0	0	0	0	0.006	0.234	0.011	0.118	0
chr1	17570635	17570922	328818	328825	Breast-Basal-Ep	chr1:17570635-17570922	U	0.01	0	0.03	0	0.008	0.025	0.047	0	0.742	0.011	0	0	0	0	0	0.224	0	0	0	0.007	0	0	0	0	0	0	0.046	0	0	0	0	0	0	0	0	0	0	0	0.007	0
chr1	17632367	17632390	329927	329932	Breast-Luminal-Ep	chr1:17632367-17632390	U	0	0	0	0	0.003	0	0	0.414	0.052	0.62	0.01	0.016	0	0.007	0	0.049	0	0	0	0.073	0.017	0.022	0.018	0.028	0.016	0.053	0	0.008	0	0	0	0.203	0.03	0	0	0.054	0.169	0	0	0.012
chr1	17732231	17732370	331736	331747	Thyroid-Ep	chr1:17732231-17732370	U	0	0.01	0	0	0.002	0.01	0.004	0	0	0	0.003	0	0	0.003	0	0.095	0.007	0	0	0.005	0.005	0	0.005	0	0.004	0	0.002	0	0	0	0	0	0	0	0	0	0	0	0	0.944
chr1	18590103	18590184	342198	342203	Ovary-Ep	chr1:18590103-18590184	U	0	0	0	0	0	0	0	0.043	0	0	0.012	0	0	0.008	0.059	0.064	0.016	0	0.004	0	0	0	0.078	0.006	0	0.009	0	0	0.641	0.011	0.017	0	0.06	0	0	0	0	0	0.019	0
chr1	19256908	19257187	352666	352671	Breast-Basal-Ep	chr1:19256908-19257187	U	0.154	0	0	0	0	0	0.085	0	0.909	0.308	0	0.25	0	0.015	0	0.143	0	0	0	0	0.059	0	0	0	0	0	0.065	0	0	0	0	0	0	0	0	0	0	0	0	0
chr1	19262949	19263513	352778	352784	Prostate-Ep	chr1:19262949-19263513	U	0.111	0	0	0	0	0	0.015	0	0	0	0	0	0	0.013	0	0.333	0.333	0	0	0.026	0	0	0	0	0.059	0	0.182	0	0	0	0	0	0	0	0	0.571	0	0	0	0
chr1	19325777	19325861	353929	353934	Eryth-prog	chr1:19325777-19325861	U	0	0	0.051	0.131	0.083	0	0.005	0	0.023	0	0	0.089	0	0.002	0	0.942	0	0	0	0.003	0.01	0.026	0.005	0.006	0	0	0.004	0	0	0	0	0	0	0	1	0	0.055	0	0.008	0
chr1	19341915	19342178	354341	354348	Smooth-Musc	chr1:19341915-19342178	U	0.393	0.035	0	0	0.003	0	0	0	0.04	0	0	0.197	0.781	0.137	0	0.138	0.01	0	0.007	0.015	0.026	0.438	0.006	0	0.006	0	0.032	0.015	0.057	0.012	0.081	0.196	0.05	0	0	0.022	0.268	0	0.8	0
chr1	19342317	19342636	354348	354361	Smooth-Musc	chr1:19342317-19342636	U	0.339	0.01	0	0	0.001	0.006	0	0	0.015	0.007	0.002	0.096	0.537	0.081	0	0.036	0	0	0.004	0.005	0.015	0.301	0.002	0	0	0	0.02	0	0.049	0.004	0	0	0.006	0.005	0	0.011	0.177	0	0.732	0
chr1	19377833	19378042	355057	355062	Gallbladder	chr1:19377833-19378042	U	0	0	0	0	0	0	0	0	0	0.042	0	0	0	0.005	0	0.1	0	1	0	0.051	0	0	0	0	0	0	0.044	0	0	0	0	0	0.25	0	0	0	0	0.031	0	0
chr1	19864316	19864482	362329	362339	Breast-Luminal-Ep	chr1:19864316-19864482	U	0.027	0.005	0.005	0	0.007	0.007	0.001	0.047	0.119	0.517	0	0.019	0.022	0.018	0	0.173	0.014	0.171	0.02	0.008	0	0.046	0.005	0.006	0.012	0.019	0	0.006	0.007	0.026	0.024	0.007	0.018	0	0	0.005	0	0.019	0.024	0.013
chr1	20139332	20139597	365193	365201	Bladder-Ep	chr1:20139332-20139597	U	0	0.723	0.083	0	0.003	0	0.003	0	0	0	0.016	0	0.042	0.003	0.074	0.09	0.092	0.273	0.032	0.018	0	0.009	0.008	0	0	0.009	0	0	0	0.008	0	0	0	0	0	0.109	0	0.014	0.006	0
chr1	20527701	20527784	370618	370623	Bone-Osteob	chr1:20527701-20527784	U	0.037	0.006	0.006	0	0.005	0	0.011	0.889	0	0.008	0.012	0.026	0.026	0.016	0.044	0.227	0	0.026	0.019	0.02	0.019	0.063	0.023	0.045	0.046	0	0.006	0.008	0.014	0.164	0.049	0.068	0.05	0.014	0	0.013	0.012	0.033	0.039	0.008
chr1	20790116	20790625	375544	375551	Thyroid-Ep	chr1:20790116-20790625	U	0.01	0.007	0.016	0	0	0	0	0	0	0	0	0.015	0	0.002	0	0.032	0.013	0	0	0.03	0	0	0.25	0.01	0.092	0.015	0.004	0	0.174	0.007	0	0	0	0	0	0	0	0	0	1
chr1	20916695	20916823	376835	376841	Oligodend	chr1:20916695-20916823	U	0.009	0	0	0	0	0	0	0	0	0	0	0.014	0	0	0	0.038	0	0	0	0	0	0.016	0	0	0	0	0.075	0.924	0	0	0	0	0	0	0	0	0	0	0.006	0
chr1	21246927	21247101	380587	380593	Breast-Luminal-Ep	chr1:21246927-21247101	U	0	0.064	0	0	0	0	0	0	0.221	0.966	0.054	0	0	0.002	0.5	0.026	0	0	0	0.124	0	0.012	0.276	0	0.006	0.009	0	0	0	0.013	0	0	0	0	0	0.106	0	0	0	0
chr1	21279357	21279407	381206	381211	Endothel	chr1:21279357-21279407	U	0.506	0.009	0	0	0.029	0	0	0	0.011	0	0	0.167	0.586	0.785	0	0.023	0.014	0.053	0.007	0.021	0.018	0.118	0.029	0.005	0.014	0.178	0.025	0	0.064	0.022	0	0.021	0	0	0	0.016	0.119	0	0.226	0
chr1	21366730	21366849	382831	382836	Lung-Ep-Bron	chr1:21366730-21366849	U	0.009	0	0	0.009	0.011	0	0.003	0	0	0	0	0	0.036	0	0	0.061	0	0	0	0.052	0	0	0.004	0	0.013	0.767	0	0	0	0.008	0	0	0	0	0	0.04	0	0	0	0
chr1	21459636	21459830	384404	384409	Blood-Granul	chr1:21459636-21459830	U	0	0	0	0.912	0.017	0	0	0	0	0	0.015	0.067	0	0.005	0	0.119	0	0	0	0	0	0	0	0	0	0	0	0	0	0	0	0	0	0	0	0	0.111	0	0	0
chr1	21682510	21682667	388542	388548	Gastric-Ep	chr1:21682510-21682667	U	0	0	0	0	0.003	0	0.002	0	0	0	0.009	0	0	0.002	0	0.063	0	0	0.62	0	0	0	0	0	0	0	0	0	0	0	0	0	0	0	0	0	0	0.007	0	0
chr1	21765666	21765837	389518	389523	Lung-Ep-Bron	chr1:21765666-21765837	U	0	0.031	0	0	0.008	0	0	0	0.014	0	0.076	0	0	0.002	0	0.022	0.036	0.235	0.038	0.143	0	0	0.006	0	0.085	0.89	0.009	0	0.232	0	0	0	0	0.016	0	0	0.029	0.082	0.019	0
chr1	21846914	21847109	391297	391304	Heart-Cardio	chr1:21846914-21847109	U	0	0	0.007	0.008	0.002	0	0.006	0	0	0.008	0.013	0.01	0	0.006	0	0.124	0	0	0.008	0.006	0.937	0.007	0	0.007	0	0	0	0	0.009	0	0	0.009	0	0	0	0.005	0	0.005	0.015	0
chr1	21978395	21979002	394021	394035	Pancreas-Acinar	chr1:21978395-21979002	U	0.006	0.003	0	0.004	0.005	0	0.006	0.075	0	0	0	0.049	0.033	0.011	0	0.195	0.005	0	0.001	0.002	0	0.011	0.005	0	0.003	0	0.003	0.009	0	0.965	0.011	0.007	0	0.024	0	0	0.036	0.003	0.029	0
chr1	21979165	21980246	394035	394047	Pancreas-Acinar	chr1:21979165-21980246	U	0	0.028	0	0.011	0.013	0	0.01	0.053	0.024	0	0.005	0	0.042	0.007	0	0.155	0	0	0.006	0.252	0.009	0.017	0.004	0.011	0.043	0.048	0	0	0	0.978	0	0.015	0	0	0	0.009	0.279	0.006	0	0.036
chr1	21980871	21981034	394061	394069	Pancreas-Acinar	chr1:21980871-21981034	U	0.046	0.011	0.071	0.013	0.006	0	0.027	0.188	0	0	0	0	0	0.006	0	0.049	0	0	0	0.004	0	0	0	0	0.011	0	0	0.021	0.016	0.991	0	0.021	0	0.049	0	0.018	0	0	0	0
chr1	21981068	21981154	394070	394075	Pancreas-Acinar	chr1:21981068-21981154	U	0.02	0	0	0	0	0	0.017	0.029	0	0	0	0.048	0.034	0.004	0	0.168	0	0	0	0.003	0	0.01	0	0	0.007	0	0	0	0	0.929	0	0	0.016	0.022	0	0	0.039	0	0.023	0.061
chr1	22000406	22001321	394404	394421	Pancreas-Acinar	chr1:22000406-22001321	U	0.018	0.003	0	0	0.006	0.013	0.009	0.018	0	0	0.007	0	0	0.011	0	0.138	0.005	0	0.003	0.004	0	0.015	0.002	0.005	0	0	0	0	0	0.939	0.005	0.005	0	0.024	0	0	0.007	0	0.02	0.013
chr1	22002883	22003151	394436	394442	Pancreas-Acinar	chr1:22002883-22003151	U	0.023	0	0	0	0	0	0	0	0	0	0	0	0.045	0.015	0	0.107	0	0	0.007	0.004	0	0.017	0	0	0	0	0	0	0	0.961	0.018	0	0	0	0	0.015	0	0	0.014	0
chr1	22003543	22003866	394446	394453	Pancreas-Acinar	chr1:22003543-22003866	U	0	0	0	0	0.003	0	0.003	0	0	0	0	0.034	0	0	0	0.254	0	0.067	0.01	0.046	0	0	0	0	0	0.016	0	0	0	0.978	0.012	0	0	0.039	0	0	0.071	0.006	0.013	0
chr1	22004928	22005125	394464	394472	Pancreas-Acinar	chr1:22004928-22005125	U	0.011	0	0	0	0	0	0	0	0	0	0	0.022	0	0.003	0.021	0.086	0	0.029	0.003	0.002	0	0.034	0	0	0	0	0	0	0.014	0.986	0	0	0	0.064	0	0	0	0	0	0.056
chr1	22005494	22005586	394478	394484	Pancreas-Acinar	chr1:22005494-22005586	U	0.008	0.01	0.014	0.055	0.008	0.009	0.001	0	0	0	0.003	0.065	0	0.003	0	0.095	0	0	0.005	0.006	0.014	0.036	0	0	0.019	0.007	0.003	0	0.023	0.96	0	0	0	0.02	0	0	0	0	0.025	0
chr1	22112964	22113243	396104	396110	Pancreas-Alpha	chr1:22112964-22113243	U	0	0	0	0	0	0.012	0	0	0	0	0	0.052	0	0.01	0	0.15	0	0	0.003	0.003	0	0	0	0	0	0	0	0	0.01	0	0.659	0	0.019	0	0	0	0	0	0	0
chr1	22191440	22192157	397546	397553	Smooth-Musc	chr1:22191440-22192157	U	0.333	0	0	0	0.069	0	0.125	0	0.059	0	0	0	0.667	0.151	0	0	0	0	0	0	0.167	0.545	0	0.333	0	0	0.062	0	0	0.071	0	0	0	0	NA	0	0	0	0.444	0
chr1	22402746	22402833	400612	400617	Bone-Osteob	chr1:22402746-22402833	U	0.088	0	0	0.013	0.006	0	0.002	0.955	0.013	0	0	0.075	0.222	0.017	0	0.147	0.032	0	0.003	0.035	0.024	0.02	0	0	0	0.009	0.008	0.01	0.098	0	0	0.027	0.012	0	0	0	0.041	0	0.043	0
chr1	22486954	22487027	401587	401592	Liver-Hep	chr1:22486954-22487027	U	0.06	0	0	0	0	0	0	0.037	0.021	0	0	0	0.158	0.059	0	0.085	0	0	0	0.005	0.008	0.023	0	0.932	0.005	0	0.01	0	0	0	0	0	0	0	0	0	0.014	0	0.007	0.01
chr1	22492516	22492989	401647	401653	Fallopian-Ep	chr1:22492516-22492989	U	0	0	0	0	0.205	0	0	0	0	0	0	0	0	0	NA	0.143	0.75	0	0	0.045	0	0	0	0	0	0	0	0	0	0	0	0	0	0	NA	0	0	0.056	0	0
chr1	23017252	23017390	409631	409645	Megakaryocytes	chr1:23017252-23017390	U	0.011	0.028	0.02	0.014	0.008	0.011	0.009	0	0.02	0	0.022	0.031	0	0.009	0	0.031	0.021	0	0.013	0.021	0.014	0	0.007	0.018	0	0.021	0.011	0.015	0.007	0	0.018	0.022	0.046	0.018	0.5	0.007	0.011	0	0	0.012
chr1	23256865	23257095	412721	412736	Head-Neck-Ep	chr1:23256865-23257095	U	0	0.081	0	0.008	0	0	0.001	0	0	0	0	0	0	0.001	0	0.058	0	0	0	0.821	0	0	0	0.004	0	0.087	0	0	0.125	0	0	0	0	0.01	0	0.019	0	0	0.012	0.088
chr1	23335397	23335560	413612	413617	Oligodend	chr1:23335397-23335560	U	0	0	0	0	0	0	0	0	0.013	0	0	0	0	0.002	0	0	0	0	0	0	0	0	0	0	0	0	0.016	0.812	0	0	0	0	0.018	0	0	0.01	0	0	0	0
chr1	23835540	23835628	422122	422127	Colon-Ep	chr1:23835540-23835628	U	0	0	0	0	0.008	0.018	0.003	0	0	0	0.802	0	0	0.005	0	0	0	0	0	0	0	0.078	0.006	0	0	0	0	0	0	0	0	0	0	0	0	0	0	0.109	0.022	0
chr1	24140219	24140744	427031	427038	Pancreas-Acinar	chr1:24140219-24140744	U	0	0	0	0	0	0	0	0	0	0	0	0	0	0.002	0	0.23	0	0	0	0	0	0.022	0	0	0	0	0	0	0	0.961	0.028	0	0	0.013	0.167	0.008	0	0	0.016	0
chr1	24140785	24141436	427040	427058	Pancreas-Acinar	chr1:24140785-24141436	U	0	0	0.003	0	0.002	0	0.003	0.013	0	0	0	0.007	0	0.003	0	0.159	0	0.038	0.001	0	0	0.004	0	0	0	0	0	0	0	0.955	0	0	0.006	0.015	0	0	0.04	0	0.036	0
chr1	24618667	24619056	433676	433685	Breast-Basal-Ep	chr1:24618667-24619056	U	0.037	0.009	0.041	0	0.004	0.017	0.039	0.156	0.957	0.304	0.018	0.091	0.023	0.009	0.019	0.127	0	0	0.007	0.013	0	0.075	0.011	0.003	0	0.011	0.039	0.02	0	0.011	0.016	0.017	0.027	0	0	0.017	0.012	0.009	0.066	0
chr1	24728692	24728919	435537	435546	Colon-Ep	chr1:24728692-24728919	U	0	0.012	0	0	0.006	0	0.001	0	0.008	0	0.522	0	0	0.003	0	0.051	0	0	0.006	0.018	0	0	0	0	0	0.041	0.002	0	0	0	0	0	0	0	0	0.006	0	0.019	0	0
chr1	24802398	24802773	436757	436762	Megakaryocytes	chr1:24802398-24802773	U	0.2	0.032	0	0	0.019	0	0	0	0	0	0	0	0	0.026	0	0.429	0.071	0	0	0.019	0	0.067	0	0	0	0	0	0.062	0	0	0	0	0	0	0.5	0	0	0	0	0
chr1	24873883	24874202	437775	437781	Lung-Ep-Alveo	chr1:24873883-24874202	U	0	0	0	0	0	0	0	0	0	0	0	0	0	0.006	0	0.097	0	0	0	0	0	0	0	0	0.968	0	0	0	0.083	0	0.034	0.043	0	0	NA	0	0	0	0.068	0
chr1	24992544	24992688	440000	440006	Blood-T	chr1:24992544-24992688	U	0.052	0.026	0.022	0	0.021	0.509	0.751	0.037	0	0	0.011	0.077	0	0.063	0	0.196	0	0	0.025	0.027	0.01	0.095	0.029	0.012	0.031	0.039	0.005	0	0	0.078	0.015	0	0	0.022	0	0	0.061	0.027	0.138	0.02
chr1	25254385	25254539	443938	443943	Oligodend	chr1:25254385-25254539	U	0	0.012	0.149	0	0.019	0.01	0.031	0	0	0	0.004	0.25	0	0.039	0	0.058	0	0	0	0.01	0	0	0.035	0	0	0	0.039	0.962	0.115	0.007	0	0	0	0	0	0.014	0	0	0.007	0
chr1	25285156	25285292	444438	444445	Eryth-prog	chr1:25285156-25285292	U	0	0	0	0	0.003	0.01	0.003	0	0.005	0	0.015	0	0	0.002	0	0.982	0.016	0.033	0.006	0.062	0.018	0.02	0.053	0	0	0.21	0.003	0	0.132	0.006	0	0	0	0.009	0.409	0.009	0.054	0	0.005	0.233
chr1	25445760	25446679	446736	446741	Neuron	chr1:25445760-25446679	U	NA	NA	NA	NA	0	NA	0	NA	NA	NA	NA	NA	NA	0	NA	NA	NA	NA	0	NA	NA	0	NA	NA	NA	0	1	NA	NA	NA	NA	NA	NA	NA	NA	0	NA	NA	NA	NA
chr1	25585268	25585527	448687	448697	Blood-B	chr1:25585268-25585527	U	0.007	0.005	0.849	0	0.017	0.007	0	0	0	0	0	0.298	0	0.021	0	0.172	0	0	0.002	0.007	0.005	0.012	0.009	0.006	0	0.015	0	0	0	0	0	0	0	0	0.125	0	0.009	0	0.01	0
chr1	25654924	25655178	449844	449849	Oligodend	chr1:25654924-25655178	U	0	0	0	0	0	0	0	0	0	0	0	0	0	0	0	0.5	0	0	0	0.027	0	0.091	0	0	0.1	0	0	1	0	0	0	0	0	0	0	0	0	0	0	0
chr1	25806768	25806915	452145	452153	Pancreas-Acinar	chr1:25806768-25806915	U	0.006	0	0	0	0	0	0.002	0	0.019	0	0	0	0	0.013	0	0.061	0	0	0	0	0	0.008	0.003	0	0	0	0.009	0.009	0	0.877	0	0	0.032	0.015	0	0	0.013	0	0	0
chr1	25847322	25847561	452795	452801	Bone-Osteob	chr1:25847322-25847561	U	0	0.008	0	0	0	0.179	0.002	0.906	0	0	0.009	0	0	0.002	0.036	0.16	0	0	0	0.008	0	0.021	0.009	0	0	0	0.004	0	0	0	0	0	0	0	0.556	0	0.017	0	0	0.066
chr1	25861843	25862003	453067	453074	Gallbladder	chr1:25861843-25862003	U	0	0	0	0.05	0.019	0	0	0	0	0	0	0	0	0.002	0	0.016	0.012	1	0.005	0.002	0	0	0.008	0.004	0	0.007	0	0	0	0.014	0	0	0	0	0	0.008	0	0	0.007	0
chr1	26295324	26295681	460229	460242	Megakaryocytes	chr1:26295324-26295681	U	0	0.004	0	0.058	0.034	0	0	0	0	0	0	0	0.019	0.002	0	0.095	0	0	0.001	0.001	0	0.005	0	0	0.007	0	0	0	0	0.004	0	0	0	0	0.8	0	0.018	0	0	0
chr1	26385461	26385624	461768	461778	Blood-Mono+Macro	chr1:26385461-26385624	U	0.056	0.005	0.016	0.144	0.662	0	0.01	0.321	0.014	0.008	0.01	0.043	0	0.019	0	0.071	0.006	0	0.011	0.027	0	0.015	0.003	0.013	0.011	0.042	0.198	0.045	0.022	0.027	0.056	0.017	0.02	0.012	0.4	0.048	0.074	0.014	0.025	0
chr1	26405206	26405293	462066	462072	Heart-Fibro	chr1:26405206-26405293	U	0	0.087	0.008	0	0.003	0.011	0.013	0.075	0.095	0.107	0.015	0.073	0.048	0.027	0	0.164	0.083	0.138	0.033	0.043	0.057	0.884	0.023	0.065	0.092	0.05	0.004	0.025	0.187	0.158	0.032	0.014	0.017	0.058	0	0.03	0.016	0	0.201	0.045
chr1	26462709	26463282	462938	462945	Epid-Kerat	chr1:26462709-26463282	U	0.014	0.01	0	0	0	0	0	0	0.035	0	0.013	0	0	0.006	0.909	0.037	0	0	0.008	0.182	0	0	0.005	0.013	0	0	0	0	0	0.012	0	0	0.017	0	0	0.011	0	0	0	0.018
chr1	26556885	26557437	464711	464728	Eryth-prog	chr1:26556885-26557437	U	0.004	0	0	0	0	0	0.001	0	0.038	0	0	0	0	0.001	0	0.821	0	0	0.001	0	0	0.007	0	0.002	0	0	0.001	0.004	0	0	0	0	0	0	0	0	0	0	0	0
chr1	26856778	26857127	469632	469642	Head-Neck-Ep	chr1:26856778-26857127	U	0.007	0.033	0	0	0	0	0.002	0.056	0	0	0	0.012	0	0.005	0.531	0.048	0	0	0	0.758	0	0.024	0	0	0.05	0.196	0.104	0.006	0	0	0.01	0	0.029	0	0	0.098	0	0	0.005	0
chr1	27002651	27002732	472463	472470	Blood-B	chr1:27002651-27002732	U	0	0	0.557	0.007	0.008	0	0.001	0	0.007	0	0.003	0.084	0	0.011	0	0.121	0	0.028	0.006	0.009	0	0	0.01	0	0.02	0	0	0	0	0.01	0	0	0.009	0	0	0.006	0	0	0.005	0
chr1	27653360	27653501	484097	484103	Blood-Granul	chr1:27653360-27653501	U	0.007	0.006	0	0.864	0.019	0	0.003	0	0	0	0	0.025	0	0.025	0	0.12	0.01	0	0	0.004	0	0	0	0	0	0	0	0	0	0.007	0.01	0.01	0	0.008	0	0	0.143	0	0.005	0
chr1	27963210	27963514	488938	488946	Breast-Basal-Ep	chr1:27963210-27963514	U	0	0	0	0	0	0	0.001	0	0.803	0.024	0.004	0	0	0	0	0.103	0	0	0	0.022	0	0	0	0	0	0.007	0	0	0	0.006	0	0	0	0	0	0	0	0	0.006	0
chr1	27967012	27967345	489012	489025	Breast-Basal-Ep	chr1:27967012-27967345	U	0.004	0.006	0.003	0	0.001	0	0	0	0.614	0.022	0	0	0	0	0	0.079	0	0	0.002	0.003	0	0	0	0.004	0	0	0.012	0.007	0.004	0	0	0	0	0	0	0	0.007	0.003	0.003	0
chr1	28431932	28432196	495698	495707	Eryth-prog	chr1:28431932-28432196	U	0.007	0.004	0	0	0	0	0	0	0.007	0	0.008	0	0	0	0	0.888	0	0	0	0.006	0	0	0	0	0	0	0	0	0	0.004	0	0	0	0	0	0	0	0	0.004	0
chr1	28519862	28520281	497047	497057	Pancreas-Acinar	chr1:28519862-28520281	U	0	0	0.007	0	0	0	0	0	0	0	0.003	0	0	0.001	0	0.014	0.009	0	0	0	0	0	0	0	0	0	0	0	0	0.658	0.009	0	0	0.029	0	0	0	0	0.01	0
chr1	28529483	28529998	497246	497251	Lung-Ep-Alveo	chr1:28529483-28529998	U	NA	NA	NA	0	NA	NA	0	NA	NA	NA	NA	NA	NA	NA	NA	NA	NA	NA	NA	NA	NA	NA	NA	NA	1	NA	0	NA	NA	NA	NA	NA	NA	NA	NA	NA	NA	0	0	NA
chr1	28715083	28715459	501117	501128	Blood-Mono+Macro	chr1:28715083-28715459	U	0.115	0.011	0.005	0.267	0.697	0.045	0	0	0	0	0	0	0	0.003	0	0.054	0	0	0.002	0.009	0.013	0	0.01	0.017	0.005	0	0.014	0.027	0	0	0	0	0	0	0.091	0.006	0.027	0.005	0	0.014
chr1	28774108	28774430	502158	502164	Thyroid-Ep	chr1:28774108-28774430	U	0	0.02	0	0	0	0	0	0	0	0	0	0	0	0.002	0	0.025	0	0	0	0.024	0	0	0	0	0.02	0.009	0	0	0	0.008	0	0	0	0	0	0	0.082	0.013	0	0.891
chr1	29052805	29053268	506237	506245	Pancreas-Delta	chr1:29052805-29053268	U	0.061	0.008	0.093	0	0	0	0	0	0	0	0	0.034	0.156	0.026	0	0.008	0	0	0.047	0.01	0	0.008	0.028	0	0	0	0.015	0	0	0	0	0.047	0.961	0	0	0	0.385	0.057	0.071	0.012
chr1	29054056	29054625	506263	506269	Pancreas-Beta	chr1:29054056-29054625	U	0	0	0	NA	0	0	0	NA	0	NA	0	NA	NA	0	NA	0	0	NA	NA	0	0	NA	0	NA	NA	0	NA	0	0	0	0	NA	0.5	0	NA	0	NA	0	NA	NA
chr1	29680509	29680705	514519	514524	Pancreas-Duct	chr1:29680509-29680705	U	0	0	0.026	0.026	0.009	0.029	0.021	0	0	0	0.043	0.095	0	0.005	0	0.259	0	0	0	0.008	0	0	0	0.019	0	0	0	0	0	0.067	0	0	0	0.625	0	0	0	0.024	0.049	0
chr1	31345754	31346768	534117	534126	Eryth-prog	chr1:31345754-31346768	U	0.012	0	0	0	0	0	0	0	0	0	0.005	0	0	0	0	0.992	0	0	0.007	0	0	0	0	0	0	0	0	0	0	0	0	0	0	0	0	0	0	0.007	0.028	0
chr1	31705922	31706140	538969	538974	Epid-Kerat	chr1:31705922-31706140	U	0	0	0	0	0.004	0	0	0	0	0	0	0	0	0	0.737	0.231	0	0	0.014	0.135	0	0	0.017	0	0.024	0.25	0	0	0	0	0	0	0	0	0	0.012	0.026	0.01	0.036	0
chr1	31825143	31825427	541234	541239	Blood-Granul	chr1:31825143-31825427	U	0.082	0.028	0.045	0.946	0.117	0.066	0.024	0	0.05	0.024	0.023	0.073	0.167	0.069	0	0.071	0.05	0	0.043	0.077	0.022	0.101	0.043	0.036	0.033	0.063	0.028	0.026	0.069	0.043	0.015	0.018	0.067	0.012	0	0.014	0.282	0.041	0.114	0.067
chr1	31946120	31946203	543007	543014	Gastric-Ep	chr1:31946120-31946203	U	0	0	0	0.009	0	0	0.001	0	0	0	0.004	0	0	0	0	0.042	0	0	0.724	0	0	0.007	0	0.004	0.006	0.007	0.003	0	0	0	0	0	0	0	0	0	0	0	0	0
chr1	32001176	32001550	543759	543764	Epid-Kerat	chr1:32001176-32001550	U	0	0	0	0	0	NA	0	NA	0	0	0	0	NA	0	NA	NA	0	NA	0	0.2	0	NA	0	0	NA	0	0	0	NA	0	0	0	0	0	NA	0	0	0	0	0
chr1	32141686	32141882	546053	546060	Eryth-prog	chr1:32141686-32141882	U	0.008	0	0	0	0	0	0.001	0	0	0	0.013	0	0	0	0	1	0	0	0.002	0	0	0	0.009	0.004	0	0	0.005	0.055	0.102	0	0	0.221	0.03	0	0.167	0	0.141	0.132	0	0
chr1	32252846	32253137	547929	547935	Blood-T	chr1:32252846-32253137	U	0.03	0	0.096	0	0.034	0.214	0.99	0	0	0	0.02	0.109	0	0.007	0	0.24	0	0	0.012	0.007	0	0.028	0	0.007	0.012	0	0	0	0.024	0.039	0	0.016	0	0.012	0	0.009	0	0.02	0.05	0.016
chr1	32253200	32253572	547936	547950	Blood-T	chr1:32253200-32253572	U	0.016	0.006	0.236	0	0.056	0.308	0.939	0.039	0	0	0.003	0.173	0.013	0.014	0	0.116	0	0	0.003	0.006	0	0.003	0.008	0.002	0	0	0.001	0	0.003	0.011	0.004	0	0.01	0	0.125	0	0.018	0	0.014	0
chr1	32254316	32255187	547957	547972	Blood-T	chr1:32254316-32255187	U	0.019	0.01	0.064	0.01	0.041	0.167	0.864	0.014	0	0	0.007	0.05	0	0.004	0.034	0.102	0	0	0.001	0.014	0.008	0.004	0	0.008	0	0	0	0.005	0.005	0.008	0.005	0	0.014	0.005	0	0	0.014	0.003	0.003	0.005
chr1	32316048	32316145	548995	549002	Colon-Ep	chr1:32316048-32316145	U	0	0.006	0.162	0.015	0.032	0	0.006	0.029	0.008	0.019	0.935	0.325	0	0.007	0.027	0.006	0.008	0.036	0.026	0.008	0.007	0.017	0.009	0.035	0.009	0	0.003	0.019	0.019	0	0	0	0	0.007	0	0.013	0	0.028	0.006	0
chr1	32316200	32316279	549003	549010	Colon-Ep	chr1:32316200-32316279	U	0.008	0	0.258	0.035	0.022	0	0	0	0.007	0	0.981	0.177	0	0.027	0	0.006	0	0	0.067	0	0	0	0	0.007	0.006	0.006	0.009	0	0.006	0	0	0	0	0	0	0.038	0.013	0.009	0.006	0
chr1	32328177	32328482	549179	549190	Oligodend	chr1:32328177-32328482	U	0.006	0.005	0.006	0	0	0	0.01	0	0.021	0.06	0.006	0.008	0	0.005	0	0.029	0	0	0.003	0.068	0	0.006	0.002	0.009	0.004	0.011	0.064	0.915	0.007	0	0.115	0	0	0.006	0	0.004	0.009	0	0.004	0.008
chr1	32341315	32341485	549523	549529	Oligodend	chr1:32341315-32341485	U	0	0	0	0	0.002	0	0.001	0	0.059	0.133	0.032	0.01	0	0.001	0.021	0.049	0	0	0.006	0.006	0	0.02	0	0	0	0	0.216	0.965	0.008	0	0	0	0	0	0	0	0.032	0.025	0.023	0
chr1	32365701	32365897	550080	550086	Thyroid-Ep	chr1:32365701-32365897	U	0	0.015	0.008	0	0	0	0	0	0	0	0	0.015	0	0	0	0	0	0	0	0.003	0	0	0.004	0	0	0	0	0	0	0	0	0	0	0	0	0	0	0	0	0.686
chr1	32691287	32691508	555050	555059	Small-Int-Ep	chr1:32691287-32691508	U	0	0	0	0	0	0	0.001	0	0	0	0.003	0.011	0	0	0	0.057	0	0	0	0	0	0	0	0.003	0	0	0	0	0	0	0	0	0	0	0	0	0.011	0.727	0.004	0
chr1	32798151	32798792	557147	557158	Breast-Luminal-Ep	chr1:32798151-32798792	U	0	0.016	0	0	0.001	0.029	0.014	0	0.063	0.663	0	0	0	0.001	0.013	0.033	0	0	0	0.036	0	0.009	0	0	0.003	0	0.002	0	0	0	0	0	0	0	0	0.012	0	0	0.003	0
chr1	32991196	32991503	560572	560578	Head-Neck-Ep	chr1:32991196-32991503	U	0	0.344	0.018	0	0.008	0	0	0	0.061	0	0	0	0	0	0	0.178	0	0	0	0.781	0	0	0.089	0	0.143	0.224	0	0	0.083	0	0	0	0	0	0	0.035	0	0	0	0.059
chr1	33144119	33144340	562540	562552	Bladder-Ep	chr1:33144119-33144340	U	0.012	0.875	0	0	0.013	0	0.002	0.021	0	0	0	0.018	0	0.001	0.02	0.269	0	0	0	0	0	0	0	0	0.004	0	0	0	0	0	0	0	0.009	0	0	0.159	0.011	0	0	0
chr1	33421798	33421915	566344	566349	Pancreas-Delta	chr1:33421798-33421915	U	0.031	0.038	0.008	0	0.01	0	0.002	0	0.011	0.226	0.022	0.131	0.04	0.006	0	0.155	0	0	0.006	0	0	0.01	0	0.011	0	0	0.004	0.024	0	0.009	0.356	0.104	0.395	0	0	0.148	0	0.014	0	0
chr1	33539006	33539129	567667	567676	Bladder-Ep	chr1:33539006-33539129	U	0.007	0.946	0.005	0	0.005	0	0.007	0	0.007	0	0.048	0.009	0.024	0.002	0	0.146	0	0	0.023	0	0	0.012	0.002	0.003	0	0	0.004	0	0.011	0.011	0.008	0.008	0	0	0	0.225	0	0.062	0.005	0
chr1	35559888	35560436	587971	587982	Neuron	chr1:35559888-35560436	U	0.006	0.01	0	0	0.004	0	0	0.143	0.154	0	0.003	0	0.057	0.003	0	0.029	0	0	0.002	0.004	0	0.007	0.01	0	0.015	0	0.683	0.012	0	0	0	0	0	0	0	0	0	0	0	0
chr1	36108446	36108523	595278	595286	Prostate-Ep	chr1:36108446-36108523	U	0.028	0.141	0	0	0.017	0	0	0.907	0.098	0.019	0.054	0.439	0.194	0.016	0	0.072	0	0	0.005	0.253	0.006	0.06	0	0	0.206	0.346	0.006	0	0	0.189	0	0	0.012	0.009	0	0.701	0.234	0.145	0.306	0
chr1	36192806	36193104	597023	597037	Oligodend	chr1:36192806-36193104	U	0.008	0	0	0	0.001	0	0	0.045	0	0	0.002	0	0	0.002	0	0.061	0	0	0.004	0.001	0	0.008	0.005	0.004	0	0	0.022	0.877	0	0	0.005	0.006	0	0	0	0	0	0.003	0.003	0
chr1	36329967	36330142	599534	599539	Breast-Luminal-Ep	chr1:36329967-36330142	U	0.311	0.009	0.189	0	0.036	0.157	0.196	0.269	0.074	0.818	0.013	0.159	0	0.099	0.042	0.25	0.173	0	0.008	0.016	0	0.022	0	0	0	0.056	0	0.013	0.5	0	0	0	0	0	0	0.012	0.086	0	0.017	0.015
chr1	36400715	36400878	600852	600860	Blood-NK	chr1:36400715-36400878	U	0.025	0.005	0.219	0.211	0.072	0.9	0.122	0.617	0	0	0	0.271	0.175	0.021	0.128	0.094	0	0	0.002	0.003	0.005	0.07	0	0.006	0	0.006	0.098	0	0.012	0	0	0	0.008	0	0	0	0.026	0	0.061	0
chr1	36528216	36528397	602730	602736	Breast-Luminal-Ep	chr1:36528216-36528397	U	0.031	0.058	0	0	0.003	0	0.002	0.094	0.011	0.624	0.034	0	0.042	0.009	0	0.12	0.011	0	0.017	0.061	0	0.126	0.02	0	0.048	0.098	0	0	0.01	0.012	0.014	0.025	0	0	0	0.065	0.017	0.005	0.122	0
chr1	37593148	37593358	614786	614792	Pancreas-Beta	chr1:37593148-37593358	U	0	0	0	0	0	0	0	0	0	0	0	0.029	0.105	0	0	0.028	0	0	0	0	0	0.016	0	0	0	0	0	0	0	0	0.024	0.562	0.086	0	0	0	0	0	0	0
chr1	37888291	37888514	619302	619307	Gastric-Ep	chr1:37888291-37888514	U	0	0	0	0	0	0	0	0	0	0	0	0	0	0.025	0	0.25	0	0	0.945	0	0	0.071	0	0	0	0	0.107	0.04	0	0	0	0.024	0	0	0	0	0	0	0.067	0
chr1	38001682	38002160	621287	621293	Skeletal-Musc	chr1:38001682-38002160	U	0.053	0	0.087	0.333	0.128	0	0.009	0	0.344	0	0	0.045	0	0.104	0	0.128	0	0	0	0.006	0	0.125	0	0	0	0	0.025	0	0.025	0	0	0	0	0	0	0.024	0.727	0	0.013	0
chr1	38042108	38042215	621981	621986	Epid-Kerat	chr1:38042108-38042215	U	0.03	0	0.008	0	0.003	0	0.005	0.04	0.059	0	0.004	0	0	0	0.838	0.125	0.01	0	0.014	0.04	0.071	0	0.004	0.005	0.006	0.171	0.118	0	0	0	0.022	0	0.025	0	0	0	0	0	0.014	0
chr1	38042536	38042691	621990	621997	Epid-Kerat	chr1:38042536-38042691	U	0.014	0.064	0.08	0.009	0.008	0.012	0.028	0.038	0.131	0	0	0.071	0	0.015	0.833	0.224	0.031	0.03	0.033	0.017	0.048	0.018	0.011	0.004	0.013	0.183	0.006	0	0	0.007	0.028	0	0	0.034	0	0	0.03	0.025	0.105	0.012
chr1	38043536	38043939	622011	622017	Epid-Kerat	chr1:38043536-38043939	U	0.012	0.115	0.051	0.014	0.019	0.021	0.059	0	0.052	0	0.025	0	0	0.017	0.885	0.203	0	0	0.013	0.052	0.012	0.014	0	0.028	0	0.412	0.087	0	0.011	0.118	0.078	0	0.072	0.047	0	0	0.048	0.104	0.03	0
chr1	38048438	38048974	622457	622465	Epid-Kerat	chr1:38048438-38048974	U	0	0.059	0	0.016	0	0	0	0	0	0	0	0.048	0	0	0.737	0.114	0	0	0.108	0.057	0.022	0.042	0.005	0.009	0	0.056	0	0	0	0.035	0	0	0	0.018	0	0.028	0	0.037	0.027	0
chr1	38242222	38242601	624563	624571	Pancreas-Delta	chr1:38242222-38242601	U	0	0.012	0	0	0.008	0.011	0.023	0.026	0.011	0.036	0.008	0	0.071	0.013	0.087	0.246	0.036	0	0	0.031	0	0.111	0.007	0	0.006	0	0.009	0.017	0	0.116	0.011	0.062	0.929	0.063	0.143	0.008	0.029	0	0.212	0
chr1	38269667	38269836	624877	624883	Lung-Ep-Bron	chr1:38269667-38269836	U	0.024	0	0	0	0.005	0	0.007	0.054	0	0	0.004	0.015	0.042	0.002	0.034	0.25	0	0	0.003	0.017	0	0.121	0.004	0	0.064	0.684	0.003	0	0	0.014	0.022	0.013	0	0.009	0	0	0.015	0	0.164	0
chr1	38526424	38526719	627003	627012	Prostate-Ep	chr1:38526424-38526719	U	0.078	0.038	0	0	0.004	0	0.003	0.048	0.035	0.09	0.026	0.03	0.109	0.005	0.315	0.247	0.007	0	0.003	0.007	0	0.199	0.029	0.034	0.008	0.009	0.004	0	0.033	0.107	0.034	0.038	0.008	0	0	0.572	0.016	0.028	0.251	0
chr1	38977576	38977985	632443	632452	Blood-T	chr1:38977576-38977985	U	0.011	0.015	0.177	0.089	0.142	0.697	0.952	0.028	0	0	0.01	0.167	0	0.004	0	0.144	0	0	0.009	0.003	0.023	0.022	0	0.01	0.008	0	0.004	0.013	0.011	0	0.014	0	0	0	0	0.011	0.019	0	0.007	0
chr1	39018378	39018543	633159	633164	Head-Neck-Ep	chr1:39018378-39018543	U	0.019	0.021	0.006	0	0.002	0	0.001	0	0	0	0.008	0.04	0	0.009	0.636	0.119	0.057	0	0	0.855	0	0.056	0	0	0.005	0.64	0.006	0.008	0	0.052	0.01	0.011	0	0.025	0	0.036	0.026	0	0.022	0
chr1	39435714	39436468	638338	638347	Pancreas-Duct	chr1:39435714-39436468	U	0	0	0	0	0.009	0	0.002	0	0.022	0	0.005	0	0	0.004	0	0.037	0	0.062	0	0.015	0.086	0	0.043	0	0.016	0.028	0	0	0	0.05	0.03	0.161	0.09	0.58	0	0.022	0	0	0	0
chr1	39486643	39486867	638844	638852	Pancreas-Alpha	chr1:39486643-39486867	U	0	0.005	0	0	0	0	0	0	0.006	0	0.003	0	0	0.001	0.038	0.094	0	0	0.002	0.003	0	0	0	0	0.012	0.005	0.006	0	0	0.013	0.887	0.143	0.25	0.006	0	0.208	0	0	0	0.472
chr1	39833460	39834214	645024	645033	Blood-Mono+Macro	chr1:39833460-39834214	U	0.056	0	0.015	0	0.695	0	0.002	0	0.01	0	0	0	0.028	0.002	0	0.075	0	0	0	0.003	0	0	0.004	0.032	0.007	0	0.008	0	0	0	0	0	0.012	0.009	0	0	0.02	0	0	0
chr1	39886662	39887439	645670	645675	Neuron	chr1:39886662-39887439	U	NA	NA	NA	NA	NA	NA	NA	NA	NA	NA	NA	NA	NA	NA	NA	NA	NA	NA	NA	NA	NA	NA	NA	NA	NA	NA	NA	NA	NA	NA	NA	NA	NA	NA	NA	NA	NA	NA	NA	NA
chr1	40034144	40034320	647865	647870	Blood-Mono+Macro	chr1:40034144-40034320	U	0.07	0.134	0.264	0.038	0.906	0	0.003	0	0	0	0.497	0.049	0	0.008	0	0.221	0	0	0.037	0.097	0	0.015	0.006	0.008	0	0.237	0.012	0.037	0	0	0.016	0.04	0	0	0	0.067	0.023	0.207	0.011	0
chr1	40221417	40222331	650078	650098	Megakaryocytes	chr1:40221417-40222331	U	0	0.006	0.003	0	0.001	0	0.002	0	0	0	0.003	0	0	0	0	0	0	0	0.001	0	0	0	0	0	0.004	0	0.099	0.003	0	0.003	0	0	0	0.004	0.375	0	0	0	0.002	0
chr1	40757406	40757489	656670	656675	Megakaryocytes	chr1:40757406-40757489	U	0.02	0.006	0	0	0	0	0	0.41	0	0	0	0.033	0.071	0.004	0	0	0	0	0	0.003	0.5	0.02	0.136	0.02	0	0	0.029	0.008	0	0	0	0.011	0.013	0.013	1	0	0.014	0	0.042	0
chr1	40822920	40823196	657795	657806	Pancreas-Beta	chr1:40822920-40823196	U	0	0.004	0	0.006	0	0.007	0.003	0	0.249	0.006	0	0.008	0	0	0.091	0.009	0	0	0.002	0.024	0	0	0.017	0.003	0	0	0	0	0	0.004	0.073	0.799	0	0.01	0	0	0	0	0.019	0
chr1	41013514	41013634	660655	660660	Ovary-Ep	chr1:41013514-41013634	U	0.208	0	0	0.009	0	0	0.009	0.41	0.011	0	0.023	0.014	0	0.066	0	0.044	0.351	0	0.003	0.1	0	0	0.023	0	0.025	0.256	0.01	0.008	0.8	0	0	0	0	0	0	0	0.042	0.007	0	0
chr1	41100634	41101684	661506	661515	Dermal-Fibro	chr1:41100634-41101684	U	0.133	0.012	0.019	0	0	0.017	0.006	0.021	0	0	0	0	0.793	0.011	0	0.119	0.008	0	0.009	0.003	0	0.03	0.006	0.008	0.01	0.021	0.006	0	0.016	0.005	0	0.024	0	0	0	0.021	0.043	0.005	0.093	0
chr1	41175013	41175259	661956	661961	Gastric-Ep	chr1:41175013-41175259	U	0	0.009	0	0	0	0	0.002	0	0	0.292	0	0.093	0	0.004	0	0.143	0	0	0.997	0.006	0	0.009	0	0	0.046	0	0	0	0	0.388	0	0	0	0.028	0	0	0	0	0	0
chr1	41375791	41376237	664091	664099	Pancreas-Delta	chr1:41375791-41376237	U	0	0	0.019	0	0.029	0	0.051	0.03	0	0	0	0.037	0	0.01	0	0.326	0	0	0	0.003	0	0.014	0	0	0	0	0	0	0	0.009	0	0.235	0.679	0	0	0.008	0.025	0	0.067	0
chr1	41396594	41396854	664544	664550	Skeletal-Musc	chr1:41396594-41396854	U	0.114	0	0.082	0.02	0.028	0	0.105	0.15	0	0	0.011	0.118	0	0.058	0	0.411	0	0	0	0	0.589	0	0.018	0.015	0.037	0	0.014	0	0.096	0.014	0	0	0	0.016	0	0	0.565	0	0.114	0
chr1	41422801	41422862	664874	664880	Breast-Luminal-Ep	chr1:41422801-41422862	U	0	0	0	0.026	0.002	0	0.006	0	0.02	0.785	0	0	0	0.003	0	0.188	0.543	0	0	0.004	0	0	0	0	0	0.007	0	0	0.025	0	0	0	0	0	0	0.007	0.014	0	0.007	0.012
chr1	41507777	41508181	666111	666120	Fallopian-Ep	chr1:41507777-41508181	U	0.018	0.044	0.005	0	0.002	0	0.002	0.195	0	0.015	0.016	0.009	0.03	0.021	0.043	0.185	0.675	0	0.008	0.01	0	0.013	0.005	0.006	0	0.017	0.107	0.019	0.125	0.015	0	0	0	0	0	0.006	0	0	0.018	0
chr1	41671198	41671435	668202	668212	Neuron	chr1:41671198-41671435	U	0.073	0	0	0	0	0	0.001	0	0	0	0	0.009	0	0.028	0	0.107	0	0	0	0	0	0.005	0	0.003	0	0.005	0.77	0.019	0	0.005	0	0	0	0	0	0	0.014	0.004	0.02	0
chr1	41677279	41677422	668288	668294	Head-Neck-Ep	chr1:41677279-41677422	U	0	0	0	0	0	0	0	0	0	0	0.007	0	0	0	0	0.25	0	0	0.005	0.695	0.007	0	0	0.004	0	0.392	0	0	0	0	0	0	0	0.007	0	0.017	0	0	0.018	0
chr1	41692034	41692274	668438	668446	Blood-Mono+Macro	chr1:41692034-41692274	U	0.105	0	0	0.013	0.799	0	0.001	0	0	0	0	0.009	0	0.004	0	0.145	0	0	0.002	0	0.017	0.017	0.005	0.003	0	0	0.016	0.021	0	0	0	0	0	0	0	0	0.077	0	0.025	0
chr1	41896637	41896810	670393	670401	Blood-NK	chr1:41896637-41896810	U	0	0	0.025	0	0.002	0.803	0.012	0	0.008	0.01	0	0	0	0	0	0.062	0.01	0	0	0.002	0.008	0	0	0	0	0	0	0	0	0	0.01	0	0	0	0	0	0.029	0	0	0.01
chr1	42040116	42040382	671561	671571	Pancreas-Acinar	chr1:42040116-42040382	U	0	0	0	0	0	0	0	0	0	0	0	0	0	0	0	0.061	0	0	0.01	0.003	0	0.006	0	0	0	0	0	0	0	0.953	0	0	0.016	0.029	0	0.005	0	0	0.004	0
chr1	42127808	42127967	672174	672179	Breast-Luminal-Ep	chr1:42127808-42127967	U	0	0.047	0	0	0	0	0.007	0.25	0.442	0.707	0	0	0.062	0.026	0.143	0.098	0	0	0.011	0.016	0	0.062	0	0	0	0	0.014	0	0	0.017	0	0	0	0	0	0.455	0	0	0.089	0
chr1	42155634	42155832	672553	672558	Smooth-Musc	chr1:42155634-42155832	U	0.059	0.086	0.105	0	0	0.143	0.112	0.429	0.158	0.1	0	0.182	0	0.105	0.2	0.276	0.056	0	0.031	0.089	0	0.571	0.043	0	0.077	0.115	0	0	0.115	0.036	0	0	0	0	NA	0	0.176	0.077	0.773	0
chr1	42318572	42318734	673949	673956	Lung-Ep-Bron	chr1:42318572-42318734	U	0.023	0	0	0	0	0	0	0.093	0	0	0	0.04	0.077	0	0	0.041	0	0	0	0.025	0.03	0.008	0.036	0.004	0.218	0.769	0.179	0	0	0	0	0.009	0	0	0	0	0.23	0	0.006	0.01
chr1	42824326	42824806	679573	679581	Eryth-prog	chr1:42824326-42824806	U	0.019	0	0	0	0	0	0	0.111	0	0	0	0	0.04	0.013	0.077	0.655	0.021	0.233	0.003	0.009	0.009	0.009	0.079	0.015	0.092	0.009	0.003	0	0	0.023	0	0	0.031	0	0	0	0	0	0.02	0.079
chr1	43398077	43398878	687147	687157	Eryth-prog	chr1:43398077-43398878	U	0	0	0	0	0	0	0.001	0	0	0	0	0	0	0	0	0.543	0	0	0	0	0	0	0	0	0	0	0	0	0	0	0	0	0	0	0	0	0	0	0	0
chr1	43593355	43593649	690218	690225	Blood-NK	chr1:43593355-43593649	U	0	0	0.031	0	0.023	0.929	0.102	0	0	0	0	0.063	0	0.004	0	0.247	0	0	0	0.003	0	0	0	0.007	0	0	0	0	0	0	0	0	0	0	0	0	0	0	0.008	0
chr1	43764408	43764616	692808	692814	Gallbladder	chr1:43764408-43764616	U	0	0	0	0	0	0	0.002	0	0	0	0	0	0	0.003	0	0	0	1	0.013	0	0	0	0	0	0	0	0	0	0	0.021	0.016	0	0	0	0	0	0	0.01	0.01	0
chr1	43840185	43840748	693454	693463	Lung-Ep-Bron	chr1:43840185-43840748	U	0	0.067	0	0	0.009	0.136	0.168	0	0	0	0	0.053	0	0	0	0.072	0	0	0.01	0.007	0	0.016	0	0	0.056	0.892	0.006	0	0	0	0	0.037	0.015	0	0	0.085	0	0	0	0
chr1	44320338	44321142	699742	699756	Pancreas-Delta	chr1:44320338-44321142	U	0	0	0	0	0	0	0.003	0	0.009	0	0	0.015	0.128	0.029	0.053	0.032	0	0	0	0	0	0.007	0.004	0.004	0	0	0	0.01	0.035	0	0.027	0.241	0.955	0	0	0.012	0	0	0.134	0
chr1	44769958	44770552	706161	706171	Bone-Osteob	chr1:44769958-44770552	U	0.023	0.009	0.037	0.007	0.009	0.008	0.007	0.642	0.016	0.009	0.011	0.022	0	0.011	0.023	0.049	0	0.02	0.019	0.022	0.006	0.02	0.017	0	0.004	0.006	0	0	0.022	0.016	0.008	0	0.009	0.006	0	0.013	0.011	0	0.042	0.016
chr1	44771192	44771491	706184	706191	Pancreas-Duct	chr1:44771192-44771491	U	0	0	0	0	0.004	0	0.005	0.043	0	0	0.014	0.042	0	0.036	0	0.041	0.017	0	0.026	0.014	0.012	0.013	0	0.007	0	0	0.02	0	0.029	0.272	0.403	0.25	0.412	0.854	0	0	0.095	0.042	0.01	0
chr1	44968582	44968726	709249	709257	Heart-Fibro	chr1:44968582-44968726	U	0.129	0.006	0	0	0.002	0	0	0.026	0.013	0.338	0	0.154	0.364	0.128	0	0.007	0.041	0	0	0	0.013	0.817	0.02	0.004	0	0.006	0.003	0.008	0.038	0	0	0	0.011	0.018	0	0.094	0.016	0	0.093	0
chr1	45077165	45077350	710634	710639	Head-Neck-Ep	chr1:45077165-45077350	U	0.036	0.119	0	0	0.012	0	0.003	0.048	0	0.018	0	0	0	0	0.556	0.159	0	0	0.019	0.865	0	0.03	0.005	0.006	0.011	0.299	0	0	0	0.013	0	0	0	0.014	0	0.18	0.05	0.009	0.02	0
chr1	45092530	45092851	710768	710775	Small-Int-Ep	chr1:45092530-45092851	U	0	0	0	0.012	0	0	0	0	0	0	0.014	0	0	0	0	0.085	0	0	0.008	0.007	0	0.025	0.067	0	0	0	0	0	0	0.015	0.045	0.12	0.145	0	0	0	0	0.741	0.037	0
chr1	45115857	45116111	711086	711101	Thyroid-Ep	chr1:45115857-45116111	U	0	0.009	0	0	0.002	0	0.002	0	0.007	0	0.003	0.011	0	0.002	0	0.037	0	0	0	0.002	0	0	0	0	0	0	0.002	0	0	0	0	0	0	0	0	0	0	0	0.02	0.704
chr1	45621330	45621453	717243	717249	Endothel	chr1:45621330-45621453	U	0.426	0.008	0	0.117	0.155	0.014	0	0	0.071	0.01	0.009	0.143	0.083	0.711	0	0.08	0	0	0.003	0.023	0.016	0.012	0.015	0	0	0	0.041	0.019	0	0	0	0	0	0	0.25	0.014	0.097	0	0.044	0
chr1	45665538	45665998	717825	717837	Kidney-Ep	chr1:45665538-45665998	U	0	0	0.005	0	0.002	0	0.001	0	0	0	0.002	0.01	0	0.009	0	0.023	0.033	0	0	0.003	0.005	0	0.781	0	0.004	0	0.004	0	0.079	0.026	0	0	0	0	0	0	0.061	0	0	0.338
chr1	45921229	45921381	721011	721016	Blood-NK	chr1:45921229-45921381	U	0	0	0.012	0	0	0.74	0.023	0	0	0.016	0.012	0	0	0	0	0.035	0	0	0	0.02	0	0	0	0	0	0	0.006	0	0	0	0	0	0	0	0	0	0.073	0	0.011	0
chr1	45922894	45923090	721044	721050	Blood-B	chr1:45922894-45923090	U	0	0.022	0.88	0	0.009	0.035	0	0	0.017	0	0	0.132	0	0.016	0	0.066	0	0	0	0	0.242	0	0	0	0	0	0	0	0	0	0	0	0.029	0	0	0	0.229	0	0	0
chr1	46018200	46018663	721855	721861	Blood-Mono+Macro	chr1:46018200-46018663	U	0	0	0	0	0.571	0	0	0	0	0	0	0	0	0	0	0.2	0	0	0	0	0	0.125	0	0	0	0	0	0	0	0	0	0	0	0	NA	0	0	0	0	0
chr1	46405385	46405432	727362	727367	Gallbladder	chr1:46405385-46405432	U	0	0	0	0	0.006	0	0	0	0	0	0.01	0.014	0	0	0	0.033	0	0.871	0.006	0.006	0	0	0.005	0	0	0	0.024	0	0	0	0	0	0	0.013	0	0	0	0.029	0	0
chr1	46483695	46483758	728562	728568	Pancreas-Duct	chr1:46483695-46483758	U	0.045	0	0	0	0.002	0	0.001	0.047	0	0.009	0.003	0	0.069	0.055	0	0.092	0.033	0	0	0	0	0.074	0.012	0	0	0	0	0	0	0.118	0.114	0.083	0.01	0.957	0	0	0.041	0	0.073	0
chr1	46483768	46483923	728568	728574	Pancreas-Duct	chr1:46483768-46483923	U	0.007	0	0.008	0	0.004	0	0.004	0	0	0	0	0.014	0	0.044	0	0.134	0	0	0	0	0	0.022	0	0	0.012	0	0	0	0	0.013	0	0.009	0	0.862	0	0	0.027	0	0.048	0
chr1	46594211	46594974	730433	730440	Blood-Mono+Macro	chr1:46594211-46594974	U	0.056	0	0.062	0.75	0.852	0	0.015	0	0	0	0	0.04	0	0.005	0	0.089	0	0	0	0.007	0.07	0	0	0	0	0	0.012	0	0	0.106	0	0	0	0	0	0	0.045	0	0	0
chr1	47237306	47237433	735601	735606	Megakaryocytes	chr1:47237306-47237433	U	0.2	0	0	0.264	0.179	0.019	0.007	0.031	0	0.05	0	0.062	0	0.235	0	0.392	0	0	0.004	0.018	0	0.011	0.01	0.013	0	0	0.025	0.055	0	0.071	0.045	0.02	0	0.014	1	0.011	0.02	0	0.035	0
chr1	47279722	47280611	736082	736088	Epid-Kerat	chr1:47279722-47280611	U	NA	0	0	NA	0	NA	0	0	NA	0	NA	0	0	0	NA	0	0	0	0	0	NA	0	0	0	NA	0	0	NA	NA	0	NA	NA	0	0	NA	0	0	0	0	0
chr1	47440183	47440541	738740	738748	Colon-Ep	chr1:47440183-47440541	U	0.013	0.019	0	0.008	0.016	0	0.01	0	0	0.027	0.995	0.047	0.125	0.101	0.029	0.193	0.18	0.067	0.005	0.002	0.193	0.036	0.035	0.074	0	0	0.067	0.039	0	0.007	0.034	0.01	0.044	0	0	0.006	0.026	0.005	0.069	0.009
chr1	47441178	47442062	738753	738759	Colon-Ep	chr1:47441178-47442062	U	NA	NA	NA	NA	NA	NA	NA	NA	NA	NA	NA	NA	NA	NA	NA	NA	NA	NA	NA	NA	NA	NA	NA	NA	NA	NA	NA	NA	NA	NA	NA	NA	NA	NA	NA	NA	NA	NA	NA	NA
chr1	47442300	47442773	738761	738766	Colon-Ep	chr1:47442300-47442773	U	0.333	0	0	0	0.026	0	0.02	0	0	0	1	0	0	0	0	0.25	0.286	0	0	0	0.385	0	0	0	0	0	0	0	0	0	0	0	0	0	0	0	0	0	0	0
chr1	47702167	47702572	741642	741649	Colon-Ep	chr1:47702167-47702572	U	0	0.009	0	0	0.007	0	0.008	0.118	0	0.012	0.946	0.015	0	0.006	0	0.097	0	0	0.014	0	0	0.022	0	0	0.008	0.009	0	0	0	0.028	0	0	0	0	0	0	0	0.125	0.019	0
chr1	48028526	48028861	745275	745282	Breast-Basal-Ep	chr1:48028526-48028861	U	0.01	0.007	0	0	0.003	0	0.002	0.1	0.955	0	0	0	0.045	0.024	0	0.189	0.018	0	0	0.024	0	0.072	0.083	0	0.028	0.32	0.004	0	0.034	0.028	0.011	0	0	0	0	0.105	0.021	0	0.007	0.011
chr1	50655009	50655448	762718	762728	Lung-Ep-Alveo	chr1:50655009-50655448	U	0	0	0	0	0.002	0	0	0	0	0	0	0	0	0.001	0	0.049	0	0	0.002	0.008	0.019	0	0	0	0.722	0	0	0	0	0	0	0	0	0	0	0	0	0	0	0
chr1	50854910	50855061	764387	764392	Endothel	chr1:50854910-50855061	U	0.424	0	0	0	0.018	0	0	0.053	0.024	0	0	0.08	0	0.693	0	0	0	0	0	0.011	0.05	0.021	0.015	0.02	0	0	0.064	0	0	0.009	0	0	0	0	0	0	0.118	0	0.043	0.011
chr1	50951979	50952449	765076	765101	Oligodend	chr1:50951979-50952449	U	0.004	0	0	0	0	0	0	0	0	0	0	0.009	0	0	0	0	0	0	0	0	0	0	0	0	0	0	0.019	0.784	0	0	0	0	0	0	0	0	0	0	0	0
chr1	51033278	51033370	766198	766203	Bladder-Ep	chr1:51033278-51033370	U	0	0.796	0	0	0	0	0	0.027	0	0	0.007	0	0	0.003	0	0.246	0	0	0	0	0	0.017	0	0	0	0	0	0	0	0	0	0	0	0	0	0.205	0	0	0.025	0
chr1	51230024	51230228	767787	767793	Blood-Mono+Macro	chr1:51230024-51230228	U	0.096	0	0.014	0.274	0.716	0	0.002	0.043	0	0	0	0.028	0	0.006	0	0.016	0	0	0	0.014	0	0.008	0.004	0.004	0.013	0.028	0.011	0.019	0	0	0	0	0	0	0	0	0.089	0	0.013	0.025
chr1	51326724	51326969	769055	769061	Heart-Cardio	chr1:51326724-51326969	U	0.015	0	0	0	0.005	0	0.006	0.053	0	0.085	0	0	0	0	0	0.12	0	0	0.005	0.004	0.946	0.022	0	0	0	0	0.05	0	0	0	0	0	0	0	0	0	0	0	0	0
chr1	52075718	52075961	776535	776544	Eryth-prog	chr1:52075718-52075961	U	0	0	0	0	0.002	0	0	0	0	0	0.01	0	0	0.001	0.018	0.995	0	0	0.003	0.003	0	0	0	0.014	0.004	0	0.044	0	0	0.006	0	0	0	0.006	0	0	0	0.074	0	0
chr1	52346100	52346395	779446	779453	Head-Neck-Ep	chr1:52346100-52346395	U	0.012	0	0	0	0	0	0	0	0.013	0	0	0.122	0	0.013	0	0.12	0	0	0.003	0.741	0	0.022	0.005	0	0.008	0.021	0.009	0	0	0	0.013	0	0.013	0	0	0.11	0	0.009	0.045	0
chr1	52672029	52672508	783452	783457	Lung-Ep-Alveo	chr1:52672029-52672508	U	0	0	0	0	0	0	0	0	0.019	0	0	0	0	0	0	0.174	0	0	0.006	0.006	0	0	0	0	0.898	0.078	0	0	0	0.017	0.03	0	0	0	0	0	0	0	0.01	0
chr1	52821004	52821271	785421	785426	Liver-Hep	chr1:52821004-52821271	U	0	0	0	0	0.003	0	0	0	0	0	0	0	0	0	0.065	0.072	0	0	0	0	0	0	0.018	0.819	0	0	0	0	0	0	0.024	0	0	0	0	0	0	0	0.007	0
chr1	52906970	52907663	786830	786841	Liver-Hep	chr1:52906970-52907663	U	0.021	0.009	0	0.006	0.004	0.009	0.003	0	0	0.008	0.003	0	0.018	0.008	0	0.14	0	0	0	0.007	0.009	0.007	0.008	0.947	0	0	0.007	0	0	0	0	0.007	0	0	0	0	0.02	0.009	0.012	0.007
chr1	53053170	53053562	788428	788433	Prostate-Ep	chr1:53053170-53053562	U	0	0.405	0	0	0	0	0	0	0	0	0	0	0	0	0	0.154	0	0	0	0	0	0	0	0	0	0	0	0	0	0	0	0	0	0	0	0.632	0	0	0.08	0
chr1	53318173	53318488	792321	792327	Blood-B	chr1:53318173-53318488	U	0.043	0	0.649	0	0.01	0	0	0.133	0	0	0	0.167	0	0.023	0	0.019	0	0	0	0	0	0	0	0	0	0	0.038	0	0.017	0.022	0	0	0	0	0	0	0	0	0	0
chr1	53330329	53330405	792749	792754	Blood-Granul	chr1:53330329-53330405	U	0	0.02	0	0.963	0.132	0	0.003	0	0	0.016	0	0	0	0.002	0	0.057	0	0	0	0	0	0	0	0.008	0.009	0	0	0	0	0.024	0	0	0	0.034	0	0	0.19	0	0	0
chr1	53487441	53487611	794972	794978	Skeletal-Musc	chr1:53487441-53487611	U	0.025	0.04	0	0	0.006	0.011	0.007	0.42	0	0.038	0.011	0.245	0	0.049	0.024	0.155	0	0	0.019	0.063	0.02	0.056	0.003	0.02	0.01	0.02	0.023	0.053	0.154	0.182	0	0.033	0	0.013	0	0.011	0.658	0.005	0.076	0
chr1	53529807	53529888	795795	795803	Epid-Kerat	chr1:53529807-53529888	U	0	0	0.006	0	0.004	0.009	0.001	0	0	0.007	0	0.023	0.026	0.006	0.605	0.129	0	0	0.014	0.044	0.006	0.023	0	0	0.005	0	0.003	0.006	0	0.014	0	0.009	0	0	0	0.012	0	0.009	0.027	0.027
chr1	53970626	53971350	801298	801313	Lung-Ep-Bron	chr1:53970626-53971350	U	0	0	0.003	0.004	0.009	0	0.002	0	0.004	0.005	0.002	0	0	0	0.011	0.058	0	0	0.001	0.116	0	0.003	0.002	0	0.145	0.925	0	0	0	0	0	0	0	0.007	0	0.024	0.006	0.008	0.005	0
chr1	54088520	54089000	802592	802600	Lung-Ep-Alveo	chr1:54088520-54089000	U	0.062	0	0	0	0	0	0.013	0.333	0	0	0	0	0	0	0.062	0.195	0	0.071	0	0.013	0	0	0	0	0.914	0.07	0	0	0	0	0.029	0.034	0	0	0	0	0	0	0.064	0.03
chr1	54109336	54110365	802784	802789	Gastric-Ep	chr1:54109336-54110365	U	NA	NA	NA	NA	NA	NA	NA	NA	NA	NA	NA	NA	NA	NA	NA	NA	NA	NA	NA	NA	NA	NA	NA	NA	NA	NA	NA	NA	NA	NA	NA	NA	NA	NA	NA	NA	NA	NA	NA	NA
chr1	54118406	54118672	802879	802885	Oligodend	chr1:54118406-54118672	U	0.083	0.036	0	0	0	0.056	0	0.1	0	0	0	0.059	0	0.02	0	0.167	0	0	0	0	0	0	0	0	0.023	0.026	0.086	0.923	0.025	0.108	0.038	0	0	0	NA	0	0	0.02	0.102	0.1
chr1	54134341	54134625	803165	803171	Ovary-Ep	chr1:54134341-54134625	U	0	0.012	0.062	0	0.036	0.021	0.075	0	0	0	0.008	0.088	0	0.012	0	0.091	0.312	0	0.005	0.059	0	0	0	0	0.03	0.074	0	0	0.617	0	0	0	0	0	0	0.014	0	0	0.013	0.284
chr1	54215538	54215799	804208	804215	Eryth-prog	chr1:54215538-54215799	U	0	0	0	0	0	0	0.002	0	0	0	0.004	0	0	0	0	0.806	0	0.027	0.003	0.009	0	0	0	0	0	0.007	0	0	0	0	0	0	0	0	0.286	0	0	0.005	0.023	0
chr1	54339634	54339950	806382	806393	Gastric-Ep	chr1:54339634-54339950	U	0	0.004	0	0	0.002	0	0.002	0	0	0	0	0	0	0	0	0.028	0	0	0.913	0.002	0.004	0	0	0	0.021	0	0.002	0	0	0	0	0	0	0.04	0	0.005	0.017	0	0.012	0
chr1	54630392	54630649	811242	811251	Head-Neck-Ep	chr1:54630392-54630649	U	0.005	0.103	0.079	0	0.021	0.015	0.039	0	0.054	0.119	0.013	0.157	0	0.017	0.143	0.197	0	0	0	0.93	0.004	0.032	0.002	0	0.014	0.298	0.002	0.005	0.107	0.004	0.013	0	0	0	0	0.089	0	0.06	0.033	0
chr1	54632208	54632307	811283	811290	Endothel	chr1:54632208-54632307	U	0.508	0.041	0.006	0.055	0.031	0	0.01	0.125	0.022	0	0.003	0.071	0.043	0.69	0.056	0.151	0.009	0	0.006	0.018	0	0.074	0.012	0.011	0.011	0	0.016	0.008	0.007	0.006	0	0.009	0	0.007	0	0	0.102	0.004	0.104	0
chr1	54906470	54906612	814676	814682	Thyroid-Ep	chr1:54906470-54906612	U	0	0.016	0.012	0	0	0	0.005	0	0.008	0	0	0.01	0	0.003	0	0.189	0	0	0.002	0.023	0	0	0.056	0	0.005	0	0	0	0	0.007	0	0	0	0	0	0	0	0	0.024	0.974
chr1	54924045	54924467	814895	814905	Epid-Kerat	chr1:54924045-54924467	U	0	0.014	0.009	0.006	0.002	0.007	0.009	0.047	0	0	0.008	0.036	0	0.003	0.704	0.161	0	0	0.004	0.005	0	0.027	0.043	0.125	0.009	0.059	0.002	0	0	0	0	0	0	0.006	0	0	0	0	0.064	0
chr1	55067036	55067110	816960	816966	Heart-Cardio	chr1:55067036-55067110	U	0	0	0	0	0	0	0	0	0	0	0	0.013	0	0	0	0.008	0	0	0	0	0.915	0.008	0.003	0	0	0	0.009	0	0	0.007	0.018	0.012	0	0	0	0	0.024	0	0.005	0
chr1	55201331	55201558	817948	817957	Skeletal-Musc	chr1:55201331-55201558	U	0	0.011	0	0.007	0.002	0.008	0.018	0	0	0	0	0	0	0.001	0	0.033	0.129	0	0	0	0	0.009	0	0	0	0	0	0	0	0.006	0	0	0	0	0	0	0.632	0	0	0
chr1	55927291	55927382	822818	822824	Breast-Luminal-Ep	chr1:55927291-55927382	U	0	0	0.007	0	0.01	0	0.012	0	0.339	0.857	0	0	0	0.003	0.276	0.159	0	0	0.003	0.035	0	0.009	0.004	0.005	0	0.066	0.003	0.008	0	0	0.009	0	0.014	0	0	0	0.016	0	0	0
chr1	56237698	56238568	824522	824528	Pancreas-Alpha	chr1:56237698-56238568	U	0	0	0	0	0	0	0	0.5	0	0	0	0	NA	0	0.5	0.2	0	NA	0	0	0	0	0	0	0	0	0	0	0	0	1	0.5	0	0	0	0	0	0	0	0
chr1	56411897	56412271	825677	825684	Endothel	chr1:56411897-56412271	U	0.352	0.016	0	0	0.029	0	0.003	0.085	0.021	0	0	0.224	0.129	0.728	0	0.176	0.029	0	0.002	0.016	0.03	0.474	0.003	0.022	0	0.008	0.082	0.185	0.016	0.011	0	0	0	0	0	0.014	0.079	0	0.047	0
chr1	56580734	56581228	827340	827354	Thyroid-Ep	chr1:56580734-56581228	U	0.004	0.012	0	0	0.004	0	0.019	0.024	0.004	0	0.002	0.014	0.026	0.003	0.014	0.12	0	0	0	0	0.071	0.02	0.012	0	0.009	0	0.052	0	0	0.003	0	0.006	0	0	0	0	0.053	0	0	0.896
chr1	57540147	57540445	834274	834279	Lung-Ep-Bron	chr1:57540147-57540445	U	0	0.109	0.043	0.059	0.022	0	0.005	0.417	0	0	0.037	0.25	0	0.041	0	0.333	0	0	0.241	0.187	0.056	0.294	0	0	0.108	0.94	0.01	0	0	0.071	0	0	0	0	0	0.047	0.077	0.019	0.186	0
chr1	59170538	59170979	846684	846689	Pancreas-Duct	chr1:59170538-59170979	U	NA	0	0	NA	0	NA	0	0	0	NA	NA	NA	NA	0	NA	0	0	NA	0	0	0	0	0	0	NA	NA	0	0	0	1	NA	NA	0	1	NA	0	0	0	0	0
chr1	59231244	59231475	847020	847025	Pancreas-Alpha	chr1:59231244-59231475	U	0.026	0	0	0	0	0	0	0	0	0	0	0	0	0.003	0	0.207	0.02	0	0	0	0	0.017	0.006	0	0	0.035	0	0	0	0	0.662	0.104	0.068	0	0	0	0	0.015	0.011	0
chr1	59580390	59580738	849445	849450	Blood-Mono+Macro	chr1:59580390-59580738	U	0.25	0	0.25	0	0.897	0	0.027	0	0	0	0	0.4	0	0.028	NA	0.667	0	0	0	0	0	0	0	0	0	0	0	0.125	0	0	0	0	0	0	0	0	0	0	0	0
chr1	59767661	59768349	850869	850874	Pancreas-Beta	chr1:59767661-59768349	U	NA	NA	NA	NA	NA	NA	NA	NA	NA	NA	NA	NA	NA	NA	NA	NA	NA	NA	NA	NA	NA	NA	0	NA	NA	NA	NA	NA	NA	NA	NA	NA	NA	NA	NA	NA	NA	NA	NA	NA
chr1	60640032	60640339	856018	856044	Prostate-Ep	chr1:60640032-60640339	U	0.004	0.418	0.006	0.007	0.005	0.014	0.004	0	0.011	0.013	0.222	0.021	0	0.008	0.041	0.074	0.008	0.029	0.09	0.133	0	0.007	0.002	0.008	0.017	0.028	0.001	0.003	0.008	0.007	0.018	0.005	0.011	0.008	0	0.825	0.014	0.113	0.017	0.005
chr1	60945835	60946304	857991	857997	Pancreas-Alpha	chr1:60945835-60946304	U	NA	0	0	0	0	0	0	0	0	0	0	0	0	0	0	0.429	0	0	0	0.174	0	0	0	0	0	0	0	0	0	0	1	0.429	0	0	NA	0	0	0	0.143	0
chr1	61159933	61159978	860416	860421	Heart-Cardio	chr1:61159933-61159978	U	0	0	0	0	0.002	0	0	0	0	0	0	0.023	0.026	0.004	0	0.007	0	0	0	0	0.905	0.009	0	0.009	0	0	0	0.008	0	0	0	0	0	0	0	0.006	0.065	0	0.012	0
chr1	61263429	61263733	861291	861298	Gastric-Ep	chr1:61263429-61263733	U	0	0	0	0	0.009	0	0.005	0	0	0	0	0.065	0	0.005	0	0.12	0	0.059	0.93	0.003	0	0	0.005	0	0	0	0	0	0	0.01	0	0	0	0	0	0	0	0	0	0
chr1	61329768	61330138	861828	861835	Epid-Kerat	chr1:61329768-61330138	U	0	0.048	0	0	0	0	0	0.033	0.027	0.357	0	0	0	0	0.889	0.007	0	0	0	0.002	0	0.009	0.003	0	0	0	0	0	0	0	0	0	0	0	0	0.105	0	0	0	0
chr1	61393612	61394237	862370	862375	Lung-Ep-Bron	chr1:61393612-61394237	U	NA	NA	NA	NA	NA	NA	NA	NA	NA	NA	NA	NA	NA	NA	NA	NA	NA	NA	NA	NA	NA	NA	NA	NA	NA	NA	NA	NA	NA	NA	NA	NA	NA	NA	NA	NA	NA	NA	NA	NA
chr1	61595808	61596146	863981	863986	Blood-NK	chr1:61595808-61596146	U	0	0	0	0	0	0.75	0.171	0	0	0	0	0	NA	0	NA	0	0	0	0	0	0	0	0	0	0	0	0	0	0	0	0	0	0	0	NA	0	NA	0	0	0
chr1	61705197	61705375	865058	865063	Gastric-Ep	chr1:61705197-61705375	U	0	0	0	0	0	0	0	0	0	0	0	0	0	0	0	0.065	0	0	0.764	0	0	0	0	0	0	0	0	0	0	0	0	0	0	0	0	0	0	0	0	0
chr1	62706822	62706964	875652	875658	Gastric-Ep	chr1:62706822-62706964	U	0	0	0	0.01	0.003	0	0.001	0	0	0	0.004	0.014	0	0.006	0	0.092	0	0	0.943	0.002	0	0	0.254	0	0	0	0.003	0	0	0	0	0	0	0	0	0	0	0	0.006	0.019
chr1	62752799	62753411	876039	876055	Thyroid-Ep	chr1:62752799-62753411	U	0	0.018	0	0.003	0.001	0	0.004	0.084	0	0	0.002	0.005	0	0.007	0	0.093	0	0	0	0.003	0	0	0	0	0.165	0	0	0	0	0	0	0.004	0	0	0	0	0	0	0.01	0.953
chr1	62963775	62964016	877758	877765	Skeletal-Musc	chr1:62963775-62964016	U	0.152	0.008	0	0	0	0.014	0.007	0.036	0	0	0	0	0.034	0.009	0.042	0.092	0	0	0.01	0.008	0	0.041	0	0	0	0	0.046	0	0	0.028	0	0	0	0	0	0	0.517	0	0.116	0
chr1	63636055	63636720	884256	884269	Dermal-Fibro	chr1:63636055-63636720	U	0.034	0.01	0.004	0	0.004	0	0.001	0.275	0.011	0	0	0	0.719	0.018	0	0.146	0	0	0	0	0	0	0	0	0	0	0.002	0.005	0	0.004	0	0	0	0	0	0	0.009	0	0.018	0
chr1	63919813	63920371	886590	886595	Pancreas-Duct	chr1:63919813-63920371	U	0.037	0	0	0	0.006	0.021	0.012	0	0	0	0	0	0	0.083	0.133	0.25	0	0.455	0	0	0	0.045	0.009	0.012	0	0.043	0.016	0	0	0.026	0.021	0.033	0.071	0.836	0	0	0.05	0.015	0.038	0
chr1	64625953	64626451	892224	892231	Prostate-Ep	chr1:64625953-64626451	U	0	0.14	0.051	0	0	0	0.032	0	0.118	0.235	0.02	0	0	0.007	0	0.217	0	0.333	0.118	0.012	0	0	0	0	0	0	0	0	0	0	0.062	0	0.214	0.133	0	0.649	0	0	0.034	0
chr1	64651937	64652304	892446	892453	Heart-Fibro	chr1:64651937-64652304	U	0.1	0	0	0	0.006	0.013	0.009	0	0.011	0	0	0	0	0.05	0	0.29	0	0	0	0.003	0	0.893	0	0	0	0	0.004	0	0.01	0	0	0	0	0	0	0	0.085	0	0.176	0
chr1	64676664	64677073	892642	892648	Pancreas-Alpha	chr1:64676664-64677073	U	0	0	0	0	0.003	0	0.017	0	0	0.014	0	0	0	0.004	0	0.226	0	0.263	0.006	0.003	0.009	0	0.004	0	0.086	0.14	0	0	0	0	0.633	0.243	0.289	0	0	0	0	0.006	0	0.011
chr1	64904170	64905360	894740	894750	Pancreas-Alpha	chr1:64904170-64905360	U	0.021	0	0.01	0	0	0.066	0	0	0	0	0	0	0	0.002	0.037	0.068	0	0	0.025	0.038	0	0.01	0	0	0	0	0	0	0	0.219	0.973	0.014	0	0.011	0.125	0	0	0	0	0
chr1	64910571	64910961	894788	894798	Liver-Hep	chr1:64910571-64910961	U	0.006	0	0	0.019	0.029	0.006	0	0.069	0	0	0	0	0	0.001	0.021	0.044	0	0	0	0.002	0	0	0.014	0.868	0	0	0	0.005	0.035	0	0	0	0	0	0	0	0	0	0.008	0
chr1	65437133	65437963	900328	900343	Eryth-prog	chr1:65437133-65437963	U	0	0	0	0	0	0	0	0	0	0	0	0	0	0	0.021	0.751	0	0	0	0	0	0.006	0.003	0	0	0	0	0	0	0	0.008	0	0	0	0.154	0	0	0	0	0
chr1	65490247	65490908	900695	900701	Adipocytes	chr1:65490247-65490908	U	1	0	0.077	0	0	0	0.032	0.75	0.143	0	0	0	0.25	0.161	0	0	0	0	0	0	0	0.333	0	0	0	0	0.036	0	0	0	0	0	0	0	0	0	0.1	0.059	0.476	0
chr1	65516422	65516705	900843	900848	Pancreas-Delta	chr1:65516422-65516705	U	0	0	0.01	0	0	0	0.002	0	0	0	0	0	0	0.005	0	0.147	0	0	0.008	0.019	0	0.026	0	0	0	0	0	0	0	0	0.5	0.085	1	0	0.125	0	0	0.008	0.009	0.069
chr1	65624387	65624636	901681	901686	Gastric-Ep	chr1:65624387-65624636	U	0	0.051	0.024	0	0	0	0.02	0	0	0	0	0	0	0.007	0	0.04	0	0	0.934	0.01	0	0.094	0	0	0.029	0	0	0	0	0	0	0	0	0	0	0	0	0	0.024	0
chr1	67005252	67005565	910354	910360	Oligodend	chr1:67005252-67005565	U	0	0	0	0	0	0	0	0.034	0	0	0	0	0	0	0	0.084	0	0	0	0	0.044	0	0	0	0	0	0.068	0.945	0	0	0.011	0	0	0	0	0	0.296	0	0.006	0
chr1	70195694	70195888	931993	932001	Kidney-Ep	chr1:70195694-70195888	U	0	0	0	0	0	0	0.002	0	0	0	0	0	0	0.002	0	0.027	0	0	0	0	0.01	0.01	0.78	0	0	0	0	0	0	0	0	0.008	0	0	0	0.004	0	0	0.004	0
chr1	70387532	70387700	934047	934052	Colon-Ep	chr1:70387532-70387700	U	0	0.097	0	0	0.014	0	0.024	0.1	0	0.018	0.853	0.058	0	0.006	0	0.337	0.031	0.05	0.008	0.024	0	0.091	0.018	0	0	0.286	0	0	0.011	0.01	0	0	0.062	0	0	0.043	0.151	0.164	0.043	0
chr1	70775260	70775499	936521	936526	Dermal-Fibro	chr1:70775260-70775499	U	0.389	0.143	0.05	0	0.056	0	0.047	1	0	0	0.026	0.111	0.889	0.167	0	0.292	0.125	0	0	0.043	0	0.24	0	0.212	0.03	0	0.015	0	0.062	0	0	0	0	0	0	0	0.25	0	0.143	0
chr1	71479505	71479878	940544	940549	Ovary-Ep	chr1:71479505-71479878	U	NA	0	0	0	0	0	0.083	0	0	0	0	0.5	NA	0	NA	1	0	0	0	0	0	0	0	0.2	0	0	0	0	0.667	0	0	0	0	0	0	0	0	0	0	0
chr1	72649524	72649718	946925	946937	Breast-Basal-Ep	chr1:72649524-72649718	U	0	0	0.003	0.005	0.004	0.006	0.001	0	0.786	0.181	0	0.008	0.017	0.002	0.016	0.101	0	0	0.003	0.014	0.004	0	0	0.003	0	0.013	0.003	0.004	0.01	0.012	0.006	0	0	0	0	0.032	0.01	0	0	0
chr1	72898531	72899137	947994	948021	Prostate-Ep	chr1:72898531-72899137	U	0	0.364	0	0.004	0.004	0.005	0.001	0	0	0.005	0.004	0.009	0	0.004	0	0.136	0.004	0	0.004	0.034	0.004	0.025	0	0.002	0.006	0.008	0.003	0	0.005	0.01	0	0	0	0.005	0	0.732	0.013	0.009	0.028	0.007
chr1	74978625	74979946	959013	959018	Smooth-Musc	chr1:74978625-74979946	U	NA	NA	NA	NA	NA	NA	NA	NA	NA	NA	NA	NA	NA	NA	NA	NA	NA	NA	NA	NA	NA	NA	NA	NA	NA	NA	NA	NA	NA	NA	NA	NA	NA	NA	NA	NA	NA	NA	NA	NA
chr1	75217746	75218500	960635	960640	Smooth-Musc	chr1:75217746-75218500	U	NA	NA	NA	NA	NA	NA	NA	NA	NA	NA	NA	NA	NA	NA	NA	NA	NA	NA	NA	NA	NA	NA	NA	NA	NA	NA	NA	NA	NA	NA	NA	NA	NA	NA	NA	NA	NA	NA	NA	NA
chr1	76273632	76274335	967688	967695	Prostate-Ep	chr1:76273632-76274335	U	0	0.48	0.01	0	0.007	0	0.01	0.077	0	0	0.012	0	0.074	0	0.071	0.203	0	0	0.005	0.046	0	0.085	0	0.045	0	0.011	0	0	0	0.106	0	0	0	0	0	0.755	0	0	0.049	0
chr1	77104673	77104782	972736	972741	Gastric-Ep	chr1:77104673-77104782	U	0	0.01	0	0	0	0	0	0	0.013	0.06	0	0	0	0	0	0.09	0	0	0.988	0.012	0	0	0	0	0.103	0.114	0.115	0	0	0	0.079	0.067	0.077	0	0	0.011	0	0.01	0.009	0
chr1	77585074	77586337	976086	976091	Pancreas-Delta	chr1:77585074-77586337	U	NA	NA	NA	NA	NA	NA	NA	NA	NA	NA	NA	NA	NA	NA	NA	NA	NA	NA	NA	NA	NA	NA	NA	NA	NA	NA	NA	NA	NA	NA	NA	NA	NA	NA	NA	NA	NA	NA	NA	NA
chr1	77938372	77938447	979689	979696	Small-Int-Ep	chr1:77938372-77938447	U	0	0	0	0	0	0	0.004	0	0	0	0.027	0	0	0	0	0.016	0	0	0.002	0	0	0	0.013	0	0	0	0.008	0	0	0	0	0	0	0	0	0.006	0	0.549	0.012	0
chr1	77956385	77957036	979801	979806	Pancreas-Acinar	chr1:77956385-77957036	U	NA	0	0	NA	NA	NA	0	NA	NA	NA	NA	0	NA	0	NA	NA	0	NA	0	NA	NA	0	0	NA	NA	NA	NA	0	0	1	0	NA	NA	0	NA	0	NA	0	NA	NA
chr1	78424742	78425119	982902	982907	Prostate-Ep	chr1:78424742-78425119	U	0	0.586	0	0	0	0	0.034	0.333	0	0	0.125	0.5	0	0.099	0	0.133	0	0	0.067	0	0	0.056	0.091	0	0	0	0	0	0	0.067	0.222	0	0.056	0	0	0.5	0	0	0	0
chr1	78520528	78521211	983443	983448	Lung-Ep-Bron	chr1:78520528-78521211	U	NA	NA	NA	NA	NA	NA	NA	NA	NA	NA	NA	NA	NA	NA	NA	NA	NA	NA	NA	NA	NA	NA	NA	NA	NA	NA	NA	NA	NA	NA	NA	NA	NA	NA	NA	NA	NA	NA	NA	NA
chr1	81846382	81847175	1003510	1003515	Colon-Ep	chr1:81846382-81847175	U	NA	NA	NA	NA	NA	NA	NA	NA	NA	NA	NA	NA	NA	NA	NA	NA	NA	NA	NA	NA	NA	NA	NA	NA	NA	NA	NA	NA	NA	NA	NA	NA	NA	NA	NA	NA	NA	NA	NA	NA
chr1	82065915	82066446	1004928	1004935	Heart-Fibro	chr1:82065915-82066446	U	0.361	0	0	0.011	0.017	0.009	0.016	0.222	0	0.081	0	0.078	0.176	0.149	0.034	0.321	0	0	0.003	0.003	0.496	0.832	0.008	0.01	0	0	0.004	0.025	0	0.008	0	0	0	0	0	0.034	0.13	0	0.15	0
chr1	82486477	82486724	1007415	1007420	Smooth-Musc	chr1:82486477-82486724	U	0.455	0	0	0	0	0	0	0	0	0	0	0.188	0.125	0.146	0.25	0.333	0	0	0	0	0	0.345	0	0	0	0	0	0	0.036	0	0	0	0	0	NA	0	0.444	0.029	0.703	0
chr1	84273150	84274091	1017572	1017577	Colon-Ep	chr1:84273150-84274091	U	0	0	0	0	0.067	0	0	0	0	0	0.75	0	0	0	0	0	0	0	0	0	0	0	0	0	0	0	0	0	0	0	0	0	0	0	NA	0	0	0	0	0
chr1	84304219	84305349	1017831	1017837	Colon-Ep	chr1:84304219-84305349	U	NA	NA	NA	NA	NA	NA	NA	NA	NA	NA	NA	NA	NA	NA	NA	NA	NA	NA	NA	NA	NA	NA	NA	NA	NA	NA	NA	NA	NA	NA	NA	NA	NA	NA	NA	NA	NA	NA	NA	NA
chr1	84563078	84563385	1019617	1019624	Epid-Kerat	chr1:84563078-84563385	U	0	0.013	0	0	0	0	0	0	0	0	0.004	0	0	0.001	0.717	0.063	0	0	0	0	0	0.009	0.004	0	0	0	0	0	0	0	0.011	0	0	0	0	0	0	0	0	0
chr1	84572526	84572836	1019668	1019678	Bone-Osteob	chr1:84572526-84572836	U	0	0.006	0	0.2	0.098	0	0.004	0.76	0.006	0	0.003	0.01	0	0.004	0	0.02	0	0	0	0.004	0	0	0.003	0.061	0	0.018	0	0	0	0.005	0	0	0	0	0	0.005	0.021	0	0.009	0
chr1	84889858	84890808	1022389	1022394	Fallopian-Ep	chr1:84889858-84890808	U	NA	NA	NA	NA	NA	NA	NA	NA	NA	NA	NA	NA	NA	NA	NA	NA	NA	NA	NA	NA	NA	NA	NA	NA	NA	NA	NA	NA	NA	NA	NA	NA	NA	NA	NA	NA	NA	NA	NA	NA
chr1	84924422	84924506	1022801	1022807	Fallopian-Ep	chr1:84924422-84924506	U	0	0.007	0	0.008	0.005	0.009	0.004	0.025	0.008	0	0	0.024	0.167	0.013	0	0.133	0.993	0	0.005	0.006	0.006	0.009	0.003	0	0.006	0.007	0.049	0	0.65	0.013	0	0	0	0.008	0	0	0	0.006	0.124	0.008
chr1	85691634	85691747	1029209	1029214	Heart-Cardio	chr1:85691634-85691747	U	0	0.006	0	0	0	0	0	0	0	0	0	0	0	0.002	0.027	0.062	0	0	0.008	0.002	0.923	0	0.01	0.004	0	0	0.003	0.009	0	0.006	0	0	0	0	0	0.013	0	0	0	0
chr1	86366003	86366223	1033469	1033475	Blood-Mono+Macro	chr1:86366003-86366223	U	0.087	0	0.018	0	0.788	0	0.004	0	0	0	0	0.05	0	0	0	0.14	0	0	0.016	0	0	0	0	0.029	0	0	0.01	0.067	0	0.016	0	0	0	0	0	0	0.043	0	0.019	0
chr1	86871760	86872570	1037417	1037431	Dermal-Fibro	chr1:86871760-86872570	U	0.097	0.018	0	0	0.002	0	0.001	0	0.014	0	0	0.083	0.54	0.024	0	0.013	0	0	0	0	0	0.017	0	0.003	0	0	0.044	0.005	0.006	0	0	0	0	0	0	0.036	0.03	0	0.054	0
chr1	87141618	87142055	1039776	1039787	Lung-Ep-Alveo	chr1:87141618-87142055	U	0	0	0.008	0	0.006	0.007	0.01	0.237	0	0	0.002	0	0	0.008	0.02	0.229	0	0	0	0.006	0	0.005	0.071	0.005	0.91	0.12	0	0	0	0.03	0.021	0.146	0.233	0	0	0	0	0	0.039	0.019
chr1	87296362	87296554	1041038	1041044	Blood-Mono+Macro	chr1:87296362-87296554	U	0.333	0	0.016	0.672	0.85	0	0.008	0	0	0	0	0.028	0	0	0	0.203	0	0	0	0.004	0.027	0.03	0	0.019	0	0	0.006	0.032	0	0	0.034	0.026	0	0	0	0	0.043	0	0.048	0
chr1	87958079	87958492	1046053	1046059	Neuron	chr1:87958079-87958492	U	0	0.011	0	0	0.01	0	0.027	0	0	0	0	0.083	0	0.172	0	0.092	0	0	0	0.005	0.016	0.019	0	0.022	0	0	0.707	0	0	0.036	0	0	0	0	0	0	0.029	0	0.012	0
chr1	88272313	88272414	1047803	1047808	Ovary-Ep	chr1:88272313-88272414	U	0	0	0	0	0.002	0	0.008	0.027	0.01	0.067	0.004	0	0	0.011	0.024	0.237	0.275	0	0	0.029	0	0.064	0.003	0	0	0.043	0.032	0.927	0.932	0	0	0	0	0	0	0	0	0	0.032	0
chr1	89897869	89898278	1059828	1059835	Eryth-prog	chr1:89897869-89898278	U	0	0	0	0.014	0.016	0	0	0	0	0	0	0.027	0	0.005	0	0.952	0	0	0.005	0	0.072	0.013	0	0	0	0	0	0	0	0	0	0	0	0	0	0	0	0	0.026	0
chr1	90854363	90854947	1067272	1067279	Ovary-Ep	chr1:90854363-90854947	U	0	0	0	0	0	0	0.013	0	0.5	0	0	0	0	0	0	0.091	0.154	0	0	0	0	0	0.143	0	0	0	0.045	0.083	1	0	0	0	0	0	0	0	0	0	0	0
chr1	91589959	91590082	1073019	1073024	Heart-Fibro	chr1:91589959-91590082	U	0.1	0.008	0	0	0	0	0	0.062	0	0	0.011	0.093	0	0.018	0	0.135	0	0	0.017	0.036	0.013	0.649	0.008	0	0	0.036	0.013	0.073	0	0.036	0.039	0	0	0	0	0	0	0.006	0.126	0
chr1	92935853	92936065	1086056	1086062	Liver-Hep	chr1:92935853-92936065	U	0.111	0	0	0	0.006	0	0.004	0	0	0	0	0	0	0.008	0	0.146	0.025	0	0	0	0	0.043	0.044	0.933	0	0	0.025	0	0	0	0	0	0	0	0	0	0	0	0	0
chr1	93699504	93699887	1092997	1093002	Fallopian-Ep	chr1:93699504-93699887	U	0	0	0.061	0	0.015	0.021	0.021	0	0.114	0.028	0	0	0	0.025	0	0.16	0.968	0	0	0.005	0	0.017	0.006	0	0	0.016	0.006	0	0.191	0	0	0	0	0	0	0.468	0	0.009	0.022	0
chr1	93709796	93710356	1093099	1093104	Heart-Fibro	chr1:93709796-93710356	U	NA	NA	NA	NA	NA	NA	NA	NA	NA	NA	NA	NA	NA	NA	NA	NA	NA	NA	NA	NA	NA	NA	NA	NA	NA	NA	NA	NA	NA	NA	NA	NA	NA	NA	NA	NA	NA	NA	NA	NA
chr1	93831243	93831499	1094121	1094126	Lung-Ep-Alveo	chr1:93831243-93831499	U	0	0	0	0	0	0	0.014	0	0	0	0	0	0	0	0	0.273	0	0	0	0	0	0	0	0	1	0.083	0	0	0	0.059	0	0	0	0	0	0	0	0	0.1	0.062
chr1	94048834	94048920	1096378	1096383	Endothel	chr1:94048834-94048920	U	0.566	0.04	0	0	0.017	0.017	0.019	0.55	0.013	0	0	0.351	0.24	0.72	0	0.146	0	0.077	0.049	0.007	0.089	0.25	0.226	0.032	0.13	0	0.147	0.099	0.012	0.087	0	0.05	0.1	0	0.2	0.012	0.279	0.026	0.096	0.036
chr1	94130056	94130503	1097265	1097273	Pancreas-Alpha	chr1:94130056-94130503	U	0	0	0	0	0.003	0.015	0.011	0	0	0.029	0.005	0.017	0	0.004	0	0.189	0	0	0.013	0.006	0.306	0.081	0	0	0.093	0	0	0	0	0.008	0.753	0	0.014	0	0	0	0.032	0.044	0.065	0.012
chr1	95006130	95006717	1105032	1105038	Lung-Ep-Bron	chr1:95006130-95006717	U	NA	NA	NA	NA	NA	NA	NA	NA	NA	NA	NA	NA	NA	NA	NA	NA	NA	NA	NA	NA	NA	0	NA	NA	NA	NA	NA	NA	NA	NA	NA	NA	NA	NA	NA	NA	NA	NA	NA	NA
chr1	95640272	95640626	1109500	1109505	Smooth-Musc	chr1:95640272-95640626	U	0.5	0	0	NA	0	0	0.171	1	0	0.333	0	0	0	0.027	0	0.625	0	0	0	0.111	0	0.75	0	0	0.143	0	0	0	0.143	0	0.143	0	0	0	0	0.25	0	0	0.571	0
chr1	96519577	96519680	1114582	1114592	Kidney-Ep	chr1:96519577-96519680	U	0	0	0.005	0	0.008	0	0.004	0	0	0	0	0	0	0.012	0	0.152	0	0	0.004	0.002	0	0	0.793	0	0	0	0.057	0.089	0	0.01	0	0	0	0	0	0	0	0	0.01	0.061
chr1	96525595	96526040	1114642	1114647	Adipocytes	chr1:96525595-96526040	U	0.667	0	0	0	0.021	0	0	0.75	0	0	0	0	0.6	0.362	0.333	0.2	0	NA	0.033	0	0	0.091	0	0	0	0	0.048	0	0.111	0	0.25	0	0	0	0	0	0.4	0	0.267	0
chr1	96631751	96632485	1115384	1115389	Gastric-Ep	chr1:96631751-96632485	U	0	0.016	0.008	0	0.01	0	0.007	0	0	0.014	0.113	0.018	0	0.008	0	0.242	0	0.036	0.992	0.003	0	0.013	0	0	0	0	0.004	0	0	0.008	0	0	0	0.03	0	0.016	0	0.039	0.021	0
chr1	96718870	96719207	1115895	1115909	Head-Neck-Ep	chr1:96718870-96719207	U	0	0	0.006	0	0	0	0	0	0	0	0.002	0	0	0.001	0	0.027	0	0.36	0.002	0.871	0	0	0.002	0.002	0	0.544	0.001	0	0	0	0	0	0	0	0	0.004	0.006	0	0	0
chr1	101000000	101000000	1144599	1144607	Endothel	chr1:101239954-101240049	U	0.295	0	0.046	0	0.027	0.358	0.15	0	0	0	0.003	0.048	0.023	0.74	0	0.109	0	0.031	0.002	0.018	0.32	0.008	0.006	0.027	0.005	0	0.062	0.077	0	0	0	0	0	0	0	0.013	0.088	0	0	0
chr1	101000000	101000000	1144654	1144666	Blood-B	chr1:101246726-101246956	U	0.042	0.01	0.973	0	0.021	0	0	0	0.004	0	0.006	0.241	0	0.036	0.029	0.059	0	0	0.002	0.005	0	0	0.023	0.002	0.007	0	0	0.003	0.005	0.064	0.033	0.006	0.007	0	0	0.004	0.007	0	0.012	0.034
chr1	101000000	101000000	1144676	1144684	Blood-B	chr1:101248427-101248639	U	0	0	0.719	0	0.022	0	0.004	0	0	0	0.003	0.197	0	0.025	0	0.089	0	0	0.003	0.01	0	0.004	0.002	0	0.003	0.005	0.022	0	0.005	0.049	0.046	0	0.016	0	0	0.008	0.008	0.004	0.048	0
chr1	102000000	102000000	1147329	1147336	Prostate-Ep	chr1:101699116-101699714	U	0.075	0.723	0	0.019	0.021	0	0.018	0.125	0.045	0	0.101	0.167	0.034	0.006	0	0.295	0	0	0.032	0.005	0	0.125	0.031	0.085	0	0.015	0.071	0	0.013	0.165	0.079	0.015	0	0.016	0	0.617	0.067	0.011	0.356	0
chr1	102000000	102000000	1149358	1149363	Smooth-Musc	chr1:102091843-102092346	U	0	0.214	0	0	0	0.2	0.077	0.667	0.222	0	0	0	0.333	0	0	0.5	0	0	0.048	0.045	0	0.3	0	0.308	0	0.25	0	0.111	0	0.222	0.111	0	0.167	0.111	0	0	0	0	0.429	0
chr1	103000000	103000000	1155528	1155534	Pancreas-Duct	chr1:103238366-103239518	U	0	0.231	0	0	0.053	0	0	0	0	0	0.2	0	0	0.103	0	0.4	0	0.5	0.053	0.045	0	0.333	0	0	0	0.286	0	0	0	0.273	0.4	0.25	0	1	NA	0.077	0	0.083	0	0
chr1	104000000	104000000	1157312	1157321	Pancreas-Acinar	chr1:103573765-103574834	U	0	0	0	0	0	0	0.014	0	0	0	0.071	0	0	0	0	0.267	0	0	0.02	0	0	0	0	0	0	0	0	0	0	0.917	0	0	0	0	0	0	0	0	0	0
chr1	107000000	107000000	1178649	1178655	Pancreas-Delta	chr1:107408709-107408988	U	0	0	0	0	0	0	0	0	0	0	0.01	0	0	0.002	0	0.213	0	0	0.01	0	0	0.043	0.142	0.006	0	0	0.008	0.172	0	0.061	0.794	0.018	0.92	0	0	0	0	0.008	0.044	0
chr1	108000000	108000000	1180392	1180403	Colon-Ep	chr1:107681642-107681903	U	0	0	0.004	0	0.008	0	0.001	0	0	0.254	0.825	0	0	0.003	0	0.036	0	0	0.002	0.048	0	0.036	0.123	0	0.004	0.006	0.002	0.005	0	0.033	0	0	0.008	0	0	0.005	0	0	0.018	0
chr1	108000000	108000000	1186033	1186041	Bladder-Ep	chr1:108458074-108459220	U	NA	NA	NA	NA	NA	NA	NA	NA	NA	NA	NA	NA	NA	NA	NA	NA	NA	NA	NA	NA	NA	NA	NA	NA	NA	NA	NA	NA	NA	NA	NA	NA	NA	NA	NA	NA	NA	NA	NA	NA
chr1	109000000	109000000	1188711	1188719	Pancreas-Beta	chr1:108728485-108728851	U	0.019	0.141	0.011	0.016	0	0	0.007	0.091	0.018	0	0	0.029	0	0.005	0.048	0.162	0.013	0	0.005	0.007	0	0.013	0.013	0	0.011	0.011	0	0	0.016	0.024	0.02	0.556	0.115	0.013	0	0.141	0	0	0.02	0
chr1	109000000	109000000	1194331	1194336	Blood-Granul	chr1:109169459-109169541	U	0	0	0.035	0.964	0.073	0	0.006	0	0	0	0	0.052	0	0.008	0	0.09	0	0	0.003	0.005	0	0.011	0	0.004	0.006	0	0.004	0	0	0	0	0	0	0	0	0.008	0.179	0	0.007	0
chr1	110000000	110000000	1199276	1199282	Skeletal-Musc	chr1:109508664-109508805	U	0	0	0	0	0	0.009	0	0	0	0	0	0	0	0.001	0	0.112	0	0	0.003	0	0	0	0.009	0	0.005	0.006	0.148	0.015	0	0.046	0	0	0.024	0	0	0	0.569	0	0.011	0
chr1	110000000	110000000	1200400	1200406	Blood-Mono+Macro	chr1:109607367-109607446	U	0.125	0	0	0.389	0.831	0.01	0	0	0.071	0.072	0	0	0.105	0.013	0	0.15	0	0	0.003	0.012	0.01	0	0.004	0.023	0.03	0.009	0.048	0.275	0.083	0.01	0	0	0	0.011	0	0	0.197	0.006	0.008	0
chr1	110000000	110000000	1200442	1200448	Pancreas-Beta	chr1:109611657-109611956	U	0	0	0	0	0	0	0	0	0	0	0	0	0	0	0.062	0.192	0	0	0	0	0	0	0	0	0	0	0	0	0	0.029	0	0.8	0	0	NA	0	0	0	0.029	0.029
chr1	110000000	110000000	1201260	1201265	Pancreas-Duct	chr1:109659564-109659631	U	0.019	0	0	0	0.009	0	0.001	0	0.014	0.019	0	0	0	0.006	0	0.144	0.015	0.033	0.01	0.002	0.018	0.03	0.133	0.013	0.014	0	0.025	0.08	0.023	0.08	0.017	0.039	0.033	0.873	0	0	0.035	0.014	0.01	0.06
chr1	110000000	110000000	1203891	1203897	Adipocytes	chr1:109884018-109884508	U	0.728	0	0	0	0.002	0	0.001	0.282	0.015	0.043	0	0.179	0.36	0.271	0	0.244	0	0	0.005	0.013	0	0.09	0	0	0.005	0	0.035	0.228	0.008	0.023	0.009	0	0	0.177	0	0.013	0.119	0	0.005	0
chr1	110000000	110000000	1206827	1206832	Breast-Luminal-Ep	chr1:110116836-110117012	U	0.067	0.077	0	0	0.031	0	0.014	0.294	0.05	0.486	0	0.167	0	0.084	0	0.25	0.023	0	0.013	0.083	0	0.167	0.018	0.011	0	0.068	0	0	0	0.093	0	0	0	0	0	0.038	0	0.017	0.119	0.051
chr1	111000000	111000000	1212614	1212621	Neuron	chr1:110601978-110602167	U	0.007	0	0	0	0	0	0	0	0	0	0	0	0	0.005	0	0.181	0.055	0	0.002	0.015	0	0.023	0.229	0	0	0	0.689	0.014	0.021	0	0.01	0.011	0	0.015	0	0	0.01	0	0.022	0.049
chr1	111000000	111000000	1216975	1216989	Blood-T	chr1:111197927-111199199	U	0.038	0.024	0.037	0	0.072	0.787	0.944	0	0	0	0.012	0.12	0	0.002	0.053	0.179	0	0	0	0.007	0	0	0	0.054	0.032	0	0.005	0.014	0.01	0	0	0	0	0	0	0	0.061	0	0.082	0
chr1	111000000	111000000	1218666	1218676	Fallopian-Ep	chr1:111418431-111419704	U	0.103	0.032	0	0	0.019	0	0.005	0	0	0	0	0.062	0.1	0.005	0	0.25	0.959	0	0.005	0	0.071	0.125	0.034	0	0	0	0	0	0	0	0	0	0.019	0	0	0	0	0	0.082	0.015
chr1	111000000	111000000	1218677	1218682	Fallopian-Ep	chr1:111420279-111420707	U	0	0.1	0	0	0	0	0	NA	0	0	0	0	0	0	NA	0.333	0	NA	0	0	0	NA	0	0	0	0	0	0	0	0	0	0	0	0	0	0	NA	0	0	1
chr1	111000000	111000000	1218715	1218721	Fallopian-Ep	chr1:111425276-111425484	U	0	0	0	0	0	0.018	0	0.15	0	0	0	0	0.053	0.029	0	0.29	0.902	0	0	0	0	0.018	0	0	0	0	0	0	0.048	0	0	0	0	0	0	0	0.079	0	0.015	0.018
chr1	111000000	111000000	1218843	1218848	Fallopian-Ep	chr1:111442837-111443029	U	0.016	0	0	0.032	0.003	0.033	0.01	0	0	0	0	0	0	0	0	0.132	0.824	0	0	0.003	0	0.011	0	0	0	0.011	0	0	0.027	0	0.014	0	0.026	0	0	0	0	0	0	0
chr1	112000000	112000000	1219842	1219847	Head-Neck-Ep	chr1:111548258-111548621	U	NA	0	0	0	0	0	0	NA	NA	NA	0	0	0	0.05	0	0.25	0	0	0	0.625	0	0	0	0	0	0	0.125	0	0	0	0	0	0	0	0	0	NA	0	0	0
chr1	112000000	112000000	1222493	1222498	Breast-Basal-Ep	chr1:111811534-111811637	U	0	0	0	0	0.009	0	0.003	0	0.887	0.13	0.008	0	0	0	0	0.115	0	0.333	0.013	0	0	0.068	0	0	0	0	0	0	0	0	0	0	0	0.019	0	0	0	0	0.047	0
chr1	113000000	113000000	1231352	1231362	Thyroid-Ep	chr1:112728429-112728546	U	0	0.025	0	0	0	0	0.002	0	0	0	0	0	0	0.004	0	0.055	0	0	0.003	0.003	0	0	0.018	0	0	0	0	0	0.121	0.012	0	0	0	0	0	0	0	0	0	0.964
chr1	113000000	113000000	1232847	1232853	Lung-Ep-Bron	chr1:112826801-112827144	U	0.026	0.011	0	0	0	0	0.029	0.077	0	0	0	0.03	0	0.007	0	0.111	0	0.067	0	0.062	0	0.036	0.008	0	0.056	0.716	0	0	0	0.013	0.021	0	0.027	0	0	0.014	0	0	0.049	0.02
chr1	113000000	113000000	1233331	1233339	Neuron	chr1:112850489-112850572	U	0.033	0.026	0	0.034	0.015	0	0.01	0	0	0	0.008	0.065	0	0.02	0	0.2	0	0	0.015	0.087	0	0.027	0.006	0.007	0.051	0.089	0.636	0.064	0	0.017	0.01	0.016	0.021	0	0	0.012	0.057	0.076	0.029	0.008
chr1	113000000	113000000	1233879	1233884	Blood-Mono+Macro	chr1:112883314-112883388	U	0.158	0.022	0.024	0.198	0.829	0.01	0.014	0	0	0	0	0.053	0	0.002	0	0.299	0.011	0	0.003	0.005	0.009	0.008	0.041	0.005	0	0.007	0.024	0.022	0	0.017	0	0	0.011	0.01	0	0	0.113	0	0.013	0.116
chr1	113000000	113000000	1235810	1235816	Head-Neck-Ep	chr1:113020942-113021103	U	0	0.015	0	0	0.003	0	0	0	0	0	0.005	0	0	0	0.115	0.126	0	0	0.003	0.663	0	0	0	0	0	0.057	0	0	0.011	0	0	0	0	0	0	0.011	0	0	0	0
chr1	113000000	113000000	1238013	1238020	Megakaryocytes	chr1:113194489-113194801	U	0.235	0	0	0	0.004	0	0.004	0	0	0	0	0	0.375	0.012	0	0.067	0	0	0	0	0	0	0	0	0	0	0	0	0	0	0	0	0	0	0.556	0	0	0	0.08	0
chr1	113000000	113000000	1238064	1238069	Head-Neck-Ep	chr1:113198224-113198311	U	0.149	0	0.174	0	0.006	0.011	0.003	0.25	0	0.157	0	0.22	0.286	0.047	0.565	0.181	0	0	0	0.909	0	0.039	0.072	0	0.006	0.07	0.012	0	0.008	0.007	0	0	0	0	0	0.421	0.076	0	0.073	0.078
chr1	114000000	114000000	1243367	1243376	Small-Int-Ep	chr1:113876496-113877190	U	0.022	0	0	0.015	0	0	0	0	0	0	0.033	0	0	0	0	0.061	0	0.032	0	0.018	0	0.015	0	0.004	0	0.014	0.003	0	0	0	0	0	0	0	0	0	0	0.691	0.022	0
chr1	115000000	115000000	1250667	1250674	Small-Int-Ep	chr1:114642140-114642243	U	0	0.056	0	0	0.002	0	0	0	0	0	0.022	0	0	0	0	0.049	0	0	0.03	0.002	0	0	0.003	0	0	0	0	0	0.008	0	0.01	0	0	0	0	0.007	0	0.704	0.006	0
chr1	115000000	115000000	1252119	1252125	Small-Int-Ep	chr1:114782307-114782835	U	0	0.077	0	0	0	0	0	0	0.333	0	0.062	0	NA	0.081	0	0.25	0	0	0.038	0	0	0.125	0.16	0	0	0	0	0	0	0.3	0.091	0	0	0	0	0.133	0	1	0.071	0
chr1	115000000	115000000	1254844	1254849	Skeletal-Musc	chr1:115185001-115185277	U	0	0.08	0	0	0	0	0.125	0.5	0.25	0	0	0	0	0.047	0	0.5	0	NA	0	0	0.5	0.2	0.077	0	0	0	0	0	0	0	0	0	0	0	NA	0	0.714	0	0	0
chr1	115000000	115000000	1255143	1255149	Breast-Basal-Ep	chr1:115225979-115226218	U	0	0	0.019	0	0.032	0	0.017	0	0.95	0.129	0	0.1	0	0.015	0	0.228	0	0	0.013	0	0	0	0	0.011	0	0.019	0	0	0	0	0	0	0	0	0	0	0.125	0	0.078	0
chr1	115000000	115000000	1255618	1255623	Breast-Basal-Ep	chr1:115291948-115292244	U	0.364	0	0.059	0	0	0	0.063	0.3	0.967	0.227	0.017	0	0	0.121	0	0.407	0	0	0	0	0	0.091	0.018	0.034	0	0	0	0	0.027	0	0	0	0	0	0	0	0.211	0	0.029	0
chr1	116000000	116000000	1257876	1257882	Prostate-Ep	chr1:115611215-115611565	U	0	0.683	0	0	0	0	0.005	0.077	0	0	0	0.034	0.083	0.004	0	0.098	0	0	0	0.007	0	0	0.012	0	0	0	0	0.023	0	0.034	0	0	0	0	0	0.855	0	0.021	0.045	0
chr1	116000000	116000000	1258260	1258269	Colon-Ep	chr1:115651396-115651826	U	0	0	0	0	0	0	0.002	0.045	0	0	0.864	0	0	0.003	0	0.093	0.034	0	0	0	0	0	0.04	0	0.012	0	0	0	0.104	0	0	0	0	0	0	0.013	0	0.168	0	0
chr1	116000000	116000000	1258772	1258778	Pancreas-Alpha	chr1:115694295-115694869	U	0	0.056	0	0	0	0	0	0	0	0	0	0	0	0	0	0.25	0	0	0	0	0	0	0	0	0	0	0	0	0	0	1	0.125	0.579	0	NA	0	0	0	0	0
chr1	116000000	116000000	1260865	1260875	Epid-Kerat	chr1:115928744-115929135	U	0	0.015	0	0	0	0	0	0	0	0	0	0	0	0.002	0.75	0.097	0	0	0.003	0.027	0	0	0	0.021	0.007	0	0	0	0	0.009	0.027	0.011	0	0	0	0.025	0	0	0.007	0
chr1	116000000	116000000	1262556	1262561	Epid-Kerat	chr1:116148240-116148399	U	0.02	0	0	0	0.005	0	0	0.04	0	0	0.049	0	0	0.007	0.8	0.086	0.038	0	0	0.132	0	0.033	0	0	0	0	0.077	0	0	0	0	0	0	0	0	0	0.026	0.136	0.04	0
chr1	116000000	116000000	1263666	1263672	Gallbladder	chr1:116296444-116296653	U	0.027	0.03	0.011	0	0.019	0.007	0.005	0.032	0.013	0	0	0	0	0.012	0	0.235	0	1	0.007	0.009	0.008	0.03	0.012	0.011	0	0.013	0	0.007	0	0.006	0	0.023	0	0.08	0	0	0.021	0.006	0.058	0
chr1	116000000	116000000	1264608	1264613	Small-Int-Ep	chr1:116393559-116393672	U	0	0	0	0	0	0	0	0	0	0	0	0	0	0	0	0.017	0	0.217	0	0	0.017	0	0	0	0	0.01	0.071	0	0	0	0.011	0.016	0.067	0.068	0	0	0	0.722	0.008	0
chr1	116000000	116000000	1265558	1265563	Blood-Mono+Macro	chr1:116497851-116498078	U	0.141	0.192	0	0.014	0.729	0	0.017	0.172	0.024	0	0.011	0.367	0.097	0.07	0.045	0.07	0.04	0.478	0.03	0.03	0.038	0.29	0.062	0.013	0.01	0	0.009	0.029	0.139	0.011	0	0	0	0	0	0.022	0.036	0.017	0.183	0
chr1	117000000	117000000	1265867	1265872	Blood-Mono+Macro	chr1:116533118-116533348	U	0.04	0	0	0.1	0.794	0	0	0	0	0	0	0	0	0	0	0	0	0	0.009	0	0	0	0.012	0	0	0	0.02	0	0	0	0	0	0	0	0	0	0	0	0	0
chr1	117000000	117000000	1266472	1266481	Gallbladder	chr1:116588802-116588923	U	0	0	0.005	0	0	0	0.001	0	0	0	0	0.009	0.027	0.002	0	0.07	0	0.675	0	0.002	0.005	0.022	0.009	0	0.005	0	0.042	0	0	0	0.007	0	0	0.006	0	0	0	0	0.01	0
chr1	117000000	117000000	1267946	1267951	Blood-Mono+Macro	chr1:116727195-116727378	U	0.161	0.014	0.036	0.043	0.853	0	0.017	0	0	0	0.009	0.029	0.263	0.072	0	0.167	0.018	0	0	0.009	0.028	0	0.007	0.008	0	0	0.111	0.059	0.082	0	0	0.036	0.13	0	0	0.015	0	0	0.064	0
chr1	117000000	117000000	1268021	1268026	Breast-Basal-Ep	chr1:116735409-116735555	U	0	0	0.019	0	0	0	0	0.077	0.786	0.01	0.011	0.02	0	0	0.043	0.131	0.011	0	0	0.003	0	0.01	0.01	0	0	0.009	0.094	0	0	0	0	0	0	0	0	0	0	0	0.098	0
chr1	117000000	117000000	1268044	1268049	Blood-T	chr1:116737677-116737902	U	0.11	0.026	0.361	0	0.047	0.382	0.971	0	0.198	0.076	0.008	0.375	0.103	0.073	0.032	0.142	0	0	0.003	0.06	0.033	0.048	0.058	0.011	0.014	0.071	0.333	0	0.06	0.023	0	0.039	0	0	0	0.033	0.133	0	0.238	0
chr1	117000000	117000000	1268222	1268236	Blood-T	chr1:116754652-116755717	U	0.032	0.01	0.012	0	0.066	0.683	0.98	0	0	0	0.004	0.111	0	0.001	0	0.091	0	0	0	0	0	0.016	0.003	0.004	0.005	0	0	0	0	0.017	0	0.01	0	0	0	0	0.03	0	0.022	0
chr1	117000000	117000000	1268241	1268262	Blood-T	chr1:116756305-116757552	U	0.011	0.005	0.007	0	0.036	0.533	0.983	0.011	0	0.004	0.006	0.088	0	0.002	0.01	0.115	0	0	0.002	0.003	0.016	0.023	0	0.013	0.007	0	0.001	0.003	0.006	0.008	0	0.009	0	0	0	0	0.02	0.002	0.031	0.004
chr1	117000000	117000000	1268274	1268281	Blood-T	chr1:116759114-116759585	U	0	0.044	0	0	0.009	0.632	1	0	0	0	0.015	0.136	0	0.006	0	0.241	0	0	0	0	0	0.027	0	0	0	0	0	0	0	0	0	0	0	0	0	0	0	0	0.078	0
chr1	117000000	117000000	1268318	1268324	Blood-T	chr1:116764597-116765104	U	0	0.018	0.116	0	0.042	0.16	0.928	0.125	0	0	0	0.071	0	0.034	0	0.229	0	0	0	0	0	0	0	0.018	0	0	0	0	0	0	0	0	0	0	0	0	0	0	0	0
chr1	117000000	117000000	1268344	1268350	Blood-T	chr1:116766787-116767322	U	0	0.1	0	0	0	0	0.778	0	0	0	0	NA	0.333	0	NA	0	0	0	0	0	0	0	0	0	0	0	0	0	0	0	0	0	0	0	NA	0	0	0	0	0
chr1	117000000	117000000	1268601	1268606	Blood-Mono+Macro	chr1:116794626-116794836	U	0.149	0	0.314	0.018	0.898	0.021	0	0	0	0	0.017	0.167	0	0.017	0.062	0.324	0	0	0.005	0	0.031	0.167	0	0.008	0.014	0	0.006	0.018	0	0.013	0	0	0	0	0	0	0.029	0	0.143	0
chr1	117000000	117000000	1271403	1271413	Gastric-Ep	chr1:117071962-117072528	U	0.024	0	0	0.007	0	0	0.005	0	0	0	0.004	0	0	0.004	0	0.014	0	0	0.952	0	0	0.008	0	0.004	0	0.007	0	0.006	0	0.006	0	0	0	0.007	0	0	0	0	0	0.009
chr1	117000000	117000000	1272361	1272371	Kidney-Ep	chr1:117173070-117173253	U	0	0.005	0	0	0.004	0	0.002	0	0	0.009	0	0	0	0.005	0	0.107	0	0	0.002	0	0	0	0.875	0	0.247	0.143	0.002	0	0.008	0.005	0	0	0	0	0	0	0	0	0.01	0
chr1	118000000	118000000	1275526	1275537	Bone-Osteob	chr1:117587527-117587865	U	0	0	0	0	0.004	0	0.003	0.926	0	0.02	0	0.033	0.1	0.002	0	0.072	0	0	0	0.012	0	0.021	0	0	0	0	0.019	0	0	0	0	0	0	0.004	0	0	0.044	0	0.03	0
chr1	118000000	118000000	1276040	1276046	Pancreas-Acinar	chr1:117623360-117623517	U	0	0	0	0	0.009	0	0	0	0	0.009	0.003	0	0	0.006	0.023	0.013	0	0	0.105	0.004	0.017	0.014	0.003	0	0	0	0.005	0	0	0.972	0.017	0.009	0	0.012	0	0	0	0	0.025	0.009
chr1	118000000	118000000	1276046	1276065	Pancreas-Acinar	chr1:117623561-117624241	U	0.003	0	0	0	0.004	0	0	0	0	0	0	0	0	0.002	0	0.005	0	0	0.003	0	0	0.003	0	0	0.004	0	0.001	0	0	0.717	0	0	0	0.019	0	0	0.005	0	0.002	0
chr1	118000000	118000000	1280205	1280218	Bladder-Ep	chr1:118280954-118281203	U	0.035	0.586	0.009	0	0.005	0	0.007	0	0.017	0.02	0.014	0.017	0.021	0.012	0.226	0.174	0.011	0	0.016	0.083	0.005	0.024	0	0.042	0.015	0.01	0.009	0.004	0.006	0.005	0.006	0.006	0.027	0.016	0	0.079	0	0	0.03	0.011
chr1	118000000	118000000	1280296	1280302	Skeletal-Musc	chr1:118290357-118290775	U	0.059	0	0.028	0.032	0.039	0	0.063	0.143	0	0	0	0.091	0.125	0.081	0	0.455	0	0	0.01	0	0	0.048	0	0	0	0	0.016	0	0	0.062	0.04	0	0	0	0	0	0.714	0	0.255	0
chr1	119000000	119000000	1285419	1285424	Breast-Luminal-Ep	chr1:119068189-119068808	U	NA	NA	0	0	0	0	0	NA	0	0	0	0	NA	0	NA	0	0	NA	0	0	NA	NA	0	NA	0	0	0	0	0	NA	0	0	NA	0	NA	1	NA	0	0	NA
chr1	120000000	120000000	1290119	1290124	Bladder-Ep	chr1:119673228-119674017	U	0	0.911	0	0	0	0.023	0.011	0	0	0	0	0	0	0.006	0	0.16	0	0	0.026	0.056	0	0.2	0	0	0	0.237	0	0	0	0	0	0	0.019	0.042	0	0.333	0	0	0	0
chr1	121000000	121000000	1299528	1299535	Blood-NK	chr1:120702940-120704106	U	1	0	0	0	0	1	0.273	0	0	0	0	NA	0	0	0	0	0	0	0	0	0	NA	0	0	0	NA	0	0	0	0	0	0	0	NA	NA	0	0	0	0	0
chr1	121000000	121000000	1300610	1300629	Small-Int-Ep	chr1:120840418-120841733	U	0.034	0	0.018	0	0.004	0	0.01	0	0.011	0	0.082	0.175	0.019	0.01	0	0.107	0.061	0.396	0.019	0.019	0.009	0	0	0	0.005	0.077	0.008	0	0.169	0.018	0	0	0.013	0	0	0	0.028	0.746	0.013	0
chr1	121000000	121000000	1306953	1306959	Dermal-Fibro	chr1:121466424-121466809	U	0.308	0	0	0	0	0	0	0	0.111	0.091	0.018	0	0.692	0.041	0	0.238	0.053	0	0.01	0.052	0	0	0	0	0	0.026	0.13	0.053	0.129	0.057	0.048	0	0	0	0	0	0	0	0.053	0
chr1	125000000	125000000	1370363	1370375	Smooth-Musc	chr1:124917502-124918095	U	0	0	0	0	0	0	0.059	NA	0	0	0	0	NA	0.176	NA	0.667	0	0	0	0.083	1	0	0.083	0	0	NA	0.118	0	0	0.4	0	0	0.625	0.111	NA	0	NA	0	0.5	0
chr1	143000000	143000000	1379639	1379645	Smooth-Musc	chr1:143321469-143322362	U	NA	NA	NA	NA	NA	NA	NA	NA	NA	NA	NA	NA	NA	NA	NA	NA	NA	NA	NA	NA	NA	NA	NA	NA	NA	NA	NA	NA	NA	NA	NA	NA	NA	NA	NA	NA	NA	NA	NA	NA
chr1	144000000	144000000	1389565	1389576	Bone-Osteob	chr1:144114895-144115290	U	NA	0	NA	NA	0	NA	0	NA	NA	1	0	NA	NA	0	0	NA	NA	NA	0	NA	NA	NA	NA	NA	NA	0	NA	NA	NA	1	NA	NA	NA	NA	NA	NA	NA	NA	NA	0
chr1	145000000	145000000	1404683	1404688	Lung-Ep-Alveo	chr1:145415550-145415994	U	0.5	0	0	0	0	0	0	NA	0	0	0	0.2	0	0	0	0.4	0	0	0	0	0.167	0	0	0.286	1	0.25	0	0	0	0	0	0	0	0	NA	0	0	0	0	0
chr1	146000000	146000000	1408597	1408607	Blood-Granul	chr1:145746604-145747729	U	0	0	0	0.368	0.021	0	0	0	0	0	0.008	0	0	0.003	0	0.06	0	0	0	0.034	0	0.027	0	0.008	0	0.015	0	0	0	0	0	0	0	0	0	0	0.091	0	0	0
chr1	146000000	146000000	1409079	1409084	Heart-Cardio	chr1:145783132-145783554	U	0	0	0	0	0	0	0	0	0	0	0	0	0	0.005	0	0.023	0	0	0	0	0.98	0	0	0	0	0	0.052	0	0	0	0	0	0	0	0	0	0.111	0	0.06	0
chr1	146000000	146000000	1410810	1410819	Bone-Osteob	chr1:145909071-145909857	U	0	0.007	0	0	0	0	0	0.917	0.012	0	0	0	0	0.024	0	0.032	0.021	0	0	0.011	0.033	0.045	0.004	0	0	0	0	0	0	0.007	0	0	0	0	0	0	0	0.006	0.006	0
chr1	146000000	146000000	1416879	1416890	Lung-Ep-Bron	chr1:146415412-146415638	U	0	0	0.019	0	0.006	0	0.243	0	0	0	0	0.053	0	0	0	0.094	0	0	0	0.061	0	0.012	0	0	0.114	0.954	0.007	0	0	0	0	0	0	0	0.667	0	0.172	0	0	0
chr1	147000000	147000000	1419392	1419402	Pancreas-Beta	chr1:146695350-146695648	U	0	0	0	0	0	0	0	0.083	0	0.071	0	0	0	0.017	0	0.101	0	0	0	0	0	0.016	0.029	0	0	0	0.128	0.028	0	0	0.32	0.968	0.372	0.017	0	0	0.031	0	0.028	0
chr1	147000000	147000000	1419531	1419536	Pancreas-Beta	chr1:146712827-146713218	U	0.065	0	0.021	0	0.008	0	0.013	0	0	0	0.016	0.571	0.385	0.122	0	0.238	0	0	0	0.016	0	0.067	0.043	0	0.021	0	0.026	0	0.231	0.087	0.08	1	0.087	0.031	0	0.043	0	0	0.133	0
chr1	148000000	148000000	1427469	1427484	Kidney-Ep	chr1:147586436-147586934	U	0	0	0	0	0.001	0	0.001	0	0	0	0	0.008	0	0.005	0	0.127	0	0	0	0	0	0.004	0.661	0	0	0	0.004	0	0.005	0	0	0	0	0	0	0	0.014	0.003	0.007	0.037
chr1	148000000	148000000	1427796	1427803	Skeletal-Musc	chr1:147611351-147611722	U	0	0	0	0	0	0	0	0	0	0	0	0	0	0.008	0	0.264	0	0	0.006	0	0	0	0.016	0	0	0	0	0	0	0	0.021	0	0.05	0.017	0	0	0.647	0	0.015	0
chr1	148000000	148000000	1427863	1427870	Fallopian-Ep	chr1:147618837-147618982	U	0.027	0	0	0	0	0	0.002	0	0	0	0.004	0.029	0.024	0.039	0.382	0.144	0.922	0	0.005	0.009	0.026	0.188	0.06	0.004	0	0	0	0	0.119	0	0.011	0.01	0	0	0	0.006	0.545	0	0.094	0
chr1	148000000	148000000	1428332	1428338	Ovary-Ep	chr1:147668164-147668948	U	NA	NA	NA	NA	NA	NA	NA	NA	NA	NA	NA	NA	NA	NA	NA	NA	NA	NA	NA	NA	NA	NA	NA	NA	NA	NA	NA	NA	NA	NA	NA	NA	NA	NA	NA	NA	NA	NA	NA	NA
chr1	148000000	148000000	1436512	1436519	Blood-Granul	chr1:148405394-148405820	U	0	0	0	0.959	0.065	0	0	0	0	0	0.006	0.022	0	0.003	0	0.052	0	0	0.002	0	0	0.018	0.003	0.008	0	0	0	0	0	0.012	0	0	0	0	0.25	0	0.14	0	0	0
chr1	150000000	150000000	1452778	1452788	Blood-Mono+Macro	chr1:149931235-149931424	U	0.09	0	0.007	0	0.652	0.009	0.004	0.023	0.075	0.008	0	0	0	0.009	0	0.074	0	0	0.004	0.008	0.019	0.018	0.003	0.015	0	0	0.019	0.167	0	0	0.009	0	0	0	0	0	0	0	0	0
chr1	150000000	150000000	1453352	1453357	Lung-Ep-Alveo	chr1:149981743-149981916	U	0	0	0	0	0.011	0	0	0	0	0	0	0.08	0	0	0	0.021	0	0	0	0.006	0	0	0.009	0	0.743	0.019	0	0.034	0	0	0	0	0	0	0	0	0	0	0.015	0
chr1	150000000	150000000	1453709	1453714	Bone-Osteob	chr1:150012106-150012252	U	0	0	0	0	0	0	0	0.667	0	0	0	0	0	0	0	0.03	0	0	0	0.006	0	0	0	0	0	0.05	0	0	0	0	0	0	0	0	0	0	0	0	0	0
chr1	150000000	150000000	1453721	1453741	Bone-Osteob	chr1:150013494-150014532	U	0	0	0	0	0.001	0.006	0.003	0.563	0.005	0	0.002	0.007	0.018	0.006	0.019	0.044	0	0	0	0.003	0	0.005	0.002	0	0.004	0	0	0.009	0.005	0.003	0	0	0.007	0	0	0.004	0	0	0	0
chr1	150000000	150000000	1455400	1455408	Blood-Mono+Macro	chr1:150163959-150164543	U	0.048	0.006	0.08	0.083	0.844	0	0	0	0	0	0	0.033	0	0.002	0.033	0.107	0	0	0	0	0	0	0.003	0.012	0.006	0	0.012	0.038	0	0	0	0	0	0	0	0.007	0.045	0	0	0
chr1	150000000	150000000	1459531	1459538	Lung-Ep-Alveo	chr1:150406690-150406876	U	0.082	0	0	0	0.002	0	0.001	0	0	0	0	0.07	0.018	0.001	0.023	0.062	0	0	0	0.033	0.038	0	0.003	0	0.754	0.063	0	0	0	0	0.008	0	0	0.008	0	0	0.105	0	0.011	0.064
chr1	151000000	151000000	1465065	1465070	Lung-Ep-Alveo	chr1:150776192-150776427	U	0	0.061	0	0	0.071	0	0.005	0	0	0	0	0	0.5	0.011	0	0.158	0	0	0.165	0	0	0	0	0	0.978	0.216	0.036	0	0.205	0	0	0	0	0	NA	0	0	0	0.128	0.033
chr1	151000000	151000000	1465318	1465326	Blood-Mono+Macro	chr1:150791487-150792044	U	0.13	0.012	0	0.934	0.909	0.029	0	0	0	0	0	0	0	0.003	0	0.179	0	0	0.006	0.019	0.02	0.017	0.008	0.027	0	0	0.008	0	0	0	0	0	0	0	0	0	0	0	0	0
chr1	151000000	151000000	1465802	1465808	Gastric-Ep	chr1:150841140-150841246	U	0	0	0	0	0	0	0	0	0	0.012	0	0	0	0.006	0	0.047	0	0.091	0.935	0	0	0.089	0	0.005	0.006	0	0.003	0	0	0	0	0	0	0	0	0.007	0.018	0	0	0
chr1	151000000	151000000	1467751	1467756	Breast-Luminal-Ep	chr1:150969199-150969342	U	0.019	0	0	0	0.003	0.011	0	0	0.053	0.805	0	0.014	0	0.004	0	0.031	0	0.042	0	0.005	0	0.014	0.021	0	0	0.009	0	0	0	0	0	0	0	0	0	0	0.024	0	0	0
chr1	151000000	151000000	1468126	1468141	Pancreas-Duct	chr1:150982780-150983740	U	0	0	0.037	0	0.011	0	0.004	0	0	0	0	0.031	0	0.006	0	0.143	0	0.31	0	0.002	0	0.024	0.034	0.013	0	0	0	0	0	0.015	0.01	0.013	0	0.53	0	0	0	0	0	0
chr1	151000000	151000000	1468809	1468814	Heart-Cardio	chr1:151023490-151023547	U	0.009	0	0.008	0	0.003	0	0.003	0	0	0	0.017	0.016	0	0.002	0	0.027	0.01	0	0.019	0.018	0.957	0	0.027	0.005	0.012	0	0.007	0	0	0	0.01	0.011	0	0	0	0.007	0.015	0.007	0.013	0.024
chr1	151000000	151000000	1469322	1469328	Blood-T	chr1:151057437-151057509	U	0	0.088	0.078	0	0.057	0.921	0.991	0	0	0	0.004	0.178	0	0.013	0	0.279	0	0	0.006	0.063	0	0	0.003	0.012	0.019	0.033	0.02	0.008	0	0	0.01	0	0	0	0	0.021	0.056	0.011	0	0
chr1	151000000	151000000	1469435	1469445	Neuron	chr1:151062393-151062653	U	0.005	0	0.008	0.011	0.008	0	0.007	0.017	0	0.006	0	0.008	0.019	0.006	0	0.057	0.007	0	0.008	0.005	0	0.014	0.007	0.007	0.022	0	0.637	0.005	0.005	0.004	0.014	0	0.021	0.02	0	0	0.009	0.011	0.007	0
chr1	152000000	152000000	1479643	1479652	Neuron	chr1:151711596-151711796	U	0.011	0	0.073	0	0.007	0	0.01	0.031	0.007	0	0	0.107	0.094	0.025	0	0.139	0.008	0	0.004	0.042	0.02	0.035	0	0.003	0	0.005	0.835	0.011	0.006	0.027	0.068	0.126	0.058	0	0	0	0.021	0	0.052	0.076
chr1	152000000	152000000	1480400	1480406	Thyroid-Ep	chr1:151769881-151769943	U	0.009	0	0	0	0	0	0	0	0.021	0	0	0	0	0	0	0.042	0.046	0	0	0.018	0	0	0.016	0	0	0.051	0.026	0	0.036	0	0	0	0	0	0	0	0	0	0.007	0.891
chr1	153000000	153000000	1487660	1487665	Prostate-Ep	chr1:152534650-152535095	U	0	0.5	0	0	0	0	0	NA	0	0	0	0	0	0	0	0	0	0	0	0	0	0	0	0	0	0	0	0	0.167	0.6	0	0	0	0	NA	1	1	0	0.375	0.5
chr1	154000000	154000000	1498826	1498831	Adipocytes	chr1:153774404-153774629	U	0.6	0	0	0	0	0	0	0.286	0.643	0	0	0.25	0	0.345	0.1	0.182	0	0	0	0.198	0	0.043	0	0	0	0.107	0.157	0.1	0	0	0	0	0	0	0	0.043	0.111	0	0.143	0
chr1	154000000	154000000	1499209	1499218	Thyroid-Ep	chr1:153787163-153787352	U	0	0.035	0	0	0	0	0	0	0	0	0.005	0	0.021	0	0	0.118	0	0	0.002	0.03	0	0	0.071	0.003	0	0	0.002	0	0.006	0.004	0.051	0.031	0.008	0	0	0	0.048	0	0.014	0.899
chr1	154000000	154000000	1506459	1506468	Bladder-Ep	chr1:154281610-154281704	U	0	0.866	0.017	0	0	0	0.001	0	0	0	0.004	0	0	0	0	0.043	0	0	0	0.002	0	0	0	0	0	0	0	0	0	0	0	0	0.027	0.008	0	0.126	0.013	0	0	0
chr1	155000000	155000000	1510811	1510816	Endothel	chr1:154544046-154544083	U	0.269	0.056	0	0	0.015	0.012	0.002	0.061	0.011	0.233	0.033	0.116	0.121	0.594	0.19	0.14	0.082	0.15	0.044	0.131	0.115	0.33	0.237	0.023	0.024	0.129	0.076	0.109	0.138	0.261	0.156	0.08	0.036	0.03	0	0.025	0.082	0.014	0.335	0.076
chr1	155000000	155000000	1510926	1510932	Thyroid-Ep	chr1:154552122-154552296	U	0	0.01	0.031	0	0.005	0	0	0	0.014	0	0	0	0	0	0	0.039	0	0	0	0.01	0	0	0	0	0	0	0.015	0	0	0	0	0.023	0	0	NA	0	0.034	0.021	0	0.982
chr1	155000000	155000000	1511611	1511616	Breast-Basal-Ep	chr1:154585125-154585306	U	0	0	0	0	0	0	0	0	0.96	0	0	0	0	0.006	0	0.029	0.038	0	0	0.044	0	0	0	0	0	0	0	0	0	0	0	0	0	0	0	0	0	0	0	0
chr1	155000000	155000000	1512371	1512384	Blood-Granul	chr1:154645177-154645656	U	0	0	0.033	0.919	0.086	0	0.012	0	0	0	0.009	0.057	0	0.007	0	0	0.024	0	0.019	0	0	0	0.026	0.022	0.014	0.021	0.009	0	0	0	0	0.023	0.029	0.018	0	0	0.2	0	0.014	0
chr1	155000000	155000000	1513358	1513368	Bone-Osteob	chr1:154725822-154726106	U	0	0	0.006	0	0.002	0	0.005	0.854	0	0	0	0	0	0	0	0.124	0	0	0.005	0.002	0	0	0	0	0	0	0	0	0	0.028	0	0	0	0	0	0	0	0.005	0	0
chr1	155000000	155000000	1516624	1516630	Thyroid-Ep	chr1:154958777-154958908	U	0.01	0.025	0	0	0	0	0	0	0	0	0.005	0	0	0.003	0	0.008	0	0	0.003	0	0	0	0	0	0.018	0.017	0.01	0	0	0	0	0	0	0	NA	0	0	0	0.007	1
chr1	155000000	155000000	1521531	1521539	Neuron	chr1:155175581-155175915	U	0.011	0	0	0	0	0	0	0	0	0	0.012	0	0.045	0	0	0.085	0	0	0.004	0.01	0.018	0	0	0	0	0.013	0.712	0.1	0.012	0.01	0.032	0.119	0.156	0	0	0	0	0	0.017	0
chr1	156000000	156000000	1530301	1530311	Blood-Mono+Macro	chr1:155675945-155676115	U	0.088	0.02	0.031	0.006	0.793	0	0.004	0	0	0	0	0	0	0.009	0	0.016	0.008	0	0.006	0.01	0	0	0	0.026	0	0.005	0.221	0.023	0	0	0	0.027	0.011	0.008	0	0	0.044	0	0	0
chr1	156000000	156000000	1533314	1533320	Neuron	chr1:155869755-155870284	U	0.034	0	0	0	0.011	0	0.005	0.029	0	0.022	0	0.05	0.027	0.005	0.029	0.27	0.035	0	0.021	0.014	0	0.016	0	0.009	0.007	0	0.935	0.806	0.157	0.05	0.012	0.024	0.027	0	0.143	0	0.047	0.017	0.006	0.011
chr1	156000000	156000000	1533343	1533350	Neuron	chr1:155873254-155873420	U	0	0	0	0	0	0	0.003	0.073	0	0	0.12	0.058	0.032	0.007	0	0.189	0	0	0.01	0.034	0	0.008	0	0.004	0.006	0	0.889	0.623	0.092	0.025	0	0.011	0	0	0	0	0.015	0.057	0.012	0
chr1	156000000	156000000	1533387	1533395	Neuron	chr1:155875081-155875592	U	0	0.011	0.13	0	0	0	0	0	0	0	0.008	0.053	0	0.013	0	0.149	0	0	0	0.009	0.014	0	0.006	0	0	0.024	0.591	0.021	0.052	0.013	0	0	0	0	0	0	0	0.017	0	0
chr1	156000000	156000000	1534660	1534665	Blood-Mono+Macro	chr1:155954539-155954584	U	0.103	0.013	0.063	0.304	0.724	0	0.003	0	0.009	0.009	0.009	0	0	0.006	0	0.037	0	0	0.003	0.005	0.007	0.008	0	0.029	0.006	0	0.066	0.009	0	0	0.01	0.014	0	0	0	0.007	0.057	0.006	0	0
chr1	156000000	156000000	1535940	1535946	Gastric-Ep	chr1:156030182-156030298	U	0	0	0.007	0	0	0	0.002	0	0	0.011	0.008	0	0.04	0.024	0	0.152	0	0.111	0.854	0.023	0	0.01	0.004	0.005	0.017	0	0	0	0.159	0	0	0	0.011	0	0	0	0	0.053	0.008	0
chr1	156000000	156000000	1537795	1537802	Pancreas-Delta	chr1:156131522-156132030	U	0.02	0.011	0	0	0	0	0	0.08	0	0	0	0.175	0.05	0.019	0	0.083	0	0	0	0.028	0.037	0	0.034	0	0	0	0	0	0	0.01	0	0.269	0.96	0	0	0	0	0.012	0.012	0
chr1	156000000	156000000	1542632	1542637	Neuron	chr1:156418438-156418552	U	0	0	0	0	0	0	0.004	0	0	0	0	0.04	0	0.008	0	0.119	0	0	0	0	0	0.05	0	0	0	0	0.774	0.128	0	0	0	0	0	0	0	0	0	0	0	0
chr1	156000000	156000000	1542643	1542649	Neuron	chr1:156418963-156419634	U	0.071	0.015	0	0	0.015	0	0	0	0.069	0	0.022	0.091	0	0.112	0	0.333	0.055	0	0.007	0	0	0.058	0	0.013	0	0	0.832	0.073	0	0	0	0	0	0	0	0	0	0	0.048	0
chr1	157000000	157000000	1547884	1547891	Head-Neck-Ep	chr1:156713109-156713340	U	0	0	0	0	0	0	0	0	0.009	0.069	0	0	0	0	0.857	0.118	0.012	0	0	0.939	0	0	0	0	0.025	0.69	0	0	0.012	0	0	0	0	0	0	0.068	0	0	0	0
chr1	157000000	157000000	1548828	1548833	Skeletal-Musc	chr1:156754553-156754682	U	0.158	0.02	0.049	0	0	0	0.002	0	0	0	0.007	0.125	0.161	0.02	0	0.011	0	0	0.014	0.003	0.009	0.067	0.015	0	0.008	0	0.032	0.008	0	0.023	0	0.031	0.059	0	0	0.01	0.594	0	0.033	0
chr1	157000000	157000000	1548879	1548888	Eryth-prog	chr1:156757514-156758096	U	0.038	0	0	0	0	0	0.002	0.029	0	0	0	0	0	0	0	0.861	0	0	0	0.004	0	0	0	0	0	0	0	0	0	0	0	0	0	0	0	0	0.027	0	0.008	0
chr1	158000000	158000000	1562604	1562611	Pancreas-Duct	chr1:158199706-158199834	U	0	0	0.006	0	0	0	0.001	0.044	0	0	0.008	0	0.042	0.009	0	0.067	0.009	0	0.003	0	0	0.009	0.09	0.004	0.006	0	0	0.008	0.057	0.014	0.047	0.076	0.05	0.599	0	0	0	0.012	0.011	0
chr1	160000000	160000000	1574718	1574725	Eryth-prog	chr1:159957555-159957711	U	0.016	0	0	0	0.002	0	0.005	0	0	0	0	0	0	0.001	0	0.989	0	0	0.002	0.008	0	0.008	0	0	0	0	0	0	0	0	0	0	0.009	0	0.111	0.013	0	0	0	0
chr1	160000000	160000000	1576088	1576094	Neuron	chr1:160090971-160091584	U	NA	NA	NA	NA	NA	NA	NA	NA	NA	NA	NA	NA	NA	NA	NA	NA	NA	NA	NA	NA	NA	NA	NA	NA	NA	NA	NA	NA	NA	NA	NA	NA	NA	NA	NA	NA	NA	NA	NA	NA
chr1	160000000	160000000	1577437	1577442	Skeletal-Musc	chr1:160190534-160190881	U	0	0	0	NA	0.059	0	0	0	0	0	0	0	NA	0	NA	0.2	0	0	0	0	0	0	0	0	0	0	0	0	0	NA	0	0	0	0	NA	0	0	0	0	NA
chr1	161000000	161000000	1581427	1581432	Smooth-Musc	chr1:160632524-160633299	U	NA	0	0	0	0	0	0	NA	0	0	0	0.5	NA	0	NA	0	0	NA	0	0	0	0	0.167	0	NA	0	0	0	0	0	NA	NA	0	0	NA	0	0	0	0.5	0
chr1	161000000	161000000	1584793	1584798	Pancreas-Duct	chr1:160986846-160987255	U	NA	0	0	0	0	0	0	1	0	NA	0	0	NA	0.056	NA	0	0	NA	0	0	0	0.5	0	0	0	0	0	0	NA	0	0	0	0	0.333	0	0	0	0	0	0
chr1	161000000	161000000	1588802	1588809	Liver-Hep	chr1:161221058-161221366	U	0	0	0.007	0	0	0	0.003	0.045	0.008	0	0	0	0	0.006	0	0.058	0.009	0	0.002	0	0	0.015	0	0.744	0	0	0	0	0	0	0.028	0	0.011	0	0	0	0	0	0.006	0
chr1	161000000	161000000	1588810	1588817	Liver-Hep	chr1:161221693-161221860	U	0.01	0	0.039	0	0.003	0	0.006	0	0.011	0	0.014	0.039	0	0.01	0	0.082	0	0	0.003	0.03	0.024	0	0	0.955	0.012	0.008	0.007	0	0.008	0.008	0.034	0	0	0.009	0	0.007	0.031	0	0.006	0.012
chr1	161000000	161000000	1589031	1589045	Liver-Hep	chr1:161237485-161237922	U	0.014	0.003	0	0.005	0.007	0.011	0.005	0	0	0	0.004	0	0	0.008	0	0.101	0	0.018	0.004	0.005	0	0.024	0.013	0.884	0.006	0.004	0.005	0	0.005	0.007	0.006	0.012	0	0.013	0	0	0	0.008	0.006	0
chr1	162000000	162000000	1597262	1597271	Blood-B	chr1:161705424-161705727	U	0	0.011	0.9	0	0.035	0	0	0	0	0	0.003	0.273	0.026	0.015	0	0.076	0	0	0.002	0.004	0	0.035	0.014	0	0	0	0	0	0	0.006	0	0	0	0	0	0	0	0.005	0	0
chr1	162000000	162000000	1601135	1601140	Megakaryocytes	chr1:162148564-162148979	U	0.015	0.034	0.019	0.011	0.004	0	0.007	0.038	0	0	0	0.02	0	0.005	0.167	0.194	0	0	0	0.065	0.011	0.083	0.119	0	0	0.033	0.196	0	0	0	0.015	0	0	0	1	0.012	0.173	0	0.124	0
chr1	162000000	162000000	1603228	1603237	Blood-NK	chr1:162409063-162409865	U	0	0.008	0.015	0	0.01	0.708	0.018	0.031	0.026	0.173	0	0	0.059	0.008	0	0.085	0	0	0.003	0.003	0	0.009	0.005	0.006	0	0	0	0.009	0	0.018	0.015	0.042	0	0	0	0	0	0	0.021	0.011
chr1	163000000	163000000	1607328	1607335	Head-Neck-Ep	chr1:162868953-162869379	U	0	0.564	0	0.02	0.045	0	0.052	0.083	0	0	0.585	0.103	0.118	0.018	0.222	0.436	0.056	0.222	0.252	0.925	0	0	0	0.014	0.02	0.676	0.01	0	0.111	0.051	0.02	0	0	0.047	NA	0.167	0	0.474	0.059	0
chr1	164000000	164000000	1612263	1612271	Gastric-Ep	chr1:163672093-163672340	U	0	0	0.005	0	0.004	0	0.006	0.016	0	0	0	0.009	0	0.01	0	0.153	0	0	0.728	0.004	0	0.025	0.005	0.016	0	0	0	0	0	0.02	0	0	0	0	0	0	0	0	0.044	0
chr1	164000000	164000000	1612757	1612762	Dermal-Fibro	chr1:163768680-163769155	U	0.8	0	0	0	0.024	0	0.015	0.5	0	0	0	0	0.75	0	NA	0.25	0	0	0	0.065	0	0.083	0	0.077	0	0	0	0	0	0.067	0	0	0	0	0	0	0	0	0.143	0
chr1	165000000	165000000	1618488	1618494	Skeletal-Musc	chr1:164673920-164674163	U	0	0	0.038	0.019	0.009	0	0.027	0.043	0.019	0.07	0	0.088	0.056	0.009	0	0.059	0	0	0	0	0.012	0	0	0.125	0	0	0.181	0	0	0.437	0.06	0	0.017	0.037	0	0	0.719	0	0.03	0
chr1	165000000	165000000	1619598	1619611	Lung-Ep-Bron	chr1:164792547-164792717	U	0.006	0.253	0.006	0	0.002	0	0.001	0	0.007	0	0	0.012	0	0.001	0.026	0.026	0	0	0.009	0.176	0	0.007	0	0	0.016	0.957	0.125	0	0	0	0	0.013	0	0.008	0	0.329	0	0.006	0.007	0.009
chr1	165000000	165000000	1619611	1619619	Lung-Ep-Bron	chr1:164792732-164793043	U	0.02	0.274	0.062	0.011	0.011	0.012	0.027	0.029	0.019	0.025	0	0.057	0	0.002	0.115	0.112	0	0	0.003	0.148	0	0	0	0.005	0.007	0.973	0.083	0	0.009	0.014	0	0	0	0	0	0.265	0.016	0	0	0
chr1	165000000	165000000	1619757	1619763	Gallbladder	chr1:164806926-164807128	U	0	0	0	0.007	0.002	0	0.006	0.047	0	0.009	0	0.014	0	0.003	0.029	0.074	0	0.878	0.002	0	0	0	0	0	0	0	0.009	0.071	0	0.021	0	0	0	0.015	0	0	0	0.019	0	0
chr1	165000000	165000000	1620165	1620170	Prostate-Ep	chr1:164864417-164864964	U	NA	NA	NA	NA	NA	NA	NA	NA	NA	NA	NA	NA	NA	NA	NA	NA	NA	NA	NA	NA	NA	NA	NA	NA	NA	NA	NA	NA	NA	NA	NA	NA	NA	NA	NA	NA	NA	NA	NA	NA
chr1	165000000	165000000	1620664	1620669	Pancreas-Alpha	chr1:164929664-164929749	U	0.009	0	0.011	0.009	0.015	0.011	0.008	0.171	0	0	0.008	0.011	0.069	0.013	0.075	0.283	0	0	0.015	0.002	0	0.144	0.203	0.021	0.021	0.023	0	0.024	0.023	0.051	0.875	0.419	0.554	0	0	0	0.07	0.005	0.082	0.009
chr1	165000000	165000000	1623254	1623261	Head-Neck-Ep	chr1:165299201-165299736	U	0	0.056	0.205	0	0.038	0	0.062	0.364	0.033	0	0.015	0.2	0	0.033	0	0.375	0	0	0.027	0.971	0	0.444	0	0	0	0.628	0	0.033	0	0.171	0.364	0.136	0	0	0	0	0	0.022	0.317	0
chr1	167000000	167000000	1640892	1640897	Blood-NK	chr1:167446851-167446990	U	0	0.034	0	0.041	0	0.947	0.307	0	0	0	0	0	0	0	0	0.137	0	0	0	0.009	0.009	0	0	0.008	0.009	0	0.039	0	0	0	0	0	0.024	0	0	0	0	0	0	0
chr1	167000000	167000000	1640948	1640954	Blood-NK	chr1:167451395-167451845	U	0.02	0.023	0	0	0.013	0.823	0.054	0	0	0	0	0.014	0	0.007	0	0.54	0	0	0.056	0.063	0.017	0.068	0	0.005	0.006	0	0	0	0	0.041	0	0	0	0.016	0	0.007	0	0.018	0.041	0.011
chr1	167000000	167000000	1640954	1640970	Blood-NK	chr1:167451940-167452576	U	0.004	0	0	0	0.003	0.581	0.045	0	0	0.005	0	0.01	0	0.003	0	0.128	0	0.037	0.002	0.004	0.003	0.004	0.002	0.006	0	0	0.002	0	0	0.003	0	0.013	0.005	0	0.059	0	0.006	0	0.006	0
chr1	167000000	167000000	1641329	1641340	Blood-NK	chr1:167471895-167472841	U	0.059	0	0	0	0.009	0.667	0.045	0	0	0	0	0	0	0.006	0	0.042	0	0	0	0.008	0	0.111	0.013	0	0	0	0.033	0	0	0.086	0	0	0	0	0	0	0	0	0.054	0
chr1	167000000	167000000	1641380	1641389	Blood-NK	chr1:167475785-167476910	U	NA	0	0	0	0	NA	0	NA	0	NA	0	NA	0	0	0	0	NA	0	0	0	0	NA	0	0	NA	NA	0	0	NA	0	0	NA	NA	0.333	NA	NA	0	0	0	NA
chr1	167000000	167000000	1641409	1641415	Blood-NK	chr1:167479472-167479745	U	0.021	0.014	0.015	0	0.027	0.935	0.352	0.167	0.008	0	0.018	0.06	0.032	0.004	0.033	0.16	0	0	0.005	0.02	0	0.074	0	0.011	0	0	0.022	0	0.024	0.034	0.017	0.068	0	0.008	0	0.013	0	0.005	0.112	0
chr1	167000000	167000000	1641418	1641425	Blood-NK	chr1:167479998-167480267	U	0.019	0.006	0.006	0	0.02	0.552	0.072	0.073	0.009	0	0.007	0.056	0.038	0.042	0	0.214	0.007	0	0	0.004	0.006	0.041	0	0.011	0.005	0.006	0.03	0	0	0.094	0.08	0.049	0.054	0	0	0	0.065	0	0.083	0.009
chr1	167000000	167000000	1641444	1641456	Blood-NK	chr1:167482768-167483298	U	0.028	0.004	0	0.005	0.017	0.616	0.136	0.036	0.011	0.007	0.009	0.034	0	0.003	0.023	0.105	0	0	0	0.004	0	0.035	0.002	0.002	0	0.005	0	0.005	0	0.034	0.007	0.007	0.016	0	0	0	0	0.011	0.049	0
chr1	167000000	167000000	1641464	1641472	Blood-NK	chr1:167484502-167484638	U	0.008	0.008	0.008	0.009	0.014	0.641	0.049	0.03	0	0	0	0.014	0.029	0.017	0	0.059	0.022	0	0.006	0.005	0	0.04	0.007	0.022	0	0	0.003	0	0.009	0.016	0.022	0	0	0.011	0.2	0	0.016	0.013	0.03	0.012
chr1	167000000	167000000	1641509	1641520	Blood-NK	chr1:167486736-167487250	U	0	0	0.009	0	0.018	0.664	0.063	0.016	0	0	0.003	0.122	0	0.011	0	0.26	0	0	0	0.006	0	0.021	0	0.003	0	0	0	0	0.005	0.026	0	0.007	0	0.006	0	0	0.017	0.008	0.021	0
chr1	167000000	167000000	1641557	1641580	Blood-NK	chr1:167490064-167490580	U	0.009	0.006	0.004	0.005	0.008	0.471	0.069	0.01	0.003	0.009	0	0.031	0	0.002	0.01	0.073	0	0	0.001	0.001	0	0.012	0	0.003	0.003	0	0.004	0	0	0.005	0	0.003	0.011	0.003	0	0.004	0	0.002	0.01	0.007
chr1	167000000	167000000	1641580	1641587	Blood-NK	chr1:167490610-167490744	U	0.016	0	0.012	0	0.013	0.857	0.221	0.018	0	0	0	0.109	0.051	0.021	0	0.103	0	0	0.002	0	0	0.007	0.003	0	0	0	0.016	0	0	0	0	0	0	0	0	0	0.015	0	0.025	0
chr1	167000000	167000000	1641589	1641596	Blood-NK	chr1:167490870-167491291	U	0	0.006	0.007	0	0.01	0.768	0.128	0.065	0	0	0	0.188	0	0.03	0	0.184	0	0	0.006	0.007	0	0.108	0.004	0	0	0	0.053	0	0	0	0	0	0	0	0	0.014	0.061	0	0.108	0
chr1	167000000	167000000	1641621	1641630	Blood-NK	chr1:167493081-167493753	U	0	0	0.018	0	0	0.33	0.038	0.207	0	0.012	0.014	0	0.111	0.005	0.04	0.179	0	0	0.006	0.005	0	0.14	0	0.011	0	0.017	0.035	0.009	0.01	0.028	0.011	0	0.012	0	0	0	0.015	0	0.144	0.01
chr1	168000000	168000000	1641701	1641706	Blood-NK	chr1:167501115-167501148	U	0.009	0	0	0	0.003	0.818	0.112	0	0	0	0	0.033	0	0	0	0.092	0	0	0	0	0.015	0.035	0	0	0	0	0.006	0	0	0	0	0	0	0	0	0	0.014	0	0.012	0
chr1	168000000	168000000	1641752	1641757	Blood-NK	chr1:167504822-167505009	U	0.069	0.027	0	0	0.028	0.6	0.093	0.314	0	0	0	0.039	0.04	0.037	0	0.233	0	0	0.013	0.009	0	0.128	0.011	0.008	0	0	0.031	0.236	0	0.074	0	0	0	0	0	0.011	0	0.01	0.136	0
chr1	168000000	168000000	1641763	1641775	Blood-NK	chr1:167506208-167507560	U	0.045	0	0	0	0.006	0.767	0.05	0.083	0	0	0	0	0.045	0.011	0	0.09	0	0	0.006	0.005	0	0.155	0.007	0.009	0	0	0	0	0	0	0	0.03	0	0	0	0	0	0.014	0.056	0
chr1	168000000	168000000	1641897	1641914	Blood-T	chr1:167517557-167517843	U	0.013	0.014	0.016	0	0.041	0.955	0.992	0.01	0	0	0	0.078	0	0.003	0.012	0.109	0	0	0	0.017	0.006	0.007	0	0.011	0.006	0	0.004	0.006	0	0.01	0	0.004	0.005	0.004	0.083	0	0.023	0	0.014	0
chr1	168000000	168000000	1641923	1641935	Blood-T	chr1:167518222-167518452	U	0.039	0.004	0.008	0.006	0.057	0.903	0.981	0	0	0.03	0	0.117	0	0.001	0.022	0.075	0	0	0.003	0.013	0	0.012	0.006	0.017	0.003	0.004	0	0	0	0.004	0	0	0	0.016	0	0	0.038	0	0.028	0.005
chr1	168000000	168000000	1642192	1642197	Eryth-prog	chr1:167543389-167543614	U	0.026	0.015	0.077	0	0.021	0.049	0.101	0.167	0.043	0	0.034	0.061	0	0.014	0.045	1	0	0	0.019	0.124	0	0	0	0.024	0	0.042	0.384	0.045	0	0	0	0	0	0	0	0	0.03	0.025	0.143	0
chr1	168000000	168000000	1644806	1644813	Lung-Ep-Alveo	chr1:167770935-167771248	U	0.011	0.007	0	0	0.008	0.024	0.004	0	0	0	0	0.057	0	0.006	0.034	0.115	0	0	0.008	0.043	0.052	0.008	0.01	0.03	0.9	0.092	0.003	0.009	0.009	0.008	0.025	0.023	0.027	0	0.333	0.009	0.016	0.006	0.035	0.051
chr1	168000000	168000000	1645783	1645793	Eryth-prog	chr1:167867107-167867765	U	0	0.005	0.005	0.007	0.004	0	0.004	0	0.007	0.008	0	0	0	0.006	0	0.737	0	0	0.004	0.007	0	0.012	0.002	0.007	0	0	0.002	0	0.007	0.005	0	0.028	0	0.008	0	0.006	0	0.008	0.021	0.007
chr1	168000000	168000000	1646154	1646159	Colon-Ep	chr1:167900862-167901279	U	0	0	0	0	0	0	0	0	0	0	1	0	0	0	0	0	0	0	0	0	0	0	0	0	0	0	0	0	0	0	0	0	0	0	NA	0	0	0	0	0
chr1	168000000	168000000	1646286	1646292	Gallbladder	chr1:167916245-167916356	U	0	0	0	0	0	0	0	0	0	0	0	0	0	0	0	0	0	0.88	0.017	0	0	0	0	0.011	0	0	0	0	0	0	0	0	0	0.007	0	0	0	0	0.006	0
chr1	168000000	168000000	1647004	1647012	Eryth-prog	chr1:167985238-167985945	U	0.009	0.011	0	0.008	0	0	0.004	0	0	0.009	0	0.013	0	0.001	0	0.95	0.008	0	0.006	0.008	0	0.033	0.004	0.004	0	0	0.005	0	0.013	0	0	0	0.009	0.007	0	0	0	0	0	0
chr1	168000000	168000000	1647743	1647755	Colon-Ep	chr1:168088469-168088876	U	0	0.003	0.008	0	0.009	0	0.005	0	0	0	0.841	0.013	0	0.002	0.029	0.094	0	0	0	0.001	0	0.009	0	0.004	0	0	0	0	0	0	0.02	0.006	0.006	0	0	0.004	0	0.066	0	0
chr1	168000000	168000000	1647901	1647907	Breast-Luminal-Ep	chr1:168098567-168098847	U	0	0.118	0	0.097	0.006	0	0	0.211	0.778	0.988	0	0.017	0	0.004	0.172	0.112	0	0	0	0	0	0.009	0.037	0	0	0	0	0	0.011	0	0	0	0	0	0	0.018	0.041	0	0	0
chr1	168000000	168000000	1649457	1649463	Ovary-Ep	chr1:168224931-168225287	U	0	0	0	0	0	0	0	0	0	0	0	0	0	0	0	0.077	0	0	0	0	0	0	0.091	0	0	0	0	0	1	0	0	0	0	0	NA	0	0	0	0	0
chr1	168000000	168000000	1650114	1650126	Pancreas-Delta	chr1:168291243-168291461	U	0	0	0	0	0	0	0.001	0.046	0	0	0	0	0	0.003	0	0.042	0	0	0.004	0	0	0.004	0	0	0	0	0	0	0.01	0	0.02	0.333	0.911	0	0	0	0	0.003	0	0
chr1	169000000	169000000	1651899	1651906	Dermal-Fibro	chr1:168527503-168527754	U	0.325	0.01	0.006	0	0.004	0	0.002	0.024	0.033	0.029	0.003	0.141	0.8	0.018	0	0.1	0	0	0.004	0.008	0	0.029	0.006	0	0.005	0.007	0	0	0.02	0	0.007	0	0	0.013	0	0.006	0.049	0.005	0.142	0.019
chr1	169000000	169000000	1653958	1653963	Lung-Ep-Bron	chr1:168839882-168840312	U	0	0.6	NA	0	0	0	0.071	NA	0	0	0	0.5	NA	0	0	0	NA	NA	0	0	NA	0.333	0	0	0	1	0	0	0	0	0	NA	NA	0	NA	0.2	0	0	0	0
chr1	169000000	169000000	1656350	1656357	Fallopian-Ep	chr1:169196092-169196821	U	NA	0	0	0	0	0	0	0	0	0	0	0	0	0	0	0.5	1	0	0	0	0	0	0	0	0	0	0.556	0.5	0	0	0	0	0	0	NA	0	0	0	0	0.2
chr1	169000000	169000000	1656920	1656925	Megakaryocytes	chr1:169301323-169302024	U	NA	NA	NA	NA	NA	NA	NA	NA	NA	NA	NA	NA	NA	NA	NA	NA	NA	NA	NA	NA	NA	NA	NA	NA	NA	NA	NA	NA	NA	NA	NA	NA	NA	NA	NA	NA	NA	NA	NA	NA
chr1	169000000	169000000	1657957	1657966	Eryth-prog	chr1:169462232-169462438	U	0.007	0	0	0	0	0	0	0	0	0	0	0	0	0	0	0.702	0	0	0	0	0	0.008	0	0	0	0	0	0.006	0	0	0	0	0	0	0	0	0	0	0	0
chr1	171000000	171000000	1666134	1666141	Dermal-Fibro	chr1:170685632-170686370	U	0.368	0.27	0	0	0.019	0.059	0.035	0.167	0	0	0	0.154	0.714	0.072	0	0.382	0	0	0.026	0.082	0	0	0.014	0.032	0	0	0.016	0.161	0.048	0.34	0.094	0.067	0.051	0	0	0.038	0	0	0.224	0
chr1	171000000	171000000	1666245	1666252	Epid-Kerat	chr1:170702054-170702180	U	0	0.006	0	0	0.007	0	0.001	0	0	0	0.003	0	0	0.001	0.545	0.12	0	0.024	0.013	0	0	0	0.009	0.013	0	0	0.002	0	0	0.01	0.018	0.009	0.041	0.007	0	0.012	0	0.009	0.005	0
chr1	171000000	171000000	1669987	1669992	Liver-Hep	chr1:171329391-171329586	U	0	0	0	0	0	0	0	0	0	0	0	0	0	0.008	0	0.05	0	0.357	0	0	0	0	0.016	0.894	0	0	0	0.15	0	0	0	0	0	0	NA	0	0	0.02	0.091	0
chr1	172000000	172000000	1676302	1676309	Megakaryocytes	chr1:172113408-172113561	U	0	0	0.006	0	0.005	0	0	0	0	0	0	0.013	0	0.034	0	0.157	0	0	0	0	0	0	0	0	0	0.009	0.008	0	0	0	0	0	0	0	0.75	0	0	0	0	0
chr1	172000000	172000000	1677006	1677013	Bone-Osteob	chr1:172246705-172247198	U	0.012	0	0	0	0	0	0	1	0	0	0	0.023	0.038	0.015	0	0.14	0	0	0	0.007	0.044	0	0	0	0	0.03	0.099	0.424	0	0	0	0	0	0	0	0.016	0.461	0	0	0
chr1	173000000	173000000	1679353	1679359	Fallopian-Ep	chr1:172610104-172610247	U	0.028	0	0	0	0	0	0	0	0.008	0	0.011	0.116	0	0.019	0	0	0.962	0	0	0.004	0.007	0.166	0.003	0	0	0	0.005	0.105	0.056	0.313	0.027	0.057	0.075	0.221	0.25	0	0.012	0.004	0.006	0
chr1	173000000	173000000	1680519	1680525	Blood-Granul	chr1:172799879-172800072	U	0.009	0.005	0	0.879	0.045	0	0.004	0.051	0.008	0.009	0.007	0.024	0	0.006	0.042	0.22	0	0	0.002	0	0	0.046	0.003	0.021	0	0	0.005	0.006	0	0.013	0.017	0.017	0.01	0.008	0	0	0.101	0.01	0.041	0
chr1	173000000	173000000	1682494	1682500	Kidney-Ep	chr1:173164839-173165171	U	0.143	0.078	0	0	0.014	0	0	0	0	0	0.091	0.158	0.154	0.048	0	0.111	0	0	0.025	0	0	0.019	0.97	0	0.509	0	0.074	0.235	0.021	0.065	0.154	0.111	0.358	0.289	0	0.088	0.259	0.051	0.377	0.143
chr1	174000000	174000000	1687910	1687928	Blood-Granul	chr1:173885684-173886549	U	0	0.003	0	0.827	0.017	0	0	0	0	0.004	0.004	0.006	0	0.001	0.013	0.051	0	0	0	0.001	0.003	0.011	0	0	0	0	0	0	0.004	0.006	0	0	0	0	0	0	0.104	0.003	0	0.005
chr1	174000000	174000000	1688159	1688170	Liver-Hep	chr1:173914695-173915069	U	0.08	0	0	0	0.007	0	0	0	0	0	0.005	0.009	0	0.004	0	0.056	0.006	0	0	0.007	0.004	0.022	0.002	0.933	0.003	0	0	0.004	0.005	0.086	0	0	0	0.005	0	0.004	0.009	0	0.034	0
chr1	174000000	174000000	1688184	1688190	Liver-Hep	chr1:173916347-173916568	U	0	0	0	0.036	0.011	0.017	0	0	0	0	0	0	0	0.016	0	0.093	0	0	0	0	0	0.02	0.016	0.962	0	0	0	0	0	0	0	0	0	0	0	0	0.026	0.018	0.014	0
chr1	175000000	175000000	1696928	1696933	Blood-Mono+Macro	chr1:175004553-175004869	U	0.143	0	0.375	0.833	0.942	0	0.023	0	0	0	0	0.091	0	0	0	0.263	0	0	0	0.015	0	0	0.019	0	0	0	0.071	0	0	0.056	0	0	0	0	0.5	0	0.2	0.034	0.083	0
chr1	175000000	175000000	1700293	1700298	Breast-Luminal-Ep	chr1:175391777-175391998	U	0	0.033	0	0	0	0	0	0	0.118	0.833	0.026	0.2	0	0.068	0.25	0.087	0	0	0.019	0.053	0	0.167	0	0.026	0	0	0.032	0	0	0	0	0	0	0	0	0.103	0	0	0.4	0
chr1	178000000	178000000	1719732	1719737	Pancreas-Alpha	chr1:178221306-178222158	U	NA	0	0	NA	NA	NA	0	0	NA	NA	NA	NA	NA	0	NA	NA	0	NA	NA	0	NA	NA	0	NA	NA	NA	NA	NA	NA	NA	NA	NA	0	NA	NA	NA	NA	0	NA	0
chr1	178000000	178000000	1721105	1721110	Blood-NK	chr1:178411754-178411919	U	0	0	0.451	0	0.069	0.952	0.205	0	0	0	0	0.217	0	0.009	0.067	0.325	0	0	0	0.006	0.048	0	0	0.014	0	0	0.007	0	0	0	0	0	0	0.023	0	0	0	0	0	0
chr1	179000000	179000000	1723014	1723021	Blood-B	chr1:178605698-178605919	U	0	0	0.866	0.011	0.021	0.015	0.013	0	0.014	0	0	0.217	0	0.013	0	0.163	0	0	0.003	0	0.02	0.009	0	0	0	0	0.025	0	0	0	0	0	0	0	0	0	0	0	0.007	0
chr1	179000000	179000000	1726819	1726829	Eryth-prog	chr1:179028263-179028497	U	0	0.005	0.005	0.006	0	0.007	0.005	0	0	0	0	0	0	0.003	0	0.836	0	0.105	0.005	0.007	0.005	0.012	0	0.003	0	0.005	0	0	0	0	0	0	0	0	0	0	0	0	0.004	0.007
chr1	179000000	179000000	1730273	1730283	Pancreas-Duct	chr1:179295623-179295887	U	0	0.005	0	0	0	0	0.002	0	0	0	0.003	0	0	0.001	0	0.023	0.008	0.734	0.009	0.003	0	0	0.053	0	0	0	0.02	0.038	0.048	0.013	0	0	0.022	0.937	0	0	0	0.021	0	0
chr1	179000000	179000000	1730287	1730295	Pancreas-Duct	chr1:179295956-179296126	U	0	0	0	0	0	0.02	0	0	0	0	0	0	0	0.001	0	0.014	0	0.172	0.002	0	0	0	0	0.004	0	0.006	0.003	0.029	0	0.012	0	0.014	0	0.654	0	0.015	0	0	0.006	0
chr1	179000000	179000000	1730775	1730781	Blood-Mono+Macro	chr1:179340905-179341288	U	0	0	0.087	0.35	0.857	0	0	0	0.071	0	0	0	0	0.013	0	0.118	0	0	0	0	0	0	0.059	0	0	0	0	0	0	0	0	0	0	0	0	0	0	0	0	0
chr1	180000000	180000000	1733728	1733736	Dermal-Fibro	chr1:179690580-179691452	U	0.528	0.032	0	0	0	0.015	0.014	0.556	0.125	0	0.005	0.131	0.964	0.065	0.045	0.256	0	0	0	0.031	0.024	0.474	0.005	0	0.009	0.02	0.249	0.044	0.042	0.07	0	0	0	0	0	0.008	0.509	0	0.437	0
chr1	180000000	180000000	1736643	1736650	Blood-Mono+Macro	chr1:179950691-179950850	U	0.064	0	0.006	0.18	0.738	0	0.001	0	0	0	0	0.011	0	0.001	0	0.028	0.007	0	0	0	0.006	0	0.003	0.011	0	0	0.009	0.006	0	0	0	0	0	0.008	0.125	0	0.033	0	0.005	0
chr1	180000000	180000000	1740416	1740422	Pancreas-Duct	chr1:180254289-180254344	U	0	0.007	0	0	0.003	0	0.002	0	0	0	0	0	0	0.007	0	0.083	0.082	0.368	0.04	0.026	0	0	0.004	0.015	0.078	0.065	0.003	0	0.009	0.559	0.012	0	0.037	0.99	0	0	0	0	0.008	0.023
chr1	180000000	180000000	1741112	1741117	Heart-Cardio	chr1:180327159-180327389	U	0	0	0	0	0	0	0	0	0	0	0	0	0	0	0	0.067	0	0	0	0	0.957	0.067	0	0	0	0	0.022	0	0	0	0	0	0	0	NA	0	0	0	0	0
chr1	181000000	181000000	1746625	1746632	Prostate-Ep	chr1:180942536-180942683	U	0	0.15	0	0	0	0	0.002	0	0.013	0.122	0.021	0	0	0.008	0	0.025	0	0.083	0.18	0.011	0	0	0	0.107	0.01	0.032	0.02	0	0	0.034	0	0	0	0.006	0	0.7	0	0.022	0.005	0
chr1	181000000	181000000	1746789	1746794	Breast-Basal-Ep	chr1:180950629-180951038	U	NA	0	0	NA	0	0	0	NA	1	0	0	0	NA	0	NA	0	NA	NA	0	NA	NA	0	0	NA	NA	NA	0	0	NA	0	0	0	0	0	NA	0	0	NA	0	NA
chr1	181000000	181000000	1747563	1747569	Gastric-Ep	chr1:181019740-181019929	U	0	0.006	0	0	0	0	0.001	0	0	0	0.006	0	0	0	0.021	0.015	0	0	0.872	0.008	0	0.007	0	0	0	0	0.003	0	0	0	0	0	0	0	0	0	0	0.018	0	0
chr1	181000000	181000000	1749195	1749208	Blood-B	chr1:181130360-181131124	U	0.004	0.003	0.723	0	0.017	0	0.004	0	0	0	0.002	0.144	0	0.011	0	0.04	0	0	0	0	0	0.004	0	0	0	0	0.003	0	0.004	0	0	0	0	0	0	0	0	0	0.009	0
chr1	181000000	181000000	1749221	1749235	Blood-B	chr1:181132269-181132559	U	0.004	0	0.893	0	0.019	0	0.001	0	0	0	0	0.104	0	0.016	0	0.062	0	0	0.002	0.004	0	0.004	0	0	0	0	0	0	0	0	0	0	0	0	0	0	0	0	0.003	0
chr1	183000000	183000000	1761277	1761283	Pancreas-Beta	chr1:182611775-182611902	U	0	0	0.143	0	0.007	0	0.002	0	0.01	0	0.006	0.019	0	0.011	0	0.057	0.014	0	0.011	0	0	0.02	0.005	0.011	0	0	0.1	0.01	0	0.341	0.063	0.933	0.155	0.01	0	0	0.275	0	0.021	0
chr1	183000000	183000000	1763797	1763803	Lung-Ep-Bron	chr1:182866460-182866994	U	0	0	0.011	0	0.008	0	0.03	0.107	0	0.013	0	0.013	0	0.002	0	0	0.011	0	0.079	0.019	0	0.017	0.004	0	0.067	0.799	0.058	0	0.016	0	0	0	0.012	0.008	0	0	0	0.006	0	0
chr1	183000000	183000000	1764117	1764122	Thyroid-Ep	chr1:182902131-182902303	U	0	0.023	0.094	0	0.018	0	0.057	0	0	0	0	0.05	0	0.033	0	0.2	0	0	0.011	0.01	0	0	0	0	0.103	0	0	0	0	0	0	0	0	0	0	0	0	0.02	0.056	1
chr1	183000000	183000000	1765036	1765044	Bladder-Ep	chr1:182994161-182994373	U	0	0.636	0.004	0.007	0.009	0	0.009	0	0	0	0	0.011	0	0	0	0.137	0	0	0.004	0.003	0	0	0	0	0	0	0	0	0	0	0	0	0	0.006	0	0.111	0	0.008	0	0
chr1	183000000	183000000	1765527	1765539	Heart-Fibro	chr1:183028640-183029517	U	0.107	0.004	0.004	0	0.003	0.006	0.015	0	0.141	0.012	0.002	0.106	0.024	0.014	0	0.212	0.024	0	0	0.003	0.024	0.712	0.021	0	0.012	0.004	0.019	0.005	0	0.008	0	0	0	0.005	0	0.013	0.071	0	0.065	0.074
chr1	183000000	183000000	1768638	1768645	Heart-Fibro	chr1:183358622-183359302	U	0.5	0.1	0	0	0	0	0	0	0	0	0	0.222	0	0.013	NA	0.231	0	0	0	0.02	0.294	1	0	0	0	0	0.042	0	0	0.062	0	0	0	0	NA	0	0	0.056	0.19	0
chr1	183000000	183000000	1769180	1769186	Neuron	chr1:183419049-183419106	U	0.019	0.02	0	0	0	0	0.002	0	0	0	0.005	0	0	0.021	0	0.143	0.012	0	0.017	0.003	0	0.082	0	0.006	0	0.03	0.651	0.021	0.011	0.023	0	0	0	0	0	0.061	0	0	0.043	0.014
chr1	184000000	184000000	1774719	1774724	Pancreas-Delta	chr1:184109865-184110291	U	0	0	0	0	0	0	0	0	0	0	0	0	0	0.026	0	0.219	0	0	0	0	0	0	0	0	0	0	0	0	0	0	0.036	0	0.875	0	0	0	0	0	0.13	0
chr1	185000000	185000000	1778445	1778450	Colon-Ep	chr1:184598601-184599096	U	0	0.056	0	0	0	0	0.021	0	0	0	1	0.125	0	0	0	0.167	0	0	0	0	0	0	0.15	0	0	0	0	0	0	0	0	0	0	0	0	0	0	0	0	0
chr1	185000000	185000000	1781060	1781068	Blood-Mono+Macro	chr1:184917402-184917509	U	0.13	0.012	0.137	0.069	0.785	0	0.004	0.031	0	0	0.159	0.116	0	0.011	0	0.162	0	0	0	0.033	0	0	0	0.017	0	0	0.015	0.028	0.016	0	0.028	0	0	0	0	0	0.042	0.017	0	0
chr1	185000000	185000000	1781826	1781846	Bladder-Ep	chr1:185001566-185001852	U	0	0.889	0.003	0	0	0	0.002	0	0	0.005	0.014	0	0	0.001	0.027	0.052	0	0	0.001	0.065	0	0.004	0	0	0.003	0.086	0.008	0	0.004	0	0	0.006	0	0	0	0.241	0	0.003	0.006	0
chr1	185000000	185000000	1783536	1783541	Pancreas-Acinar	chr1:185183916-185184139	U	0	0	0	0	0	0	0	0	0	0	0	0	0	0	0	0.114	0	0	0.008	0.008	0	0.029	0	0	0	0	0	0	0	0.96	0	0	0.038	0.12	0	0	0.118	0	0	0.033
chr1	185000000	185000000	1784953	1784959	Endothel	chr1:185367285-185367564	U	0.409	0	0	0	0.051	0.021	0	0.476	0	0	0.016	0.147	0.071	0.738	0	0.152	0	0	0	0.008	0.038	0.102	0.079	0.042	0	0	0.016	0	0.017	0.01	0.138	0.023	0	0	NA	0.029	0.163	0	0.097	0.016
chr1	186000000	186000000	1786460	1786466	Blood-B	chr1:185603065-185603283	U	0	0.015	0.958	0	0.018	0	0.002	0	0	0	0	0.108	0	0.032	0	0.107	0.009	0	0	0	0	0	0.01	0	0	0	0	0	0	0	0	0	0	0	0	0	0	0	0.045	0.024
chr1	187000000	187000000	1795573	1795579	Kidney-Ep	chr1:187072651-187072730	U	0.381	0.015	0.195	0.317	0.268	0.365	0.26	0	0.011	0	0	0.203	0.367	0.086	0.031	0.463	0	0	0.005	0	0.028	0.055	0.835	0.005	0.006	0	0.006	0.009	0.017	0	0.011	0	0.028	0	0.5	0.008	0.092	0.021	0.182	0
chr1	191000000	191000000	1818122	1818127	Pancreas-Beta	chr1:191210793-191210869	U	0	0	0	0.017	0.003	0	0.003	0.069	0	0	0.017	0.043	0	0.002	0.033	0.18	0	0	0.011	0.015	0.008	0.061	0.08	0.01	0.007	0	0	0.009	0.035	0.016	0.032	0.98	0.573	0	0	0.008	0.015	0	0.075	0.012
chr1	193000000	193000000	1829926	1829932	Gallbladder	chr1:193188164-193188818	U	0	0	0	0	0	0	0.002	0.053	0	0	0.015	0.139	0.087	0.024	0	0.053	0	0.941	0.004	0.004	0.039	0	0	0	0.379	0.061	0.037	0.013	0	0	0	0	0	0.016	0	0.011	0.024	0.01	0	0
chr1	193000000	193000000	1829944	1829953	Thyroid-Ep	chr1:193191418-193191638	U	0	0.008	0.004	0	0.001	0	0.001	0	0	0	0	0	0	0	0	0.019	0	0	0	0.011	0	0	0	0	0	0	0.003	0	0.005	0	0	0	0	0	0	0	0	0	0	0.714
chr1	197000000	197000000	1848358	1848365	Blood-T	chr1:196523085-196523386	U	0	0.013	0.195	0.183	0.128	0.493	0.619	0.185	0	0.029	0	0.135	0	0.004	0.053	0.327	0	0	0.046	0.018	0	0.01	0.009	0.006	0	0	0.004	0	0	0.039	0	0	0	0	NA	0.009	0.036	0	0.04	0
chr1	197000000	197000000	1849081	1849092	Skeletal-Musc	chr1:196650486-196650643	U	0	0	0	0	0.002	0	0.011	0	0	0	0.014	0.013	0	0.012	0.205	0.112	0	0	0.042	0.002	0.222	0.013	0.167	0	0.017	0.493	0.073	0.006	0	0.128	0.05	0.01	0.012	0.021	0	0.006	0.636	0.029	0	0.025
chr1	197000000	197000000	1850972	1850978	Liver-Hep	chr1:196944945-196945128	U	0.04	0.05	0.054	0.041	0.035	0.037	0.059	0.188	0	0.03	0.022	0.057	0.045	0.02	0.075	0.3	0.036	0	0.045	0.026	0.014	0.075	0.025	0.977	0.02	0.013	0	0	0.062	0.038	0	0	0	0	0	0	0	0.028	0.15	0.229
chr1	197000000	197000000	1852073	1852079	Prostate-Ep	chr1:197131651-197131828	U	0	0.581	0.007	0	0	0	0	0	0	0	0	0	0	0.012	0.214	0.009	0.033	0	0.003	0	0	0.016	0.505	0	0.013	0	0	0	0.008	0	0	0.022	0	0	0	0.665	0.017	0	0.031	0
chr1	198000000	198000000	1855291	1855297	Heart-Cardio	chr1:197642594-197642970	U	0.02	0	0	0	0	0	0	0	0	0	0	0.012	0	0.01	0	0.094	0	0	0	0	0.943	0.077	0	0	0.053	0.007	0.093	0.032	0.008	0	0	0	0	0	0	0	0	0	0.071	0
chr1	198000000	198000000	1858030	1858035	Gallbladder	chr1:197989075-197989241	U	0	0	0	0	0	0	0.005	0.333	0	0.023	0.012	0	0	0.022	0.053	0.246	0	1	0.071	0.008	0	0.014	0.012	0.154	0	0.012	0	0	0	0.23	0.118	0.098	0.275	0.153	0	0	0.045	0.04	0.068	0
chr1	198000000	198000000	1859640	1859649	Fallopian-Ep	chr1:198222646-198223171	U	0	0	0	0	0.002	0	0	0	0	0	0	0	0	0.063	0	0.016	0.876	0.065	0.019	0	0.008	0.031	0	0	0	0	0.003	0.007	0.312	0	0	0	0	0	0	0.008	0	0	0.006	0
chr1	198000000	198000000	1859915	1859921	Heart-Fibro	chr1:198268506-198268744	U	0	0	0	0	0	0	0	0	0	0	0.01	0	0	0.035	0	0.031	0	0	0	0	0.034	0.864	0	0	0.055	0	0	0	0	0	0	0	0	0	0	0	0	0	0.035	0
chr1	198000000	198000000	1860620	1860625	Prostate-Ep	chr1:198386963-198387175	U	0	0.456	0.018	0	0.007	0.015	0.022	0.061	0	0.03	0.053	0.476	0.318	0.029	0.083	0.25	0	0	0.018	0.03	0	0.031	0.06	0.062	0.008	0	0.009	0	0.068	0.111	0.048	0.016	0.026	0.011	0	0.92	0.175	0.036	0.439	0
chr1	199000000	199000000	1861816	1861821	Blood-T	chr1:198619407-198619970	U	0	0	1	0	0	0.5	0.955	0	0	0	0	0	NA	0	0	0.5	0.143	NA	0.083	0	0	0	0	0.4	0	0	0	0	0	0.333	0	0	0	0	0	0	0	0	0	0
chr1	199000000	199000000	1862153	1862160	Blood-T	chr1:198680281-198680385	U	0.007	0.006	0.152	0.025	0.067	0.328	0.767	0	0	0	0.011	0.256	0	0.02	0	0.109	0	0	0.005	0.002	0	0	0.003	0.015	0	0	0	0	0	0	0.01	0	0	0	0.125	0.006	0.024	0.005	0.012	0
chr1	199000000	199000000	1863164	1863170	Pancreas-Alpha	chr1:198867275-198867593	U	0.222	0.019	0	0.022	0	0	0	0.25	0	0	0	0.333	0	0.043	0.091	0.226	0	0	0.018	0.175	0	0	0.012	0.034	0.017	0	0.038	0.229	0	0.123	0.915	0.387	0.189	0	0	0.021	0.273	0.015	0.17	0
chr1	200000000	200000000	1867885	1867890	Small-Int-Ep	chr1:199778155-199778242	U	0	0.111	0.035	0.033	0.01	0.01	0.032	0.143	0	0.012	0.08	0.096	0.079	0.009	0.027	0.27	0.037	0	0.029	0.007	0	0.134	0.064	0	0	0	0.003	0.008	0.08	0.006	0.069	0	0	0	0	0.078	0	0.939	0.032	0.009
chr1	200000000	200000000	1868408	1868416	Megakaryocytes	chr1:199860732-199861361	U	0.026	0	0	0	0.012	0	0.001	0.034	0	0	0	0.045	0.024	0.107	0	0.158	0	0	0.002	0.002	0.006	0.069	0.003	0	0.15	0	0	0	0	0.006	0.01	0	0	0	0.556	0	0.022	0	0.075	0.009
chr1	200000000	200000000	1868454	1868465	Liver-Hep	chr1:199865475-199865796	U	0	0.039	0.012	0	0.012	0.016	0.024	0.017	0	0	0	0.026	0.055	0.005	0.015	0.133	0	0	0.016	0.006	0	0.087	0.002	0.945	0	0.004	0.002	0.005	0	0.043	0.006	0	0	0	0	0.009	0	0.012	0.078	0
chr1	200000000	200000000	1871381	1871387	Small-Int-Ep	chr1:200104731-200104883	U	0.03	0	0	0	0.003	0	0.007	0	0.009	0	0.026	0	0	0.004	0	0.086	0	0.095	0.006	0.003	0	0.028	0	0	0	0	0.003	0	0	0	0	0	0	0.009	0	0	0	0.978	0.03	0
chr1	200000000	200000000	1874214	1874229	Bone-Osteob	chr1:200389477-200389712	U	0	0.017	0	0	0	0	0.001	0.64	0	0	0.002	0	0	0.012	0	0.056	0	0	0	0.031	0	0	0.005	0.004	0.003	0	0	0	0.005	0.004	0	0	0	0	0	0	0	0	0.003	0
chr1	200000000	200000000	1874647	1874652	Lung-Ep-Alveo	chr1:200424850-200425118	U	0	0	0.059	0	0.088	0	0.018	0.3	0	0	0	0	0.25	0	0	0.143	0	0	0	0	0.188	0.143	0	0.083	0.833	0.2	0	0	0	0	0	0	0	0	0	0	0	0	0	0.308
chr1	200000000	200000000	1875028	1875033	Dermal-Fibro	chr1:200465017-200465137	U	0.492	0.009	0	0	0	0	0	0.161	0	0	0.005	0.031	0.621	0.098	0	0.127	0.012	0	0.003	0.021	0.019	0.159	0.026	0	0.014	0	0.008	0	0	0.008	0.114	0	0	0	0	0	0.123	0.014	0.088	0
chr1	201000000	201000000	1876723	1876728	Head-Neck-Ep	chr1:200624564-200624687	U	0	0	0	0	0.009	0	0.006	0	0	0	0.006	0.03	0	0.008	0.167	0.051	0	0	0	0.668	0	0	0	0	0	0.126	0.088	0	0	0	0	0	0	0	0	0	0	0	0	0
chr1	201000000	201000000	1881170	1881182	Bladder-Ep	chr1:200998163-200998508	U	0	0.863	0.005	0	0	0	0	0	0.006	0.352	0	0	0	0	0.115	0.129	0.019	0.246	0.002	0.016	0	0.022	0.147	0.005	0.004	0.005	0.012	0	0.141	0.014	0.027	0.029	0	0.114	0	0.353	0.009	0	0.012	0.121
chr1	201000000	201000000	1882634	1882644	Skeletal-Musc	chr1:201100342-201100989	U	0	0.009	0.052	0	0.016	0	0.004	0	0	0	0	0.054	0	0	0	0.126	0	0	0	0	0	0.043	0	0.007	0	0.06	0	0.012	0	0	0	0	0	0	0	0	0.71	0	0.052	0
chr1	201000000	201000000	1884162	1884167	Ovary-Ep	chr1:201214845-201215133	U	0	0	0.01	0	0.011	0	0.012	0.04	0	0	0	0	0	0.013	0	0.179	0.09	0	0.011	0.011	0	0.043	0	0.006	0	0.011	0	0	0.788	0	0	0	0	0	0	0	0	0	0.082	0
chr1	201000000	201000000	1884568	1884578	Fallopian-Ep	chr1:201249089-201249855	U	0	0	0	0	0.005	0.024	0.013	0.019	0.029	0.015	0.003	0.01	0	0.003	0.018	0.185	0.782	0	0	0.007	0	0.03	0	0.003	0.016	0.043	0	0	0.052	0.011	0.007	0	0	0	0	0.005	0	0	0.016	0
chr1	202000000	202000000	1890688	1890695	Pancreas-Alpha	chr1:201702098-201702769	U	0.2	0.013	0	0	0	0	0.004	0.25	0	0	0.012	0	0	0.004	0	0.146	0	0	0.006	0	0	0.094	0.016	0.012	0.038	0	0	0	0	0	0.72	0.439	0	0	0	0	0.5	0	0	0
chr1	202000000	202000000	1890735	1890741	Pancreas-Beta	chr1:201705452-201705593	U	0.027	0	0.012	0	0.005	0.017	0.003	0	0	0	0	0	0.067	0.005	0	0.184	0	0	0	0.004	0	0	0	0	0	0	0.184	0.068	0	0.009	0.094	0.937	0.264	0	0	0	0.211	0	0.01	0
chr1	202000000	202000000	1893780	1893788	Eryth-prog	chr1:201968433-201968664	U	0	0	0	0	0	0	0	0	0	0.009	0	0	0	0	0	0.837	0	0	0	0.005	0	0	0	0	0	0.007	0.013	0	0	0	0	0	0	0	0	0	0	0.006	0	0
chr1	202000000	202000000	1900657	1900666	Heart-Cardio	chr1:202469213-202470129	U	0	0.028	0	0	0.007	0	0	0	0	0	0	0	0	0	0	0.086	0	0	0	0.007	0.967	0	0.011	0	0	0	0	0	0	0	0	0	0	0	0	0	0	0	0.025	0
chr1	203000000	203000000	1903336	1903343	Blood-Granul	chr1:202742452-202742737	U	0	0.016	0	0.965	0.05	0	0	0	0	0	0	0.013	0	0	0	0	0	0	0.003	0	0	0	0	0.004	0	0	0	0	0.008	0	0	0	0	0	0	0	0.07	0	0	0
chr1	203000000	203000000	1903920	1903928	Blood-Granul	chr1:202803679-202803780	U	0	0.006	0.007	0.644	0.056	0	0.001	0	0	0	0	0	0	0	0	0.011	0	0	0	0	0	0	0	0	0	0	0	0.006	0	0.006	0	0	0	0	0	0	0.056	0	0.01	0
chr1	203000000	203000000	1905823	1905828	Dermal-Fibro	chr1:202914860-202915990	U	NA	NA	NA	NA	NA	NA	NA	NA	NA	NA	NA	NA	NA	NA	NA	NA	NA	NA	NA	NA	NA	NA	NA	NA	NA	NA	NA	NA	NA	NA	NA	NA	NA	NA	NA	NA	NA	NA	NA	NA
chr1	203000000	203000000	1908956	1908962	Pancreas-Duct	chr1:203148963-203149098	U	0.129	0	0	0.013	0	0	0.006	0.026	0	0	0	0	0	0	0.036	0.168	0.087	0	0	0	0	0.018	0.008	0	0	0	0.042	0	0.034	0.057	0.027	0	0	0.662	0	0	0	0	0.012	0.011
chr1	203000000	203000000	1910758	1910764	Bladder-Ep	chr1:203304102-203304369	U	0	0.962	0.056	0	0	0	0	0	0	0	0	0	0	0	0	0	0	0	0	0	0	0	0.074	0.042	0	0	0.033	0	0	0.095	0	0	0	0	0	0.143	0	0	0	0
chr1	204000000	204000000	1915900	1915906	Breast-Basal-Ep	chr1:203740175-203741112	U	NA	NA	NA	NA	NA	NA	NA	NA	NA	NA	NA	NA	NA	NA	NA	NA	NA	NA	NA	NA	NA	NA	NA	NA	NA	NA	NA	NA	NA	NA	NA	NA	NA	NA	NA	NA	NA	NA	NA	NA
chr1	204000000	204000000	1916548	1916555	Gallbladder	chr1:203788432-203788555	U	0	0	0	0	0.003	0	0.002	0	0	0	0.008	0	0	0.002	0	0.14	0	1	0.003	0.076	0	0	0	0	0	0.008	0.004	0	0	0	0	0	0	0	0	0	0	0.099	0.007	0
chr1	204000000	204000000	1916949	1916954	Pancreas-Delta	chr1:203818588-203818707	U	0	0.006	0.393	0.283	0.023	0	0	0	0	0	0.004	0.12	0	0.018	0	0	0	0	0.002	0.003	0	0.009	0.003	0.004	0	0.008	0.006	0	0	0	0.406	0.434	0.635	0	0	0.007	0.062	0.006	0	0
chr1	204000000	204000000	1919137	1919142	Pancreas-Delta	chr1:204011592-204011706	U	0.061	0.404	0	0	0	0	0.005	0.111	0	0	0.005	0	0	0.02	0.469	0.145	0	0.077	0.174	0.127	0	0.143	0	0.037	0.101	0.123	0.003	0	0.018	0.123	0.116	0.069	0.75	0.081	0	0.16	0.019	0.105	0.102	0
chr1	204000000	204000000	1924821	1924828	Endothel	chr1:204441484-204441815	U	0.355	0.017	0	0.047	0.018	0	0	0.016	0.008	0.008	0	0.072	0	0.7	0	0.184	0	0	0	0.006	0.039	0.008	0.003	0.017	0	0	0.012	0	0.009	0.013	0	0	0	0	0.111	0	0.045	0.012	0.016	0.01
chr1	205000000	205000000	1926624	1926631	Breast-Luminal-Ep	chr1:204566792-204567105	U	0	0	0	0	0	0	0	0	0.049	0.878	0	0	0	0	0.059	0.118	0	0	0.137	0.016	0.011	0	0.068	0	0.007	0.038	0	0	0.133	0.016	0	0	0	0	0	0.018	0	0	0.006	0.337
chr1	205000000	205000000	1927991	1927996	Neuron	chr1:204683268-204683610	U	NA	0	NA	0	0	0	0.167	0	0	0	0	NA	NA	0	NA	NA	0	0	0	0	0	0	0	0	0	0	0.75	NA	0	0	NA	NA	1	NA	NA	0	0	0	NA	NA
chr1	205000000	205000000	1931435	1931440	Blood-Granul	chr1:205005829-205006046	U	0	0	0	1	0.103	0.154	0	0	0	0	0	0	0	0.012	0	0.278	0	0	0	0	0	0.067	0	0	0	0	0	0	0	0.097	0	0	0	0	0	0	0.167	0	0	0
chr1	206000000	206000000	1939878	1939884	Epid-Kerat	chr1:205604341-205604608	U	0	0.233	0	0	0	0	0	0	0.018	0	0.048	0	0	0	0.833	0.194	0	0	0	0	0	0.019	0	0	0.015	0	0	0	0	0	0	0	0	0	0	0.085	0	0	0.015	0
chr1	206000000	206000000	1944826	1944831	Gastric-Ep	chr1:206022207-206022861	U	NA	NA	NA	NA	NA	NA	NA	NA	NA	NA	NA	NA	NA	NA	NA	NA	NA	NA	NA	NA	NA	NA	NA	NA	NA	NA	NA	NA	NA	NA	NA	NA	NA	NA	NA	NA	NA	NA	NA	NA
chr1	206000000	206000000	1944832	1944846	Gastric-Ep	chr1:206023010-206023708	U	0	0	0	0	0.007	0.01	0.012	0	0	0	0	0.026	0	0.004	0	0.128	0	0.077	0.982	0.008	0.006	0	0.025	0	0.116	0	0.008	0	0.007	0.014	0	0	0	0	0	0	0	0	0.01	0.087
chr1	206000000	206000000	1945176	1945181	Ovary-Ep	chr1:206057224-206057573	U	0.008	0	0.032	0	0.005	0.064	0.061	0	0	0	0.003	0.034	0.03	0.016	0.02	0.234	0.045	0	0.004	0.004	0	0.096	0.057	0.042	0.004	0.006	0	0	0.874	0.132	0	0	0	0	0	0	0	0.006	0.177	0.008
chr1	206000000	206000000	1945223	1945246	Ovary-Ep	chr1:206062945-206063674	U	0	0	0	0	0	0	0	0	0	0	0	0	0	0	0	0.025	0.036	0	0	0.119	0	0	0.111	0.003	0	0	0	0	0.893	0	0	0	0	0	0	0	0	0	0	0
chr1	206000000	206000000	1945246	1945323	Ovary-Ep	chr1:206063702-206064643	U	0	0	0	0	0	0	0	0.036	0.005	0	0	0	0	0	0	0.025	0	0	0	0.015	0	0	0.04	0	0	0	0	0.004	0.763	0	0	0	0	0	0	0	0	0	0.004	0
chr1	206000000	206000000	1946312	1946318	Pancreas-Delta	chr1:206153644-206154352	U	0	0	0	0	0	0	0	0	0	0	0	0	0	0	0	0	0	0	0	0	0	0	0.091	0	0	0	0	0	0	0	1	NA	1	0	0	0.5	0.667	0	0.333	0
chr1	206000000	206000000	1948790	1948796	Small-Int-Ep	chr1:206414515-206415067	U	0	0	0.1	0	0	0	0	0	0	0	0.294	0	0	0	0	0	0	0.333	0.091	0	0	0	0.05	0	0	0	0	0	0	0	0	0.5	0	0	NA	0	0	0.75	0	0
chr1	207000000	207000000	1951160	1951166	Bone-Osteob	chr1:206600297-206600870	U	NA	0	NA	0	0	NA	NA	NA	NA	NA	0	NA	NA	0	NA	0	NA	NA	0	0	0	NA	0	NA	NA	NA	0	NA	NA	0	NA	NA	NA	NA	NA	0	NA	0	NA	NA
chr1	207000000	207000000	1952749	1952755	Blood-Granul	chr1:206725065-206725238	U	0.124	0	0	0.945	0.054	0	0.006	0	0	0	0	0	0	0.006	0.065	0.154	0	0	0	0.002	0.202	0	0.007	0.238	0.006	0	0	0	0	0	0.024	0	0	0	0	0	0.154	0	0	0
chr1	207000000	207000000	1953589	1953597	Blood-T	chr1:206803228-206803554	U	0.054	0.01	0.495	0.015	0.071	0.544	0.994	0	0	0	0.007	0.376	0	0.043	0.049	0.243	0	0	0.005	0.008	0.012	0.057	0.014	0	0	0	0.003	0	0.035	0	0	0	0	0	0	0.006	0.019	0.009	0.041	0
chr1	207000000	207000000	1956278	1956293	Liver-Hep	chr1:207089981-207090355	U	0	0.046	0	0	0.028	0	0	0	0	0.013	0.004	0.19	0	0.004	0	0.055	0	0.071	0.015	0	0	0.005	0	0.947	0.068	0	0.002	0	0	0	0.006	0	0	0	0	0	0	0.011	0.003	0.006
chr1	207000000	207000000	1958516	1958521	Blood-B	chr1:207425004-207425115	U	0.062	0.007	0.956	0.111	0.071	0.084	0.149	0.174	0.154	0.024	0.089	0.25	0.176	0.029	0.034	0.358	0.029	0	0.03	0.01	0	0.11	0.025	0.005	0.014	0	0.006	0	0.017	0.042	0.05	0	0	0.019	0.125	0.008	0.104	0.146	0.095	0.053
chr1	208000000	208000000	1959296	1959302	Eryth-prog	chr1:207520340-207520535	U	0	0.027	0	0.016	0.005	0	0.003	0	0	0	0.025	0.027	0.083	0.042	0.114	0.973	0	0.033	0.028	0	0.487	0.146	0	0.075	0	0.007	0.09	0	0	0.079	0.022	0.012	0.01	0.036	0.5	0.015	0	0	0.152	0.011
chr1	208000000	208000000	1961513	1961522	Breast-Basal-Ep	chr1:207762776-207763119	U	0	0.005	0	0	0	0	0.001	0	0.755	0.009	0	0	0	0	0	0.019	0	0	0	0.004	0	0.013	0	0.004	0	0	0.003	0	0	0	0	0.011	0	0	0	0	0	0	0.006	0
chr1	208000000	208000000	1963822	1963827	Pancreas-Delta	chr1:207971204-207971547	U	0.012	0	0	0	0.013	0	0.019	0.103	0	0	0	0.051	0	0.006	0	0.158	0.012	0	0	0.003	0	0	0.005	0	0	0	0.08	0	0	0.008	0.011	0.034	0.806	0	0	0.019	0	0	0.046	0
chr1	208000000	208000000	1964718	1964724	Bladder-Ep	chr1:208054485-208054834	U	0.119	0.693	0.03	0	0.021	0	0.028	0	0.017	0.073	0.036	0.119	0.409	0.02	0.074	0.196	0.023	0.103	0.007	0.044	0	0	0	0	0	0.022	0.028	0	0.014	0	0	0	0	0	0	0.33	0	0.009	0.112	0
chr1	208000000	208000000	1964883	1964888	Pancreas-Beta	chr1:208067810-208068183	U	NA	0	NA	0	0	0	0.25	NA	NA	NA	0	0.5	NA	0	NA	0.5	0	NA	NA	0	0	0	0	0	NA	NA	0	0	0	0	0	NA	NA	0	NA	0	NA	NA	0	0
chr1	208000000	208000000	1964889	1964894	Pancreas-Beta	chr1:208068512-208068615	U	0.032	0.014	0	0.01	0.008	0	0.022	0	0	0	0.004	0.07	0.027	0.067	0	0.279	0.024	0	0.011	0.003	0	0.04	0.068	0	0.04	0.043	0.007	0.009	0.01	0	0	0.789	0.101	0	0	0	0.054	0	0.153	0
chr1	208000000	208000000	1965521	1965526	Neuron	chr1:208127864-208128068	U	0	0	0	0	0	0.25	0.078	0	0	0	0	0.538	0	0.09	0	0.25	0	0	0	0	0	0.1	0.024	0.08	0.053	0	0.657	0	0	0	0	0	0	0	0	0.048	0.25	0	0.312	0
chr1	209000000	209000000	1971911	1971916	Prostate-Ep	chr1:208950512-208950812	U	0	0.269	0	0	0	0	0.02	0.167	0	0.083	0.032	0.375	0	0.071	0.25	0.286	0	0	0.083	0	0	0.143	0	0.042	0	0	0	0	0.071	0	0	0	0	0	NA	0.75	0	0	0.423	0
chr1	210000000	210000000	1976945	1976961	Neuron	chr1:209623535-209623953	U	0.005	0.004	0.008	0	0.007	0.015	0.008	0	0	0	0.002	0.008	0	0.012	0	0.121	0	0	0	0.008	0	0.016	0	0.008	0	0	0.68	0	0.005	0	0	0.006	0	0	0	0.004	0.007	0.003	0.02	0
chr1	210000000	210000000	1979037	1979044	Breast-Basal-Ep	chr1:209849504-209850180	U	0.018	0	0.012	0.015	0	0.019	0.008	0	0.838	0.071	0.017	0	0	0.003	0.111	0.21	0	0	0.01	0.013	0.011	0.048	0	0	0	0.057	0.007	0	0	0.059	0.019	0.039	0.04	0.031	0	0.068	0	0	0.009	0
chr1	212000000	212000000	1993709	1993714	Epid-Kerat	chr1:211528443-211528894	U	0	0.5	0	0.333	0.238	0.2	0.037	0	0	0.5	0	0	NA	0.121	1	0.571	0	0	0	0	0	0	0	0	0	0	0	0	0	0	NA	0	0	0	NA	0	0	0	0.143	0
chr1	212000000	212000000	1994544	1994551	Prostate-Ep	chr1:211593223-211593634	U	0	0.868	0	0	0	0	0	0	0	0.038	0	0	0	0.003	0	0.013	0	0	0	0	0	0	0	0	0	0	0	0	0	0.015	0.033	0.033	0	0	0	0.678	0	0	0.009	0
chr1	212000000	212000000	1995389	1995394	Oligodend	chr1:211664365-211664694	U	0	0	0	0	0	0	0.01	0	0	0	0	0	0	0	0	0	0	0	0.018	0.028	0	0	0	0	0	0	0.02	0.84	0	0	0	0	0	0	0	0	0	0	0	0
chr1	213000000	213000000	2008857	2008865	Blood-Granul	chr1:212893204-212893606	U	0.012	0	0.007	0.95	0.014	0.01	0.002	0	0.009	0	0.004	0	0	0.003	0	0.09	0	0	0	0.003	0	0	0	0.006	0	0	0	0	0	0	0	0	0	0	0	0	0.163	0	0.008	0
chr1	213000000	213000000	2012571	2012576	Epid-Kerat	chr1:213282237-213282567	U	0	0	0	0	0	0	0	0	0	0.125	0	0	0	0	1	0.133	0	0	0.071	0.102	0	0.083	0	0	0	0.375	0.067	0	0	0	0	0	0	0	NA	0.25	0.2	0	0	0
chr1	214000000	214000000	2014919	2014925	Smooth-Musc	chr1:213554638-213555467	U	NA	NA	NA	NA	NA	NA	NA	NA	NA	NA	NA	NA	NA	NA	NA	NA	NA	NA	NA	NA	NA	NA	NA	NA	NA	NA	NA	NA	NA	NA	NA	NA	NA	NA	NA	NA	NA	NA	NA	NA
chr1	214000000	214000000	2018631	2018637	Ovary-Ep	chr1:214017643-214017766	U	0	0	0.006	0	0.007	0	0.006	0.089	0	0	0	0	0.022	0.016	0	0.227	0.271	0	0.003	0.002	0	0.082	0.022	0.004	0.006	0	0.086	0.014	0.759	0	0	0	0.052	0.07	0	0	0	0	0.113	0
chr1	214000000	214000000	2022043	2022050	Breast-Basal-Ep	chr1:214376307-214376522	U	0	0	0.006	0	0	0	0.001	0	0.922	0.151	0	0	0	0.001	0.414	0.138	0	0.057	0	0.019	0	0	0.003	0	0.005	0.068	0.009	0	0.008	0	0	0	0	0	0	0	0	0	0	0.042
chr1	214000000	214000000	2022339	2022345	Blood-NK	chr1:214399018-214399161	U	0.008	0	0.006	0.022	0.103	0.905	0.05	0	0.009	0	0	0.012	0	0	0	0.128	0	0	0	0.002	0	0	0	0.008	0	0	0.003	0	0	0.006	0	0.012	0	0	0	0	0.011	0	0	0
chr1	215000000	215000000	2023745	2023751	Epid-Kerat	chr1:214548208-214548443	U	0.032	0.053	0.023	0.011	0.003	0	0.013	0	0.122	0.025	0.004	0.054	0	0.033	0.932	0.255	0.024	0.071	0.006	0.024	0	0	0.045	0.042	0	0.042	0.013	0.019	0.036	0	0.071	0.03	0.033	0.026	0	0.039	0.015	0.007	0.014	0
chr1	215000000	215000000	2025375	2025381	Bone-Osteob	chr1:214694308-214694505	U	0	0	0	0.023	0	0.032	0.007	0.921	0	0	0	0.012	0	0.004	0	0.143	0	0	0.006	0	0	0.009	0.004	0.013	0	0	0	0	0	0.04	0	0	0	0	0	0	0	0	0.035	0
chr1	215000000	215000000	2029032	2029037	Gastric-Ep	chr1:215251195-215251645	U	0	0	0.267	0	0.025	0	0.016	0	0	0.5	0	0.2	0	0.038	0	0.333	0	NA	0.971	0	0	0.333	0.037	0	0	0	0	0	0	0.385	0	0	0	0	0	0	0	0	0	0
chr1	218000000	218000000	2050263	2050277	Lung-Ep-Bron	chr1:218370670-218371606	U	0	0.004	0	0.01	0.001	0.005	0.006	0	0	0	0.003	0.007	0	0	0	0.171	0	0	0.002	0.122	0	0	0	0	0.032	0.881	0	0	0	0.004	0	0	0	0	0	0	0.192	0	0	0
chr1	220000000	220000000	2059872	2059888	Gallbladder	chr1:219839214-219839538	U	0	0.003	0.007	0	0.001	0.012	0.002	0.017	0	0	0.015	0	0.018	0.004	0	0.05	0	0.905	0.003	0.003	0	0.022	0.002	0.015	0	0	0.002	0	0.004	0.008	0.016	0	0.012	0	0	0.004	0	0.096	0.018	0.011
chr1	222000000	222000000	2074996	2075001	Dermal-Fibro	chr1:221686788-221686889	U	0.143	0	0	0	0.003	0	0	0	0	0	0	0	0.645	0.002	0	0.168	0	0	0.01	0	0.011	0	0	0.006	0	0	0.047	0	0	0.019	0	0	0	0	0	0	0.017	0	0.023	0
chr1	222000000	222000000	2076646	2076651	Dermal-Fibro	chr1:221907261-221907493	U	0.245	0	0	0	0	0	0	0	0.014	0	0.012	0.036	0.846	0.048	0	0.247	0.033	0	0.009	0.017	0	0.035	0.035	0	0.009	0.011	0.013	0.071	0.121	0.056	0.076	0	0	0	0	0	0.106	0	0.147	0
chr1	223000000	223000000	2082149	2082154	Heart-Cardio	chr1:222624385-222624631	U	0	0.008	0	0	0.003	0	0	0	0	0	0	0	0	0.002	0	0.024	0	0	0	0.003	0.946	0	0	0	0.025	0	0.004	0	0	0	0	0	0	0	0	0	0	0	0	0.074
chr1	223000000	223000000	2083210	2083217	Blood-B	chr1:222733148-222733361	U	0	0	0.848	0	0.028	0	0	0	0	0	0	0.229	0	0.02	0	0.038	0	0	0.035	0.007	0	0	0	0	0	0	0.011	0.038	0	0	0	0	0	0	0	0	0.014	0.006	0.007	0
chr1	223000000	223000000	2083593	2083600	Ovary-Ep	chr1:222786772-222787103	U	0.047	0	0	0	0	0	0.011	0.107	0.026	0	0.02	0.026	0	0.014	0	0.253	0.354	0	0	0.007	0	0	0.011	0.007	0	0	0.006	0.029	0.766	0	0.016	0.023	0	0.034	0	0	0	0.018	0.028	0
chr1	223000000	223000000	2088106	2088111	Pancreas-Beta	chr1:223265237-223265606	U	0.111	0	0.421	0	0.025	0.095	0.131	0.267	0	0	0	0.333	0.5	0.082	0	0.474	0	0	0	0	0	0.364	0.353	0	0.088	0	0.044	0.238	0.091	0	0.158	0.952	0.111	0	0	0	0.143	0	0.382	0.071
chr1	224000000	224000000	2092618	2092630	Gallbladder	chr1:223746090-223746723	U	0.023	0	0	0	0	0	0	0.045	0	0	0.003	0	0	0.002	0	0.102	0	0.773	0	0	0	0.006	0	0	0	0	0.005	0.024	0	0.007	0	0	0	0	0	0	0	0	0.019	0
chr1	224000000	224000000	2093285	2093290	Gastric-Ep	chr1:223793475-223793765	U	0.048	0.042	0	0	0	0	0	0	0	0	0	0	0	0	0	0.059	0	0	0.784	0.007	0	0	0	0	0	0	0.012	0.038	0	0	0	0	0	0	0	0.023	0	0	0	0
chr1	224000000	224000000	2099202	2099207	Small-Int-Ep	chr1:224273285-224273551	U	0	0	0	0	0	0	0	0	0	0	0.034	0	0	0	0	0.065	0	0	0	0	0.14	0.161	0	0	0	0	0	0	0	0	0	0	0	0	NA	0	0	0.902	0.023	0.042
chr1	225000000	225000000	2104133	2104138	Blood-T	chr1:224718841-224718989	U	0	0	0.263	0.014	0.036	0.304	0.734	0	0	0	0.007	0.128	0	0.031	0.071	0.212	0	0	0.018	0.031	0	0	0.025	0.009	0.012	0	0.01	0.011	0	0.012	0	0	0	0	0	0	0.036	0.009	0	0
chr1	225000000	225000000	2104300	2104306	Blood-T	chr1:224735176-224735506	U	0	0.024	0.5	0	0.111	0.385	0.636	0	0	0	0.023	0.333	0	0.018	0	0.235	0	0	0	0	0	0	0	0	0	0	0.023	0	0	0	0	0	0	0	0	0	0	0	0	0
chr1	225000000	225000000	2104816	2104826	Colon-Ep	chr1:224798676-224798817	U	0.01	0	0	0	0.008	0	0.006	0.065	0	0	0.636	0.049	0	0.022	0.027	0.098	0	0	0.005	0.002	0.007	0	0	0.009	0	0	0	0	0	0.006	0.01	0.01	0	0	0	0.006	0.013	0.037	0.027	0
chr1	226000000	226000000	2113869	2113883	Ovary-Ep	chr1:225800453-225800901	U	0.004	0.003	0.003	0	0.003	0	0.003	0	0.004	0	0	0	0	0.003	0	0.054	0.091	0	0.001	0.008	0	0	0.005	0	0.011	0	0	0.004	0.713	0	0	0.005	0	0	0	0	0	0	0.006	0
chr1	226000000	226000000	2114189	2114195	Lung-Ep-Bron	chr1:225816015-225816147	U	0.015	0	0	0	0.002	0	0.003	0	0	0	0	0	0	0.003	0	0.107	0	0	0	0.045	0	0	0	0	0.145	0.841	0.003	0	0.008	0	0	0	0	0.008	0	0.007	0.396	0	0	0
chr1	226000000	226000000	2114910	2114924	Blood-Granul	chr1:225860712-225861975	U	0	0	0	0.28	0.014	0	0	0	0	0	0	0	0	0	0	0.089	0.016	0	0	0.002	0	0.009	0	0.004	0	0.047	0.003	0.007	0	0	0.031	0.029	0.012	0	0	0	0.042	0.012	0.005	0
chr1	226000000	226000000	2115425	2115436	Colon-Ep	chr1:225886673-225886888	U	0	0	0	0	0.017	0	0	0	0	0	0.879	0.039	0	0.001	0	0.083	0	0	0	0	0	0	0	0.041	0	0.004	0	0	0	0.007	0.007	0	0	0.153	0	0	0	0.023	0	0
chr1	226000000	226000000	2115667	2115673	Lung-Ep-Bron	chr1:225897725-225897821	U	0	0.022	0.013	0	0	0	0	0	0	0	0.083	0.012	0	0.002	0	0.103	0	0	0.012	0.147	0	0.014	0.006	0	0.013	0.561	0	0	0.029	0	0	0	0	0	0	0	0	0	0	0
chr1	226000000	226000000	2117525	2117530	Lung-Ep-Bron	chr1:226007320-226007459	U	0	0	0	0	0.02	0	0.002	0	0	0	0	0	0	0	0	0.061	0	0	0	0.032	0	0	0.004	0.005	0	0.676	0	0	0	0	0	0	0	0	0	0.008	0.048	0	0.008	0.011
chr1	226000000	226000000	2121732	2121745	Thyroid-Ep	chr1:226254707-226255135	U	0	0.025	0	0	0.002	0	0.001	0	0	0.02	0.003	0.01	0	0.005	0	0.023	0	0	0.002	0	0	0	0	0.003	0.015	0.005	0	0	0.006	0.005	0	0	0	0	0	0.004	0	0.004	0	0.898
chr1	226000000	226000000	2121915	2121922	Lung-Ep-Alveo	chr1:226273051-226274125	U	0	0	0.007	0	0	0.011	0.005	0	0	0	0.004	0	0	0.003	0.029	0	0	0	0	0.002	0.009	0	0	0	0.86	0.016	0	0	0	0.006	0	0	0.01	0.009	0	0.007	0	0	0.013	0
chr1	227000000	227000000	2128089	2128099	Blood-T	chr1:226732123-226732497	U	0.281	0.017	0.056	0.007	0.036	0.113	0.841	0	0.021	0	0.005	0.113	0.049	0.138	0	0.022	0	0.025	0	0.005	0.011	0	0.082	0.013	0.004	0	0.018	0.02	0	0	0.015	0	0	0.006	0	0.005	0.056	0.008	0.005	0
chr1	227000000	227000000	2132228	2132233	Gastric-Ep	chr1:227031892-227032511	U	NA	NA	NA	NA	NA	NA	NA	NA	NA	NA	NA	NA	NA	NA	NA	NA	NA	NA	NA	NA	NA	NA	NA	NA	NA	NA	NA	NA	NA	NA	NA	NA	NA	NA	NA	NA	NA	NA	NA	NA
chr1	227000000	227000000	2132630	2132635	Small-Int-Ep	chr1:227102302-227102762	U	0	0	0	0	0.022	0	0.047	0	0	0	0.035	0.133	0	0.038	0	0	0	0	0	0	0	0	0	0	0	0	0	0	0.059	0	0	0	0	0	NA	0	0	0.962	0.07	0.182
chr1	228000000	228000000	2139184	2139191	Pancreas-Delta	chr1:227770088-227770289	U	0	0	0	0	0	0	0	0.032	0	0	0.036	0	0	0.002	0	0.068	0.035	0	0.036	0.005	0	0.008	0	0	0	0.013	0.008	0	0	0.063	0.522	0.848	0.943	0	0	0	0.016	0.123	0.019	0
chr1	228000000	228000000	2145729	2145742	Eryth-prog	chr1:228145877-228146209	U	0	0.005	0.006	0	0	0	0.001	0	0.008	0	0	0.008	0	0.008	0.064	0.987	0.006	0	0	0.003	0	0	0.003	0	0	0	0.005	0.006	0	0	0	0	0	0	0	0	0	0	0	0.014
chr1	228000000	228000000	2150122	2150137	Bone-Osteob	chr1:228360502-228360743	U	0	0	0	0	0	0	0	0.898	0	0	0.002	0.01	0	0	0	0.088	0	0	0.002	0.003	0.038	0.006	0	0	0	0	0	0	0	0.01	0.006	0	0	0	0	0	0.009	0	0.017	0
chr1	229000000	229000000	2159435	2159440	Lung-Ep-Bron	chr1:228833368-228833532	U	0	0.049	0.074	0	0.019	0.011	0	0.02	0	0	0	0.062	0	0.008	0	0.192	0	0.12	0.018	0.016	0.008	0.025	0.007	0	0.051	0.538	0.003	0	0.009	0.005	0.009	0	0.247	0	0	0.007	0.051	0	0.031	0.054
chr1	229000000	229000000	2159657	2159666	Dermal-Fibro	chr1:228854920-228855783	U	0.357	0	0.089	0	0	0.037	0.007	0.1	0	0	0	0.062	0.5	0.038	0	0.214	0	0	0	0.02	0	0.174	0	0	0.032	0	0.103	0	0	0	0	0	0	0	0	0	0.083	0.019	0.184	0
chr1	229000000	229000000	2162541	2162546	Breast-Basal-Ep	chr1:229123295-229123518	U	0	0	0	0	0.005	0.04	0	0.133	0.869	0.055	0	0.093	0	0.008	0.059	0.258	0	0	0	0.009	0	0.098	0	0	0	0	0.045	0	0	0	0	0	0	0	0	0	0	0	0.125	0
chr1	229000000	229000000	2163791	2163799	Breast-Basal-Ep	chr1:229234986-229235143	U	0	0	0	0	0	0	0	0.043	0.626	0.009	0	0.022	0.026	0.006	0	0.121	0	0	0	0.004	0.022	0.031	0.005	0.007	0.005	0	0	0	0	0.005	0	0	0	0	0	0	0.071	0	0.038	0
chr1	229000000	229000000	2164998	2165006	Neuron	chr1:229338843-229339891	U	0	0	0	0	0	0	0	0	0	0	0	0	0	0	0	0	0	0	0	0	0	0	0	0	0	0	0.875	0	0	0	0	0	0	0	0	0	0	0	0	0
chr1	229000000	229000000	2165018	2165037	Neuron	chr1:229340917-229341189	U	0.003	0	0.004	0.004	0.005	0	0.01	0	0	0	0.002	0	0	0.001	0	0.009	0	0	0.001	0	0	0	0.003	0.002	0	0	0.819	0.028	0	0	0.02	0	0	0	0	0	0.008	0	0.003	0
chr1	229000000	229000000	2165685	2165690	Eryth-prog	chr1:229382742-229382847	U	0	0.014	0	0	0.002	0	0.006	0.095	0	0	0.008	0.025	0	0.003	0	0.963	0	0	0.02	0.01	0	0.056	0	0	0	0	0	0	0	0	0	0	0	0	0	0.026	0	0	0.021	0
chr1	229000000	229000000	2166708	2166714	Skeletal-Musc	chr1:229436524-229436676	U	0.014	0.127	0.007	0	0.01	0.01	0.001	0.062	0.008	0.011	0.046	0.038	0.091	0.035	0.114	0.093	0.028	0	0.026	0.043	0.023	0.008	0.057	0.038	0.052	0.028	0.012	0.014	0.008	0.091	0.031	0.019	0	0.023	0.143	0.047	0.548	0.031	0.027	0.017
chr1	229000000	229000000	2167201	2167206	Oligodend	chr1:229482423-229482762	U	0	0	0	0	0	0	0	0	0	0	0	0	0	0.002	0	0.052	0	0	0	0.005	0	0	0.008	0	0	0.008	0.035	0.929	0	0	0	0	0	0	0	0.009	0.046	0	0.027	0
chr1	230000000	230000000	2168317	2168323	Blood-Mono+Macro	chr1:229566547-229567425	U	0.365	0.029	0.024	0.23	0.814	0	0.019	0.385	0.022	0.024	0	0.137	0	0.059	0	0.088	0	0	0.003	0.045	0.016	0.058	0.013	0.01	0.015	0.107	0.033	0.063	0	0.008	0.046	0.015	0.034	0	0	0.016	0.096	0	0.037	0.013
chr1	230000000	230000000	2170508	2170515	Pancreas-Beta	chr1:229771855-229772168	U	0	0.006	0.011	0	0.009	0.013	0.017	0.069	0	0.1	0	0.146	0.167	0.019	0.038	0.2	0	0	0	0	0.013	0.067	0.021	0.012	0	0	0.018	0	0.015	0.01	0.23	0.889	0.102	0	0	0	0.023	0	0.123	0
chr1	230000000	230000000	2172198	2172203	Lung-Ep-Bron	chr1:229950243-229950400	U	0	0	0	0	0	0.014	0.002	0.294	0.012	0	0	0.057	0	0.015	0	0.25	0	0	0.003	0.038	0	0.044	0.049	0	0.275	0.765	0	0	0	0	0.016	0	0	0	0	0	0	0	0.083	0
chr1	230000000	230000000	2173120	2173131	Pancreas-Acinar	chr1:230058252-230058611	U	0.042	0.004	0	0	0.002	0	0.007	0.018	0	0	0.003	0.016	0.018	0.04	0	0.064	0	0	0	0.009	0	0.032	0.004	0	0	0	0.011	0.005	0	0.96	0	0.013	0	0.011	0	0.008	0.017	0.011	0.022	0.011
chr1	230000000	230000000	2173792	2173801	Pancreas-Delta	chr1:230097064-230097570	U	0	0.007	0	0	0.003	0	0	0	0	0	0	0.169	0	0.002	0.043	0.014	0	0	0	0	0	0	0	0.006	0.016	0	0.025	0.02	0	0.007	0.07	0.373	0.887	0	0	0.224	0	0	0.142	0
chr1	230000000	230000000	2174742	2174752	Pancreas-Acinar	chr1:230155092-230155207	U	0.008	0	0.012	0.113	0.018	0.01	0.011	0	0	0	0.007	0	0	0.003	0	0.051	0	0	0	0	0.049	0	0	0	0.064	0	0	0	0	0.921	0	0	0	0.008	0	0	0.065	0	0	0
chr1	230000000	230000000	2174954	2174962	Breast-Luminal-Ep	chr1:230172416-230172949	U	0	0	0	0	0	0	0	0	0.216	0.986	0.008	0	0	0.002	0	0.041	0	0	0	0.003	0	0	0	0	0	0	0	0	0.016	0.006	0	0	0	0	0	0	0.041	0.05	0.009	0
chr1	230000000	230000000	2175840	2175849	Eryth-prog	chr1:230245229-230245519	U	0	0	0	0.007	0	0.024	0.009	0	0	0	0.003	0.013	0	0	0.028	0.9	0	0	0.002	0.002	0	0	0	0	0	0	0	0	0	0	0	0.008	0	0	0	0.005	0	0.004	0.005	0
chr1	230000000	230000000	2176016	2176022	Pancreas-Delta	chr1:230257626-230257847	U	0.01	0	0	0	0.003	0	0	0	0	0.034	0.005	0	0	0	0	0.029	0	0	0.069	0.016	0	0	0	0	0.007	0.035	0.018	0	0.011	0.017	0	0.129	0.922	0	0	0.018	0	0.02	0	0
chr1	230000000	230000000	2176076	2176083	Small-Int-Ep	chr1:230262443-230262745	U	0	0	0.075	0	0	0	0.012	0.036	0	0	0	0.019	0	0.018	0	0.051	0	0	0.024	0.013	0	0.025	0	0	0	0	0.008	0	0.01	0	0	0	0	0	0	0	0.021	0.742	0.029	0
chr1	230000000	230000000	2176785	2176798	Pancreas-Acinar	chr1:230300206-230300860	U	0	0.003	0.007	0.009	0.001	0	0.012	0.033	0.004	0	0	0	0	0.005	0.016	0.118	0.005	0.194	0.01	0.012	0	0.012	0	0.002	0.003	0.004	0	0	0	0.802	0.013	0	0	0.011	0	0.004	0.007	0	0.031	0
chr1	231000000	231000000	2179766	2179771	Endothel	chr1:230537717-230537829	U	0.297	0	0.101	0.028	0.05	0.071	0.085	0	0	0	0	0.171	0.048	0.662	0	0.247	0	0.062	0.038	0.035	0	0.15	0.011	0.044	0.022	0.06	0.006	0	0	0	0.02	0.036	0	0.031	0	0	0.111	0	0.125	0.016
chr1	231000000	231000000	2180755	2180763	Fallopian-Ep	chr1:230657639-230657858	U	0	0	0	0	0	0	0	0	0.007	0	0	0	0	0.001	0	0.019	0.618	0	0	0	0	0	0	0	0.005	0.006	0.003	0	0	0	0.01	0	0	0.007	0	0	0	0	0	0.015
chr1	231000000	231000000	2181555	2181561	Pancreas-Alpha	chr1:230729878-230729958	U	0	0	0.009	0	0.003	0.032	0.016	0	0	0	0.005	0	0	0.007	0	0.365	0	0.519	0.02	0.008	0.031	0.051	0.004	0.005	0.013	0	0	0.012	0	0.023	0.867	0.015	0.021	0	0	0	0.021	0.186	0.051	0.012
chr1	231000000	231000000	2182221	2182227	Fallopian-Ep	chr1:230780318-230780446	U	0.144	0	0.007	0.047	0.033	0.082	0.065	0.029	0.032	0.076	0	0.055	0.062	0.115	0	0.259	0.76	0	0	0.002	0.007	0.092	0.003	0	0	0	0.05	0	0.059	0.007	0	0.041	0.01	0	0	0.006	0.034	0	0.069	0
chr1	231000000	231000000	2182850	2182858	Heart-Cardio	chr1:230842877-230843160	U	0	0.006	0	0	0	0	0	0	0	0.019	0	0	0	0	0	0.006	0	0	0	0.002	0.911	0	0	0	0.024	0	0.003	0.007	0.009	0	0	0	0	0	0	0	0	0	0	0
chr1	231000000	231000000	2183030	2183035	Oligodend	chr1:230852154-230852504	U	0	0	0	0	0	0	0.048	0	0	0	0	0.056	0	0	0	0	0	0	0.011	0	0.143	0	0	0	0	0	0.143	0.935	0	0	0	0	0	0	0	0	0.048	0	0	0.034
chr1	231000000	231000000	2183784	2183798	Lung-Ep-Alveo	chr1:230902242-230902516	U	0.118	0	0	0	0.003	0	0.001	0.031	0.006	0.006	0	0	0.02	0.003	0	0.025	0	0	0.004	0.003	0	0.013	0	0	0.777	0.013	0.004	0	0	0	0	0	0	0.007	0	0.005	0	0.008	0.005	0.058
chr1	231000000	231000000	2183979	2183985	Eryth-prog	chr1:230916670-230917184	U	0	0	0	0	0.003	0	0.002	0	0	0	0.004	0	0	0.004	0.028	1	0	0	0.003	0.006	0.052	0.01	0	0	0	0	0.28	0	0	0	0	0	0	0	0	0	0	0	0.007	0
chr1	232000000	232000000	2193063	2193069	Heart-Fibro	chr1:231692013-231692186	U	0	0	0	0	0.013	0	0.003	0	0.009	0	0	0.014	0	0.068	0	0.172	0	0	0	0.017	0.014	0.741	0.004	0.005	0.012	0.058	0	0	0	0	0.009	0	0	0	0	0	0	0	0.077	0
chr1	232000000	232000000	2194444	2194450	Heart-Cardio	chr1:231847333-231847715	U	0	0	0	0.01	0	0	0	0	0	0.01	0.004	0	0	0.002	0	0.179	0	0	0.003	0	0.947	0	0	0	0	0	0	0	0	0	0	0	0	0	0	0	0	0	0.021	0.01
chr1	232000000	232000000	2197850	2197855	Head-Neck-Ep	chr1:232236912-232236923	U	0.009	0.006	0	0	0.004	0	0.004	0	0.026	0.232	0.007	0.011	0.029	0.02	0.213	0.129	0	0	0.004	0.917	0	0.038	0.006	0.008	0	0.184	0.003	0	0	0	0	0	0	0	0	0.01	0	0.004	0.025	0
chr1	232000000	232000000	2198232	2198256	Colon-Fibro	chr1:232287369-232287697	U	0.05	0.026	0.012	0	0.005	0	0.008	0	0	0	0.01	0	0	0.003	0.333	0.1	0	0	0.005	0.004	0	0.02	0.004	0	0	0.016	0	0	0	0	0	0	0.023	0	0	0	0.021	0	0.058	0
chr1	232000000	232000000	2198992	2198998	Colon-Ep	chr1:232364520-232365469	U	NA	NA	NA	NA	NA	NA	NA	NA	NA	NA	NA	NA	NA	NA	NA	NA	NA	NA	NA	NA	NA	NA	NA	NA	NA	NA	NA	NA	NA	NA	NA	NA	NA	NA	NA	NA	NA	NA	NA	NA
chr1	232000000	232000000	2200104	2200121	Gallbladder	chr1:232460879-232461271	U	0	0.005	0.005	0	0.006	0	0.001	0.02	0	0	0	0.034	0.013	0.011	0	0.175	0	0.947	0	0	0.138	0.023	0	0.002	0.002	0	0	0	0	0	0	0	0	0	0.125	0	0	0	0.003	0
chr1	233000000	233000000	2201986	2201991	Colon-Ep	chr1:232633592-232633637	U	0	0	0.005	0	0.01	0	0.004	0	0.016	0	0.694	0.012	0	0	0.023	0.224	0	0	0.002	0.048	0	0	0	0.003	0.015	0.014	0	0.007	0	0	0	0	0	0	0	0.038	0.025	0.017	0.017	0
chr1	233000000	233000000	2202249	2202255	Gallbladder	chr1:232665904-232666078	U	0	0.037	0.025	0	0	0	0.002	0.061	0	0	0.005	0	0	0.009	0	0.157	0	1	0	0.003	0	0.062	0	0.006	0	0	0	0	0.013	0	0	0	0	0.027	0	0	0	0	0	0
chr1	233000000	233000000	2204174	2204180	Blood-T	chr1:232870749-232870842	U	0.01	0.013	0.033	0.097	0.102	0.347	0.59	0.059	0	0	0.005	0.024	0.029	0.027	0	0.181	0	0	0	0.003	0.018	0.021	0.028	0.019	0	0	0	0	0	0.009	0	0	0	0	0	0.018	0.049	0	0.015	0
chr1	233000000	233000000	2204929	2204937	Ovary-Ep	chr1:232949386-232949638	U	0	0	0	0	0	0	0.001	0	0	0	0	0.009	0	0.001	0.281	0.02	0.439	0	0	0.021	0	0	0.028	0	0	0	0	0.005	0.945	0.067	0	0	0	0.006	0	0	0.07	0.004	0	0
chr1	233000000	233000000	2208772	2208777	Pancreas-Duct	chr1:233353545-233353874	U	0.026	0	0	0	0.01	0	0.002	0.062	0	0	0	0	0	0.008	0	0.122	0	0.138	0	0	0	0.073	0.066	0.009	0.018	0	0.003	0	0	0.007	0	0.041	0.014	0.839	0	0	0	0.006	0.044	0
chr1	234000000	234000000	2215181	2215187	Oligodend	chr1:234125950-234126216	U	0.029	0.038	0	0.008	0.009	0	0.003	0	0	0	0.004	0.076	0	0.03	0.067	0.179	0.01	0.025	0.042	0.038	0.029	0.034	0.013	0	0.067	0.047	0.039	0.889	0.029	0.043	0.011	0	0.015	0.023	0	0.107	0.014	0.012	0.136	0.031
chr1	234000000	234000000	2217979	2217986	Breast-Basal-Ep	chr1:234393659-234393763	U	0	0	0	0	0	0	0	0	0.895	0.025	0	0	0	0	0	0.046	0	0	0.002	0.005	0	0.006	0	0	0	0	0.017	0.04	0	0.015	0	0	0	0	0	0.03	0	0	0	0
chr1	235000000	235000000	2222168	2222173	Lung-Ep-Alveo	chr1:234708273-234708490	U	0	0	0.058	0	0.011	0	0.004	0	0	0	0	0	0	0	0	0	0	0	0	0.011	0	0	0	0	0.805	0	0	0	0	0	0	0	0	0	0	0	0	0	0	0.056
chr1	235000000	235000000	2222557	2222566	Breast-Basal-Ep	chr1:234732644-234732973	U	0.008	0	0	0	0	0	0	0	0.872	0.045	0	0	0.026	0	0.06	0.028	0	0.097	0	0.046	0	0.009	0.003	0	0	0	0	0	0	0.013	0	0	0	0	0	0	0.01	0.022	0	0
chr1	235000000	235000000	2226494	2226499	Heart-Fibro	chr1:235022949-235023062	U	0.151	0.007	0	0	0	0	0.002	0	0	0	0	0.061	0.098	0.064	0	0.142	0	0	0	0	0	0.67	0.036	0	0	0	0.032	0	0.087	0	0	0	0	0	0.167	0	0.137	0	0.071	0
chr1	235000000	235000000	2226838	2226843	Bone-Osteob	chr1:235049736-235049980	U	0	0	0	0.167	0	0	0	0.667	0	0	0	0	0	0	0	0	0	0	0	0.034	0	0	0.095	0	0	0	0	0	0	0	0	0	0	0	NA	0	0.25	0	0	0
chr1	235000000	235000000	2229269	2229274	Gastric-Ep	chr1:235196044-235196383	U	NA	0	0	0	0	0	0.062	NA	0	0	0	0	0	0	0	0	0	0	0.933	0	0	0	0	0	0	0	0	0	0	0	0	0	NA	0	0	0	0	0	0	0
chr1	235000000	235000000	2231753	2231760	Thyroid-Ep	chr1:235379476-235379677	U	0	0.01	0	0	0.002	0	0	0	0	0	0	0	0	0	0	0.026	0.008	0	0	0	0	0	0	0	0.042	0	0	0	0	0	0	0	0	0	0	0	0	0	0	0.851
chr1	235000000	235000000	2232912	2232920	Thyroid-Ep	chr1:235457929-235458389	U	0	0.007	0	0	0.007	0	0	0	0	0	0	0	0	0	0	0.084	0	0	0.003	0	0	0	0	0	0	0	0.009	0	0	0	0	0	0	0	0	0	0.02	0	0	0.907
chr1	236000000	236000000	2237533	2237539	Blood-T	chr1:235848139-235848743	U	0	0	0	0	0.062	0.462	0.859	0	0	0	0.027	0	0	0	0	0.065	0	0	0.049	0.009	0	0.036	0	0	0	0	0.024	0	0	0	0	0	0	0	0.5	0	0.053	0	0	0
chr1	236000000	236000000	2237935	2237943	Epid-Kerat	chr1:235880787-235880987	U	0.007	0.055	0	0.036	0.004	0	0.004	0	0.011	0.007	0.006	0	0	0.004	0.852	0.059	0.008	0	0.02	0.05	0.013	0	0	0	0.014	0.006	0.07	0	0	0.03	0.019	0.01	0.009	0.007	0	0.017	0	0.02	0	0
chr1	236000000	236000000	2241054	2241059	Epid-Kerat	chr1:236102830-236102846	U	0.019	0.015	0	0	0.012	0	0.006	0.057	0.021	0.037	0.051	0	0.03	0.005	0.611	0.146	0.023	0	0.143	0.017	0	0.048	0	0.01	0	0.034	0	0	0.034	0.075	0.034	0.041	0	0.042	0.111	0	0.02	0.068	0.021	0.019
chr1	236000000	236000000	2242914	2242922	Pancreas-Beta	chr1:236231004-236231720	U	0	0	0	0	0.036	0	0	0	0	0	0	0	0	0.019	0	0.417	0	0	0	0	0	0	0	0	0	0.111	0	0	0	0	0.364	0.75	0.167	0	0	0	0	0	0	0
chr1	236000000	236000000	2243065	2243071	Pancreas-Beta	chr1:236250240-236250429	U	0	0	0	0	0	0	0	0.036	0	0	0	0	0	0	0	0.137	0	0	0.004	0.003	0	0.03	0	0	0	0	0	0	0	0.028	0.014	0.754	0.075	0	0	0	0	0	0.033	0
chr1	236000000	236000000	2243118	2243123	Pancreas-Beta	chr1:236258781-236258844	U	0	0	0.006	0.008	0.005	0	0	0	0	0	0	0	0	0.001	0	0.108	0	0	0.003	0	0	0.022	0	0	0	0	0	0	0	0.007	0.011	0.657	0.061	0	0	0	0	0	0.011	0
chr1	236000000	236000000	2243176	2243196	Pancreas-Beta	chr1:236267789-236268615	U	0.007	0	0	0	0	0	0.001	0.009	0	0.004	0.005	0	0	0.001	0.01	0.111	0.003	0	0.002	0.001	0	0.015	0	0	0.004	0.002	0.002	0	0.003	0.006	0.028	0.575	0.075	0	0	0	0	0	0.008	0
chr1	236000000	236000000	2243200	2243207	Pancreas-Beta	chr1:236268742-236268865	U	0	0	0	0	0.002	0	0	0	0	0	0	0	0	0.002	0.024	0.06	0	0	0	0.002	0	0.006	0	0.004	0	0	0.005	0	0	0	0.021	0.734	0.094	0	0	0	0	0	0.012	0
chr1	236000000	236000000	2243208	2243216	Pancreas-Beta	chr1:236268885-236269360	U	0	0	0	0	0	0	0.003	0	0	0.015	0	0	0	0.002	0	0.114	0	0	0.003	0	0	0.018	0.004	0	0	0	0.018	0	0	0	0.021	0.645	0.028	0	0	0.007	0	0	0.038	0
chr1	237000000	237000000	2247346	2247360	Breast-Basal-Ep	chr1:236558260-236559060	U	0.178	0	0	0	0.003	0	0	0	0.783	0.162	0.005	0	0	0.002	0	0.031	0.025	0	0.003	0.003	0.114	0	0.004	0	0	0	0	0.03	0	0	0.013	0	0	0.048	0	0	0	0	0.023	0
chr1	237000000	237000000	2248066	2248071	Bladder-Ep	chr1:236628657-236628827	U	0.011	0.778	0.009	0	0.003	0	0.005	0.062	0	0.093	0.009	0.123	0.037	0.004	0	0.222	0.014	0	0.013	0.003	0	0.01	0	0.058	0.008	0	0	0	0.019	0.008	0.043	0	0	0	0	0.055	0	0	0.081	0
chr1	237000000	237000000	2256105	2256120	Epid-Kerat	chr1:237383468-237383721	U	0.013	0	0.014	0	0.003	0	0.004	0	0.046	0.071	0.124	0.016	0.071	0.026	0.699	0.153	0.006	0.02	0.003	0.016	0	0.054	0	0.007	0.003	0.004	0	0	0.043	0	0	0	0	0	0	0.008	0.039	0.013	0.05	0
chr1	238000000	238000000	2264042	2264051	Pancreas-Beta	chr1:238380590-238381036	U	0.029	0.006	0.014	0.013	0.01	0.01	0.007	0.069	0	0.033	0.021	0.059	0.034	0.013	0.032	0.174	0	0	0.025	0.041	0	0.119	0.032	0	0	0	0.106	0.124	0	0	0	1	0.207	0	0	0.02	0.048	0	0.154	0
chr1	239000000	239000000	2267850	2267855	Smooth-Musc	chr1:238907844-238908296	U	NA	0	NA	0	NA	NA	0	NA	NA	NA	NA	NA	NA	0	NA	1	0	NA	NA	NA	NA	NA	0	0	NA	NA	NA	NA	NA	NA	NA	NA	0	0	NA	NA	NA	0	NA	NA
chr1	240000000	240000000	2275076	2275081	Smooth-Musc	chr1:239850721-239851909	U	NA	NA	NA	NA	NA	NA	NA	NA	NA	NA	NA	NA	NA	NA	NA	NA	NA	NA	NA	NA	NA	NA	NA	NA	NA	NA	NA	NA	NA	NA	NA	NA	NA	NA	NA	NA	NA	NA	NA	NA
chr1	240000000	240000000	2275412	2275417	Smooth-Musc	chr1:239883271-239884243	U	NA	NA	NA	NA	NA	NA	NA	NA	NA	NA	NA	NA	NA	NA	NA	NA	NA	NA	NA	NA	NA	NA	NA	NA	NA	NA	NA	NA	NA	NA	NA	NA	NA	NA	NA	NA	NA	NA	NA	NA
chr1	240000000	240000000	2277784	2277789	Neuron	chr1:240094130-240094195	U	0.008	0	0.006	0	0.004	0	0	0	0	0	0	0.042	0	0	0	0.223	0	0	0.003	0	0.007	0.015	0	0	0.007	0	0.634	0.014	0	0	0.009	0.234	0.01	0	0	0	0	0	0	0
chr1	241000000	241000000	2281976	2281983	Skeletal-Musc	chr1:240526670-240526830	U	0.01	0.012	0	0.019	0.01	0	0.013	0	0.161	0.178	0	0.03	0	0.054	0.051	0.339	0.024	0	0.002	0.049	0	0.116	0.283	0.004	0.069	0.012	0.025	0.026	0.022	0.152	0	0.036	0	0.028	0	0.026	0.662	0.005	0.104	0
chr1	241000000	241000000	2284709	2284716	Bladder-Ep	chr1:240759066-240759235	U	0	0.846	0	0.021	0.011	0.01	0.008	0.024	0	0	0	0.07	0	0.011	0	0.268	0.018	0	0.007	0.02	0.007	0.1	0	0.011	0.011	0.172	0	0	0.016	0.043	0	0	0	0.008	0	0.233	0	0	0.091	0
chr1	241000000	241000000	2286018	2286024	Small-Int-Ep	chr1:240888781-240888886	U	0	0	0	0	0.003	0.011	0	0	0	0.022	0.215	0	0	0	0.043	0.12	0	0	0	0	0	0.048	0.013	0	0	0	0	0	0	0.009	0	0	0	0	0	0	0	0.894	0.038	0
chr1	241000000	241000000	2286026	2286040	Small-Int-Ep	chr1:240888978-240889204	U	0	0	0	0	0.003	0	0.003	0	0	0	0.079	0	0	0.003	0	0.076	0	0	0.002	0.004	0	0.013	0.009	0.002	0	0	0.003	0	0	0.04	0	0	0	0.006	0	0	0	0.628	0.015	0
chr1	241000000	241000000	2287946	2287952	Breast-Luminal-Ep	chr1:241108227-241108325	U	0	0	0.007	0.009	0.003	0	0.008	0.045	0.292	0.489	0.004	0.062	0.056	0.012	0.483	0.229	0.035	0	0	0.134	0	0.087	0.086	0.027	0.006	0	0	0	0	0.029	0	0	0	0.008	0	0.008	0	0	0.169	0
chr1	241000000	241000000	2290182	2290188	Neuron	chr1:241355658-241355916	U	0.041	0.041	0.097	0.009	0.014	0	0.018	0.036	0.009	0	0	0.048	0	0.016	0	0.225	0.01	0	0	0.015	0	0.027	0.005	0.046	0	0.008	0.875	0.052	0	0.049	0.022	0.043	0	0.018	0	0	0.034	0	0.05	0
chr1	241000000	241000000	2291084	2291091	Prostate-Ep	chr1:241439805-241440489	U	0.022	0.414	0.039	0.025	0.012	0.019	0.055	0.038	0	0	0	0.016	0.042	0.017	0	0.329	0.079	0	0.009	0.095	0.064	0.124	0.011	0.101	0	0.093	0	0	0.012	0.054	0	0	0	0.099	0	0.855	0.024	0.01	0.068	0.068
chr1	242000000	242000000	2292844	2292854	Heart-Fibro	chr1:241654998-241655344	U	0.006	0	0.008	0	0.003	0.01	0.011	0.095	0.01	0	0	0.021	0	0.02	0.017	0.127	0	0	0.001	0.02	0.008	0.458	0	0	0	0.008	0	0	0	0	0	0	0.007	0	0	0	0.007	0.007	0.073	0
chr1	242000000	242000000	2294005	2294010	Blood-Mono+Macro	chr1:241810964-241811255	U	0	0	0	0	0.758	0	0	0	0	0	0	0.25	0	0	0	0.4	0	0	0	0	0	0.083	0.037	0	0	0	0.071	0	0	0	0	0	0	0	NA	0	0	0.077	0.071	0
chr1	242000000	242000000	2297590	2297596	Epid-Kerat	chr1:242088252-242088583	U	0.011	0	0	0	0.003	0.036	0.007	0.125	0.025	0.168	0.01	0.056	0.095	0.023	0.871	0.229	0.01	0	0.018	0.003	0	0.173	0.053	0.045	0	0	0.032	0	0	0.05	0.033	0.014	0	0	0	0.022	0.016	0	0.093	0
chr1	242000000	242000000	2300824	2300831	Adipocytes	chr1:242456867-242457006	U	0.561	0.101	0.011	0.014	0.014	0.013	0.013	0.63	0.007	0	0.007	0.11	0.658	0.053	0.051	0.185	0.034	0	0.006	0.014	0.018	0.331	0.003	0.032	0.025	0.006	0.042	0	0.071	0.085	0.071	0.01	0.008	0	0	0.109	0.294	0	0.488	0.053
chr1	243000000	243000000	2306803	2306817	Dermal-Fibro	chr1:243098675-243099045	U	0.043	0.014	0.004	0	0.005	0	0.007	0	0.02	0.014	0.006	0.009	0.278	0.036	0	0.11	0.007	0	0.008	0.02	0.005	0.026	0.012	0.02	0.02	0.021	0.081	0.006	0	0.029	0.02	0	0	0.007	0	0.004	0.074	0.023	0.071	0
chr1	243000000	243000000	2307728	2307740	Oligodend	chr1:243185995-243186716	U	0	0	0	0	0	0	0.001	0	0	0.009	0	0.09	0	0.003	0	0.066	0	0	0	0	0.007	0	0	0	0.006	0	0.051	0.968	0	0	0	0	0	0	0	0	0	0	0	0
chr1	243000000	243000000	2310293	2310300	Liver-Hep	chr1:243455933-243456134	U	0	0	0	0	0.008	0	0	0	0.012	0.007	0.019	0	0	0	0	0.128	0	0	0.038	0	0	0	0.003	0.944	0.098	0.011	0.005	0	0	0	0.008	0.046	0.048	0	0	0	0	0.086	0.009	0
chr1	243000000	243000000	2310966	2310977	Heart-Fibro	chr1:243493245-243494045	U	0.267	0	0	0	0	0	0.003	0	0	0	0	0.204	0.042	0.199	0.05	0.151	0	0	0	0	0.012	0.764	0.011	0.026	0	0	0.298	0.027	0	0	0.016	0.081	0.017	0	0.2	0	0	0	0.172	0
chr1	244000000	244000000	2316076	2316098	Neuron	chr1:244054590-244055086	U	0	0	0	0	0	0	0.038	0	0.004	0.144	0	0	0	0	0.013	0.02	0	0	0	0.001	0.004	0	0	0.004	0	0	0.706	0.012	0	0	0	0	0	0	0	0	0.006	0	0.003	0
chr1	244000000	244000000	2317077	2317084	Dermal-Fibro	chr1:244129117-244129830	U	0	0	0	0	0	0	0.05	1	0	NA	0.125	0	1	0.176	NA	0.2	0	0	0	0	0	0.167	0	0	0	0	0	0	0	0.143	0	NA	0.2	0	NA	0	0	0	0	0
chr1	244000000	244000000	2319310	2319317	Fallopian-Ep	chr1:244313497-244313949	U	0.241	0.015	0	0.021	0.003	0	0	0	0	0	0	0.038	0.133	0.014	0	0.165	0.931	0	0	0	0	0.052	0	0	0	0	0	0	0.141	0	0	0	0	0	0	0	0.377	0.007	0.231	0
chr1	244000000	244000000	2320015	2320024	Bone-Osteob	chr1:244369327-244369592	U	0.037	0	0	0.006	0	0	0	0.952	0.045	0.019	0.003	0	0.088	0.025	0.04	0.104	0	0	0	0.056	0.005	0.129	0	0.003	0.015	0.026	0	0	0	0.01	0.009	0	0	0	0	0.02	0.075	0.007	0.05	0
chr1	245000000	245000000	2321887	2321892	Heart-Fibro	chr1:244568841-244569040	U	0.05	0	0.05	0	0.021	0	0.006	0.143	0	0	0	0.05	0	0.052	0	0.19	0	0	0.012	0	0	0.75	0	0	0	0	0.052	0	0	0.065	0.077	0	0.042	0	0	0	0.105	0	0.073	0
chr1	245000000	245000000	2322893	2322900	Lung-Ep-Alveo	chr1:244660421-244660516	U	0	0	0	0	0.004	0	0	0	0	0	0	0	0	0.005	0	0.014	0	0	0	0	0	0	0	0	0.879	0	0.029	0.006	0	0	0	0	0	0	0	0	0.013	0	0	0
chr1	245000000	245000000	2323418	2323425	Fallopian-Ep	chr1:244708795-244709328	U	0	0.279	0	0	0	0	0	0.111	0	0	0.022	0	0.03	0	0.361	0.083	0.868	0.269	0.034	0.011	0	0	0	0	0.011	0	0.003	0	0.113	0	0	0	0	0	0	0.046	0	0.006	0	0
chr1	245000000	245000000	2323561	2323567	Prostate-Ep	chr1:244719232-244719538	U	0	0.519	0.008	0	0.006	0.012	0.014	0	0	0.067	0	0.014	0.043	0.003	0.056	0.143	0	0	0.003	0.003	0	0.017	0.004	0.01	0.022	0	0.011	0	0.106	0.008	0	0	0	0	0	0.699	0	0.006	0.007	0.013
chr1	245000000	245000000	2323863	2323879	Lung-Ep-Alveo	chr1:244732926-244733472	U	0.014	0.13	0.024	0.019	0.011	0.021	0.008	0	0.064	0.081	0.015	0.013	0	0.003	0.014	0.132	0.017	0.018	0.005	0.004	0.009	0	0.016	0.006	0.878	0.058	0.015	0	0.008	0.059	0.009	0.006	0.02	0	0	0.006	0	0.008	0.012	0.036
chr1	245000000	245000000	2329185	2329190	Bone-Osteob	chr1:245079416-245079539	U	0.069	0.226	0.035	0	0.024	0	0.039	1	0.149	0.162	0.044	0.148	0.05	0.1	0.304	0.224	0.014	0	0.105	0.07	0	0.403	0.01	0.034	0.033	0	0.042	0.012	0.025	0.048	0.035	0	0.016	0	0	0.048	0.02	0.024	0.124	0.019
chr1	245000000	245000000	2331468	2331482	Bone-Osteob	chr1:245210674-245211296	U	0.008	0	0.007	0	0.004	0	0.007	0.945	0.009	0.053	0	0.031	0.051	0.068	0.039	0.174	0	0	0	0.028	0.004	0.17	0	0	0	0	0.013	0.072	0	0.004	0.006	0	0.007	0.005	0	0.003	0.06	0	0.105	0
chr1	245000000	245000000	2331968	2331974	Pancreas-Duct	chr1:245239222-245239390	U	0.028	0.115	0.007	0.008	0.013	0	0.013	0	0	0	0.077	0.035	0.03	0.027	0	0.25	0	0.056	0	0.003	0	0.125	0.057	0.104	0	0	0.011	0	0.009	0.053	0.074	0.224	0.188	0.854	0	0.188	0.05	0	0.258	0
chr1	245000000	245000000	2332993	2333005	Dermal-Fibro	chr1:245313389-245313737	U	0.358	0.009	0.003	0.122	0.039	0	0.005	0	0.013	0	0.002	0.038	0.566	0.004	0.119	0.115	0	0	0	0.004	0	0.019	0	0	0	0	0.01	0	0	0	0	0	0.011	0	0	0	0.175	0	0.056	0.01
chr1	245000000	245000000	2335666	2335673	Bladder-Ep	chr1:245489000-245489268	U	0.008	0.743	0.005	0	0	0	0.004	0.05	0.062	0.219	0.01	0.032	0	0.004	0.07	0.08	0	0	0	0.021	0	0.028	0	0.004	0.26	0.006	0.014	0	0	0.068	0	0.009	0.01	0	0	0.145	0.012	0	0.103	0.009
chr1	245000000	245000000	2335773	2335781	Prostate-Ep	chr1:245499140-245499541	U	0	0.596	0	0	0.005	0	0.012	0.054	0.022	0.255	0.059	0	0	0.008	0.935	0.222	0	0	0	0.03	0	0.009	0.017	0	0	0	0	0	0.008	0	0	0.022	0	0	0	0.907	0.015	0.006	0.041	0
chr1	246000000	246000000	2336985	2336990	Skeletal-Musc	chr1:245579979-245580175	U	0	0	0	0.018	0.015	0	0.003	0	0.058	0	0.018	0	0.053	0.051	0.167	0.111	0	0	0.006	0.026	0	0.086	0	0.018	0.014	0	0.046	0.013	0	0.052	0	0.024	0	0	0	0	0.667	0	0.055	0
chr1	246000000	246000000	2337719	2337725	Epid-Kerat	chr1:245622755-245622914	U	0	0	0	0	0.004	0	0	0	0.077	0	0	0.019	0	0.004	0.722	0.155	0	0.154	0	0.023	0	0.029	0	0	0	0	0.068	0	0	0.034	0	0	0	0	0	0.012	0	0.009	0.117	0
chr1	246000000	246000000	2338915	2338923	Blood-B	chr1:245699091-245699271	U	0.302	0.026	1	0.233	0.097	0	0.021	0	0.014	0	0	0.361	0	0.15	0	0.174	0	0	0.004	0.003	0.074	0.049	0	0.006	0	0	0.016	0	0	0	0	0	0	0	0.286	0	0.062	0	0.011	0
chr1	246000000	246000000	2339660	2339666	Heart-Fibro	chr1:245773958-245774328	U	0.027	0	0	0	0	0	0.022	0	0	0	0	0.026	0	0	0.062	0.265	0	0	0.022	0.004	0.034	0.81	0	0	0.016	0	0.067	0.074	0.016	0.038	0	0	0	0	0	0.031	0	0	0.145	0
chr1	246000000	246000000	2345747	2345753	Gastric-Ep	chr1:246327574-246327992	U	0.009	0.006	0	0	0.003	0	0.001	0	0.009	0.116	0	0	0	0.013	0	0.137	0	0.032	0.962	0	0.03	0.074	0	0	0.012	0	0	0	0	0.27	0.01	0	0	0	0	0.007	0	0.01	0.031	0
chr1	246000000	246000000	2347322	2347328	Prostate-Ep	chr1:246488634-246488951	U	0	0.115	0	0	0	0	0	0	0	0	0	0	0	0	0	0	0	0	0	0	0	0	0	0	0	0	0.1	0	0	0	0	0	0	0	NA	0.474	0	0	0	0
chr1	247000000	247000000	2349381	2349392	Bladder-Ep	chr1:246620875-246621906	U	0	0.701	0	0	0	0	0	0	0	0	0	0	0	0	0	0.073	0	0	0	0.014	0	0	0.007	0	0.015	0.044	0.007	0	0	0	0	0	0	0	0	0.158	0	0	0	0
chr1	247000000	247000000	2350028	2350033	Pancreas-Alpha	chr1:246665420-246665795	U	0	0	0	0	0	0	0	0	0	0	0	0	0	0	0	0.077	0	0	0.025	0	0	0	0	0	0	0	0.053	0	0	0.062	1	0.5	0.143	0	NA	0	0	0	0	0
chr1	247000000	247000000	2352149	2352163	Epid-Kerat	chr1:246796046-246796398	U	0.007	0	0	0	0	0	0.003	0	0.067	0.134	0.004	0	0.033	0	0.909	0.084	0	0	0	0.018	0	0.004	0	0	0	0.003	0	0.004	0	0.036	0.006	0.005	0	0	0	0.004	0.014	0.169	0	0
chr1	247000000	247000000	2352167	2352177	Epid-Kerat	chr1:246796466-246796752	U	0	0	0	0	0.002	0	0.003	0.014	0	0.018	0.002	0	0.018	0.007	0.613	0.077	0	0	0.001	0	0.011	0.014	0	0	0	0	0	0	0.005	0	0	0	0	0	0	0	0	0.016	0.018	0
chr1	247000000	247000000	2358399	2358404	Smooth-Musc	chr1:247231346-247232133	U	NA	NA	NA	NA	NA	NA	NA	NA	NA	NA	NA	NA	NA	NA	NA	NA	NA	NA	NA	NA	NA	NA	NA	NA	NA	NA	NA	NA	NA	NA	NA	NA	NA	NA	NA	NA	NA	NA	NA	NA
chr1	247000000	247000000	2361115	2361121	Smooth-Musc	chr1:247422249-247422813	U	0	0.01	0	0	0.009	0.014	0.015	0.48	0	0.1	0.006	0.089	0.143	0.062	0.095	0.231	0.077	0.077	0.217	0.057	0.416	0.481	0.022	0.204	0.11	0.044	0	0.011	0.179	0.146	0.02	0.015	0.148	0.038	0	0.067	0.153	0	0.624	0
chr1	247000000	247000000	2361792	2361802	Dermal-Fibro	chr1:247469054-247469659	U	0.453	0.004	0	0.009	0.003	0	0.006	0.042	0.022	0.006	0.005	0.02	0.744	0.047	0.034	0.176	0.005	0	0.008	0.01	0	0.2	0	0.028	0.009	0.004	0.056	0	0.062	0.066	0	0.016	0	0	0	0.004	0.424	0.003	0.18	0
chr1	249000000	249000000	2373095	2373103	Breast-Basal-Ep	chr1:248815656-248815925	U	0	0	0	0	0	0	0	0	0.827	0.01	0	0	0	0.001	0.036	0.021	0	0	0	0.007	0	0.017	0	0	0.006	0	0	0	0	0	0	0	0	0	0	0	0	0	0.006	0
chr1	249000000	249000000	2373648	2373655	Head-Neck-Ep	chr1:248844497-248844656	U	0.036	0	0	0	0	0	0	0	0.008	0	0	0	0	0.009	0	0.02	0	0	0	0.807	0	0	0	0	0	0.015	0	0	0	0.006	0	0	0	0	0	0	0	0	0	0
chr2	244627	244941	2377761	2377768	Blood-NK	chr2:244627-244941	U	0	0	0	0	0.002	0.852	0.033	0	0	0	0	0	0	0.001	0	0.094	0	0	0	0	0	0.008	0.003	0.004	0	0	0	0	0.007	0	0	0	0	0	0.125	0	0	0	0.012	0
chr2	365054	365353	2379681	2379693	Gallbladder	chr2:365054-365353	U	0.006	0	0.004	0.005	0.005	0	0.004	0.016	0	0.014	0	0	0	0.003	0	0.061	0.007	0.977	0.004	0.002	0	0.094	0	0.003	0.005	0	0	0	0	0.028	0.006	0.009	0	0	0	0	0	0	0.058	0
chr2	366617	366723	2379726	2379733	Gallbladder	chr2:366617-366723	U	0.082	0	0	0	0.005	0	0.004	0.278	0.007	0.059	0	0	0.05	0.028	0.175	0.127	0	1	0.005	0.087	0.012	0.062	0.004	0	0	0	0.011	0	0	0.008	0	0.01	0	0	0	0	0.071	0.027	0.093	0
chr2	420862	421203	2380646	2380680	Blood-NK	chr2:420862-421203	U	0	0	0.035	0.043	0.017	0.709	0.06	0.143	0	0	0	0	0	0.003	0	0.051	0	0	0	0	0	0.019	0	0.011	0	0	0.002	0	0	0	0	0	0	0	0.25	0	0.012	0	0.021	0
chr2	426239	426313	2380780	2380787	Blood-NK	chr2:426239-426313	U	0	0	0.007	0	0.005	0.863	0.063	0	0	0	0	0	0	0	0	0.058	0	0	0	0	0	0.054	0	0	0	0.007	0	0	0.017	0	0.022	0	0.01	0	0	0	0	0	0.027	0.011
chr2	929460	929561	2389356	2389361	Breast-Luminal-Ep	chr2:929460-929561	U	0.089	0.023	0.098	0.012	0.034	0.013	0.027	0.095	0.109	0.667	0.059	0.13	0.08	0.079	0.643	0.346	0	0	0.011	0.111	0.013	0.287	0.268	0.018	0.019	0.01	0	0.01	0.078	0.098	0.015	0	0	0.039	0	0	0.092	0.27	0.222	0
chr2	1117425	1117765	2391990	2391998	Dermal-Fibro	chr2:1117425-1117765	U	0.417	0.022	0.045	0	0.005	0.037	0.024	0.314	0.072	0.078	0.004	0.082	0.932	0.085	0	0.328	0.021	0	0.01	0.007	0	0.282	0.003	0.059	0.034	0	0.019	0.028	0.055	0	0	0	0	0.008	0	0.018	0.326	0.02	0.32	0
chr2	1253192	1253491	2393763	2393768	Smooth-Musc	chr2:1253192-1253491	U	0	0.071	0.13	0	0	0.25	0.107	0.2	0	0.154	0.031	0.4	0.25	0.091	0	0.188	0.059	0	0.053	0.027	0	0.357	0.057	0.353	0.043	0	0	0	0.412	0	0	0	0	0.042	NA	0	0.333	0	0.464	0.059
chr2	1541941	1542170	2398069	2398075	Fallopian-Ep	chr2:1541941-1542170	U	0.075	0.008	0.058	0.138	0.137	0.08	0.048	0.632	0	0	0.01	0.048	0	0.083	0.034	0.419	0.989	0	0.101	0.013	0	0.026	0.035	0.022	0.049	0	0.007	0	0.158	0.03	0	0	0.024	0.029	0	0	0.054	0.057	0.067	0
chr2	1640886	1640992	2400195	2400200	Colon-Ep	chr2:1640886-1640992	U	0	0.031	0.016	0.024	0.014	0.023	0.015	0	0	0	0.944	0.078	0	0.002	0	0.128	0	0	0.023	0.011	0	0	0	0	0	0	0	0	0	0.011	0	0	0	0	0	0.009	0.25	0.236	0.01	0
chr2	1686495	1686694	2401178	2401183	Skeletal-Musc	chr2:1686495-1686694	U	0.231	0.054	0.03	0	0.019	0.051	0.087	0	0	0.056	0.016	0.268	0	0.24	0.062	0.328	0	0	0.208	0.028	0	0.019	0.025	0.257	0	0	0.092	0	0.095	0.36	0	0.023	0	0	0	0.034	0.6	0.045	0.077	0.025
chr2	1689053	1689139	2401241	2401247	Bladder-Ep	chr2:1689053-1689139	U	0	0.733	0	0	0	0	0.002	0	0	0	0	0.015	0	0	0	0.19	0	0	0.014	0.003	0	0	0	0	0	0	0	0	0	0	0	0	0	0	0	0.169	0	0	0	0
chr2	1848285	1848403	2404567	2404577	Lung-Ep-Bron	chr2:1848285-1848403	U	0.009	0.012	0	0.01	0.007	0	0.002	0	0	0.062	0.004	0.013	0.032	0.012	0	0.19	0.303	0.069	0.067	0.061	0	0.031	0	0.106	0.069	0.865	0.079	0	0.147	0.201	0	0	0	0	0	0.024	0	0.012	0.044	0.011
chr2	1911980	1912071	2405685	2405693	Thyroid-Ep	chr2:1911980-1912071	U	0	0.012	0	0.007	0.004	0.017	0.001	0	0	0	0.003	0.011	0	0.001	0	0.091	0	0.026	0.002	0.004	0	0.056	0.003	0	0.05	0	0.009	0	0.024	0.006	0	0	0	0	0	0	0.011	0	0.022	0.976
chr2	1979667	1979753	2406709	2406718	Megakaryocytes	chr2:1979667-1979753	U	0	0	0.006	0	0.002	0	0.002	0	0	0	0	0	0	0	0	0.133	0	0	0	0.002	0	0	0.034	0	0	0	0.002	0	0	0	0	0.055	0	0	0.273	0	0	0.005	0.022	0
chr2	2671988	2672631	2414679	2414697	Dermal-Fibro	chr2:2671988-2672631	U	0.122	0.002	0.008	0	0.002	0	0.003	0.026	0.006	0	0	0.016	0.538	0.016	0	0.18	0.006	0	0.003	0.001	0	0.072	0	0.009	0.002	0	0.031	0.026	0.01	0.007	0.003	0.007	0.007	0	0	0.002	0.02	0.004	0.074	0
chr2	3041260	3041343	2419869	2419875	Heart-Fibro	chr2:3041260-3041343	U	0.103	0.011	0	0	0.002	0.01	0.001	0	0	0	0.003	0.014	0.188	0.036	0	0.143	0	0	0.01	0	0.007	0.844	0	0	0	0	0	0	0	0	0.008	0	0	0	0	0	0.351	0	0.136	0
chr2	3046681	3046830	2419983	2419988	Skeletal-Musc	chr2:3046681-3046830	U	0.119	0.011	0.015	0	0	0	0.003	0.143	0.021	0.024	0.029	0.067	0.417	0.09	0.059	0.017	0.216	0	0.021	0.071	0.014	0.259	0.056	0	0.068	0.033	0.37	0.169	0.111	0.019	0	0	0.047	0.019	0	0.014	0.622	0	0.362	0.022
chr2	3202082	3202233	2422741	2422753	Gallbladder	chr2:3202082-3202233	U	0	0	0.005	0	0	0	0	0	0	0.009	0.003	0	0	0	0	0.118	0.008	0.578	0	0	0	0	0	0.004	0.011	0	0.003	0.006	0	0	0	0	0	0	0	0	0	0.005	0	0
chr2	3214337	3214682	2422998	2423007	Pancreas-Alpha	chr2:3214337-3214682	U	0	0	0	0	0.01	0	0.003	0	0	0	0	0	0	0.022	0	0.083	0	0	0.002	0	0.007	0.045	0	0.008	0	0	0.176	0	0	0.018	0.819	0.398	0.016	0.007	0	0	0	0.004	0.004	0
chr2	3236990	3237305	2423335	2423342	Pancreas-Alpha	chr2:3236990-3237305	U	0	0.012	0	0	0.012	0	0.019	0	0	0	0	0	0	0.003	0	0.154	0	0	0.009	0.017	0	0	0.069	0.005	0	0.048	0.009	0	0	0.024	0.964	0.708	0.383	0.009	0	0	0.147	0	0	0
chr2	3254159	3254386	2423616	2423624	Blood-B	chr2:3254159-3254386	U	0	0	0.645	0	0.002	0	0	0	0	0	0	0.136	0.024	0.012	0	0.053	0	0	0.002	0	0	0	0	0	0	0	0	0	0	0	0	0	0	0	0	0	0	0	0	0
chr2	3254458	3254708	2423625	2423633	Blood-B	chr2:3254458-3254708	U	0	0.005	0.858	0	0.015	0	0	0	0	0	0	0.172	0	0.022	0.024	0.069	0	0	0	0.002	0.011	0	0.021	0	0	0	0	0	0	0	0	0	0	0	0	0	0	0	0.005	0
chr2	3262820	3263239	2423773	2423785	Thyroid-Ep	chr2:3262820-3263239	U	0	0.007	0	0	0	0	0	0	0	0	0.002	0	0.017	0.001	0	0.135	0	0	0	0	0	0.009	0	0	0	0	0	0	0	0	0	0	0	0	0	0	0	0	0.007	0.963
chr2	3418205	3418414	2426802	2426808	Eryth-prog	chr2:3418205-3418414	U	0	0	0	0	0	0	0	0	0	0	0	0	0	0	0	0.701	0	0	0	0	0	0.007	0	0	0	0	0	0	0	0	0	0	0	0	0	0	0	0	0.011	0
chr2	3446077	3446277	2427246	2427253	Thyroid-Ep	chr2:3446077-3446277	U	0	0.017	0.018	0	0	0	0	0	0	0	0.003	0	0	0.001	0	0.018	0	0	0	0.004	0	0	0	0	0.114	0	0.008	0	0	0	0	0	0	0	0	0	0	0	0.011	0.97
chr2	3452368	3452624	2427394	2427402	Thyroid-Ep	chr2:3452368-3452624	U	0	0.029	0	0	0	0	0	0.102	0	0	0	0	0	0	0	0.051	0	0	0.002	0.004	0	0.007	0.059	0	0	0	0.005	0.014	0	0	0	0	0.019	0	0	0	0.027	0	0.014	0.978
chr2	3485143	3485465	2428250	2428262	Bone-Osteob	chr2:3485143-3485465	U	0	0	0	0	0	0.021	0.002	0.627	0.005	0	0.005	0	0	0.003	0.014	0.076	0	0	0	0.011	0	0	0	0	0.003	0.004	0	0	0	0	0	0	0	0	0	0	0	0	0.007	0
chr2	3495107	3495423	2428517	2428525	Oligodend	chr2:3495107-3495423	U	0	0	0	0.007	0.002	0	0	0	0.008	0	0.003	0.023	0	0.002	0	0.082	0	0	0	0.004	0	0.006	0.003	0	0	0	0.045	0.874	0	0	0	0	0	0	0	0	0	0	0	0
chr2	3658227	3658471	2432290	2432296	Heart-Cardio	chr2:3658227-3658471	U	0	0	0	0	0.005	0.012	0.003	0.028	0	0	0.005	0.042	0	0.003	0	0.185	0	0	0.036	0	0.958	0.01	0	0	0	0.016	0	0	0	0.007	0	0	0	0	0	0	0	0	0.019	0
chr2	3976815	3977233	2436283	2436293	Smooth-Musc	chr2:3976815-3977233	U	0.125	0.04	0.131	0.027	0.04	0.062	0.125	0.63	0.008	0	0.107	0.184	0.583	0.183	0.062	0.311	0.037	0	0.02	0.064	0	0.463	0.021	0.074	0	0.013	0.03	0	0.033	0.053	0	0	0	0	0	0	0.149	0.053	0.573	0
chr2	5499985	5500156	2448643	2448648	Fallopian-Ep	chr2:5499985-5500156	U	0.053	0.024	0	0	0	0	0.05	0.111	0	0	0.031	0.056	0	0.009	0.091	0.259	1	0	0	0.033	0	0.167	0	0.081	0	0	0	0	0.108	0.058	0.071	0.037	0	0	0	0	0.036	0	0.172	0
chr2	6053043	6053716	2454405	2454411	Smooth-Musc	chr2:6053043-6053716	U	NA	0	0	0	0	0	0.028	0	0	0	0.05	0	0	0	0	0.273	0	0	0	0	0	0.077	0.032	0.043	0	0	0	0	0	0	0	0	0	0	0	0	0	0	0.455	0
chr2	6074580	6075171	2454590	2454595	Smooth-Musc	chr2:6074580-6075171	U	0.148	0.283	0.062	0	0.034	0.043	0.133	0.222	0	0	0.019	0.3	0.316	0.15	0.375	0.341	0.059	0	0	0.095	0.024	0.6	0.022	0.205	0	0.049	0.035	0	0.022	0	0	0.032	0	0	0.167	0	0.034	0.014	0.611	0
chr2	6459179	6459307	2457827	2457834	Breast-Luminal-Ep	chr2:6459179-6459307	U	0	0	0.006	0.01	0.003	0	0.008	0.059	0.435	0.533	0	0.033	0	0.003	0.211	0.193	0	0	0.008	0.043	0	0.185	0.024	0.029	0.006	0.006	0	0	0.021	0.016	0	0	0	0	0	0.128	0	0.028	0.116	0
chr2	6915340	6915897	2461683	2461689	Oligodend	chr2:6915340-6915897	U	0	0	0	0	0.016	0	0	0	0	0	0	0.118	0	0.008	0	0	0	0	0	0	0	0	0	0	0	0.036	0.119	1	0	0	0	0	0	0	0	0	0	0	0.1	0
chr2	7246025	7246068	2465195	2465200	Gallbladder	chr2:7246025-7246068	U	0	0	0	0	0	0	0.002	0	0	0	0.004	0.017	0	0	0.034	0.142	0	0.97	0.044	0	0	0.018	0	0.062	0.007	0	0	0	0	0	0	0.012	0	0	0	0	0	0	0.024	0.036
chr2	7286664	7286887	2465581	2465587	Colon-Ep	chr2:7286664-7286887	U	0	0.026	0	0	0.008	0	0.004	0.053	0	0	0.979	0.041	0	0.002	0	0.279	0	0	0	0.007	0	0.152	0	0	0	0	0	0	0	0.057	0	0	0	0	0	0	0	0.206	0.186	0
chr2	7562803	7562981	2467707	2467712	Lung-Ep-Alveo	chr2:7562803-7562981	U	0	0.071	0	0	0	0	0	0.133	0	0	0	0	0	0.007	0	0.171	0	0	0.009	0.004	0	0.143	0	0	0.918	0.092	0	0	0	0.015	0.056	0	0.014	0	0	0.021	0	0	0.1	0.014
chr2	8002940	8003457	2471399	2471406	Heart-Fibro	chr2:8002940-8003457	U	0.556	0	0.674	0	0.03	0	0.013	0.688	0	0	0	0.087	0.583	0.115	0.143	0.375	0	0	0	0	0.485	0.941	0	0	0	0	0.035	0	0.143	0	0	0	0	0	0.333	0	0.05	0	0.162	0
chr2	8267897	8268396	2473959	2473964	Heart-Fibro	chr2:8267897-8268396	U	NA	NA	NA	NA	NA	NA	NA	NA	NA	NA	NA	NA	NA	NA	NA	NA	NA	NA	NA	NA	NA	NA	NA	0	NA	NA	NA	NA	NA	NA	NA	NA	NA	0	NA	NA	NA	NA	NA	NA
chr2	8277159	8277294	2474036	2474041	Blood-Mono+Macro	chr2:8277159-8277294	U	0.088	0.06	0	0	0.734	0	0	0	0	0	0	0	0	0.003	0	0.225	0	0	0	0.004	0	0.067	0	0.025	0	0	0.147	0.017	0.029	0.038	0.018	0.023	0.021	0	0	0.013	0.032	0	0.048	0
chr2	8282910	8283009	2474134	2474141	Blood-NK	chr2:8282910-8283009	U	0.011	0	0.036	0	0.016	0.954	0.191	0	0	0	0.007	0.027	0.038	0.002	0	0.092	0	0	0.002	0.171	0.01	0	0.002	0.003	0	0	0	0	0	0	0	0	0	0	0	0	0.045	0.012	0.009	0
chr2	8287846	8288176	2474209	2474216	Gastric-Ep	chr2:8287846-8288176	U	0	0.006	0.008	0	0	0	0	0	0	0.013	0	0.015	0.111	0.005	0.042	0.233	0	0	0.895	0.012	0	0.183	0	0	0.022	0	0.007	0	0	0.155	0	0	0.014	0	0	0	0.029	0	0.096	0
chr2	8338631	8338879	2474744	2474749	Pancreas-Duct	chr2:8338631-8338879	U	0	0	0	0	0.014	0	0	0	0.048	0	0	0	0	0.009	0	0.2	0	0	0	0	0	0	0.132	0	0	0	0.024	0	0	0.043	0.043	0.095	0.062	0.833	0	0	0	0	0.036	0
chr2	8425851	8426047	2475653	2475659	Blood-NK	chr2:8425851-8426047	U	0	0	0.057	0	0	0.958	0.186	0	0	0	0	0.062	0	0.01	0	0.093	0	0	0	0.007	0.018	0	0.01	0.023	0	0	0	0	0	0	0.026	0	0	0	0	0	0	0	0.111	0
chr2	8455859	8455990	2476015	2476022	Blood-NK	chr2:8455859-8455990	U	0	0	0	0	0.011	0.879	0.184	0	0	0	0	0.038	0	0.006	0	0.099	0	0	0	0	0	0.028	0	0.004	0	0	0.039	0.013	0	0	0	0	0	0	0.222	0	0	0	0.019	0
chr2	8489009	8489419	2476529	2476540	Blood-NK	chr2:8489009-8489419	U	0.026	0.006	0.014	0	0.023	0.778	0.199	0	0	0	0.006	0.071	0	0	0	0.109	0	0	0	0.001	0	0	0.003	0.006	0	0	0.034	0.003	0	0	0	0	0	0	0	0	0.033	0	0.024	0.004
chr2	8786232	8786702	2481180	2481186	Blood-Granul	chr2:8786232-8786702	U	0	0	0	0.989	0.08	0.056	0.009	0	0.027	0	0.007	0.017	0	0.008	0	0.01	0	0	0	0	0.01	0	0	0.008	0	0.012	0	0	0	0	0.014	0	0	0	0	0	0.239	0	0.01	0
chr2	8895779	8896194	2482311	2482326	Blood-Granul	chr2:8895779-8896194	U	0.009	0	0	0.926	0.03	0	0.005	0	0	0	0.006	0.013	0	0.003	0	0.008	0	0	0.003	0.004	0	0.008	0	0.016	0	0	0	0.007	0	0.01	0	0	0	0.004	0.071	0	0.176	0.003	0	0
chr2	8996530	8996727	2483163	2483170	Blood-Granul	chr2:8996530-8996727	U	0	0.011	0.008	0.909	0.049	0	0.002	0	0	0.01	0	0.029	0	0.005	0	0	0	0	0	0	0	0	0	0.008	0	0.014	0	0	0	0.007	0	0	0	0	0	0	0.169	0	0	0
chr2	9279433	9279619	2487260	2487266	Pancreas-Delta	chr2:9279433-9279619	U	0	0.015	0.085	0.026	0.05	0.045	0.043	0	0	0	0.021	0.078	0	0.099	0	0.301	0	0	0.007	0.017	0	0	0.022	0.006	0.008	0.057	0.052	0	0	0.03	0.259	0.017	0.947	0.014	0	0	0	0.009	0	0
chr2	9331432	9331700	2487985	2487992	Thyroid-Ep	chr2:9331432-9331700	U	0	0.015	0	0	0.004	0.007	0.003	0	0	0	0	0	0	0.004	0	0.115	0	0	0.002	0.002	0.02	0.043	0	0	0.119	0.015	0	0	0	0.006	0.018	0.01	0.042	0	0	0.005	0	0	0	0.964
chr2	9341778	9342184	2488140	2488146	Pancreas-Duct	chr2:9341778-9342184	U	0	0	0	0	0	0	0	0	0	0	0	0	0	0.009	0	0.031	0	0	0	0	0	0	0.333	0	0	0.048	0	0.045	0.158	0	0	0	0.077	0.806	0	0	0	0	0	0
chr2	9358060	9358303	2488348	2488353	Pancreas-Alpha	chr2:9358060-9358303	U	0	0	0.026	0	0.003	0	0.042	0	0	0	0.005	0.049	0	0.002	0	0.239	0	0	0.028	0.003	0	0.015	0	0	0	0	0.021	0.072	0	0.02	0.524	0	0.143	0	0	0	0	0.052	0	0.098
chr2	9635948	9636421	2492460	2492466	Breast-Luminal-Ep	chr2:9635948-9636421	U	0.01	0.136	0	0	0.003	0	0	0.056	0.125	0.99	0	0.015	0	0.003	0.071	0.215	0.011	0	0.009	0	0.008	0	0	0	0	0.009	0.107	0.041	0	0.007	0.028	0.036	0	0	0	0.292	0	0	0	0
chr2	9820621	9820714	2495413	2495419	Epid-Kerat	chr2:9820621-9820714	U	0.017	0.008	0	0	0.011	0	0	0	0.272	0.2	0.008	0	0.1	0.003	0.953	0.068	0	0	0.008	0.109	0	0	0.035	0	0.114	0.016	0.009	0	0.01	0	0	0	0	0	0	0	0.014	0.185	0.007	0
chr2	9973336	9973862	2497290	2497295	Breast-Luminal-Ep	chr2:9973336-9973862	U	0	0	0	0	0	0	0	0	0	1	0	0	0	0.259	NA	0	0	0	0	0	0	0.75	0	0	0	0	0	0	0	0	0	0	0	0	NA	0	NA	0	0.25	0
chr2	10022158	10022345	2498397	2498404	Bladder-Ep	chr2:10022158-10022345	U	0	0.761	0.007	0	0	0	0.01	0	0.022	0.08	0.004	0.033	0	0.002	0.281	0.133	0	0	0	0.01	0	0.038	0.084	0	0.007	0	0	0	0	0	0.019	0	0	0	0	0.09	0	0	0.022	0
chr2	10022916	10023284	2498414	2498421	Small-Int-Ep	chr2:10022916-10023284	U	0.019	0.11	0	0	0.003	0	0.017	0	0	0	0.093	0.015	0.029	0.011	0	0.217	0	0.158	0.206	0	0	0.118	0.151	0	0.019	0	0	0	0	0	0	0	0	0	0	0	0	0.957	0.028	0
chr2	10355491	10355913	2505248	2505255	Pancreas-Duct	chr2:10355491-10355913	U	0	0	0	0	0	0	0.007	0	0	0	0.018	0	0	0.006	0	0.182	0	0	0	0.012	0	0.029	0.107	0.024	0	0	0.017	0	0	0	0	0.062	0	0.29	NA	0	0	0	0.028	0
chr2	10356438	10356586	2505264	2505269	Pancreas-Duct	chr2:10356438-10356586	U	0	0.025	0	0	0.024	0	0.014	0	0	0	0	0	0	0.009	0	0.078	0	0.182	0.024	0.014	0	0	0.299	0	0.062	0	0	0	0	0.019	0	0	0	0.688	0	0.023	0.028	0.018	0	0
chr2	10403772	10404176	2506251	2506258	Breast-Basal-Ep	chr2:10403772-10404176	U	0	0.012	0.012	0	0.009	0	0.026	0	0.922	0	0	0	0	0.004	0.032	0.14	0	0	0.009	0.035	0.007	0.008	0	0	0	0.008	0.003	0	0	0.006	0.017	0	0	0	0	0.006	0	0.005	0.005	0
chr2	10571990	10572256	2509699	2509710	Breast-Basal-Ep	chr2:10571990-10572256	U	0	0	0	0	0.004	0	0	0	0.888	0.143	0.003	0	0	0.001	0	0.039	0	0	0	0.004	0.006	0	0.004	0.075	0	0.019	0.037	0.005	0.007	0	0	0	0	0	0	0.04	0	0	0	0
chr2	10786291	10787108	2512887	2512899	Lung-Ep-Alveo	chr2:10786291-10787108	U	0	0	0	0	0.007	0	0	0	0	0	0	0	0.029	0.004	0	0.146	0	0	0.005	0.002	0.007	0	0.036	0.005	0.556	0.023	0.043	0.008	0	0.029	0	0	0	0	0	0	0	0	0.012	0
chr2	10815211	10815355	2513389	2513394	Adipocytes	chr2:10815211-10815355	U	0.543	0.066	0.02	0	0	0	0	0.067	0	0	0.021	0.044	0.214	0.221	0	0.143	0	0	0	0.036	0	0.022	0.016	0.025	0	0	0.068	0	0	0	0	0	0	0	0	0	0	0	0.033	0
chr2	10844969	10845069	2513895	2513900	Heart-Cardio	chr2:10844969-10845069	U	0	0	0.02	0	0.002	0	0	0	0	0	0	0	0.036	0.009	0	0.2	0	0	0	0	0.983	0.047	0.006	0.004	0	0	0.042	0	0	0	0	0	0	0.006	0	0	0.052	0	0.074	0.009
chr2	10968405	10968588	2515882	2515889	Bladder-Ep	chr2:10968405-10968588	U	0.042	0.765	0.012	0.007	0.014	0	0.016	0.205	0	0.035	0.02	0.013	0.061	0.013	0.054	0.197	0.009	0.241	0.118	0.014	0.016	0.041	0.007	0.009	0.024	0	0.051	0	0.027	0	0	0	0	0.034	0	0.053	0.015	0.122	0.047	0
chr2	11163643	11164037	2518733	2518741	Breast-Basal-Ep	chr2:11163643-11164037	U	0.031	0.007	0	0	0	0	0.006	0.114	0.851	0.019	0	0	0	0.007	0	0.138	0.011	0	0	0.004	0.007	0.008	0.039	0	0.056	0.007	0.085	0	0	0	0	0	0.011	0	0	0.016	0.046	0	0.036	0
chr2	11447389	11447796	2521974	2521979	Pancreas-Beta	chr2:11447389-11447796	U	0	0	0	0	0	0	0	0	0	0	0	0	0	0.017	0	0.133	0	0	0.006	0	0.061	0	0	0	0.1	0.034	0	0	0	0	0.026	0.818	0.179	0	0	0	0	0	0.014	0
chr2	11512842	11513125	2522993	2523000	Ovary-Ep	chr2:11512842-11513125	U	0.02	0	0	0	0.002	0	0.008	0	0	0.128	0	0.027	0	0.017	0.037	0.26	0.956	0.027	0.003	0.02	0	0.099	0.017	0	0.006	0	0.003	0	0.942	0	0	0	0	0	0	0.007	0.014	0	0.099	0
chr2	11552902	11552997	2523524	2523533	Ovary-Ep	chr2:11552902-11552997	U	0	0	0	0	0	0	0	0	0	0	0.006	0	0	0.002	0	0.076	0.091	0	0	0.012	0	0	0	0	0	0	0	0	0.654	0	0	0	0	0	0	0.048	0	0	0.033	0.019
chr2	11629906	11630439	2524954	2524966	Heart-Fibro	chr2:11629906-11630439	U	0.043	0.004	0.009	0.006	0.002	0.007	0.004	0	0	0.006	0	0.07	0.036	0.084	0	0.23	0	0	0.005	0.002	0.024	0.826	0.004	0.003	0.004	0.031	0.012	0.034	0	0	0.007	0	0.014	0	0	0.005	0.168	0	0.323	0
chr2	11634348	11634850	2525061	2525077	Thyroid-Ep	chr2:11634348-11634850	U	0	0.021	0	0	0.001	0.004	0.002	0	0	0	0	0.004	0	0.001	0.01	0.182	0	0	0.003	0.006	0.005	0.024	0.013	0.002	0	0	0.003	0	0	0	0.003	0	0	0	0	0	0	0.006	0.019	0.93
chr2	11640532	11640637	2525209	2525214	Prostate-Ep	chr2:11640532-11640637	U	0.173	0.065	0.01	0	0.011	0	0.019	0.048	0.231	0.161	0	0.062	0	0.049	0.25	0.225	0	0	0.004	0.031	0	0.048	0.06	0	0.01	0.053	0.009	0	0.013	0	0	0	0	0	0	0.515	0.02	0.016	0.24	0
chr2	11715829	11716367	2526384	2526396	Liver-Hep	chr2:11715829-11716367	U	0.033	0	0	0	0.014	0	0.005	0.019	0.051	0.152	0	0	0	0.002	0	0.119	0	0	0	0	0	0	0	0.953	0	0	0	0	0	0	0	0	0	0.046	0	0	0.009	0	0.009	0
chr2	11777144	11777304	2527365	2527372	Skeletal-Musc	chr2:11777144-11777304	U	0.064	0.012	0	0	0	0	0	0.057	0	0	0	0.081	0.043	0.055	0	0.07	0	0	0	0.047	0.007	0.025	0.003	0	0.01	0.006	0.041	0.025	0.088	0.007	0	0.009	0	0	0	0.006	0.657	0	0.067	0
chr2	11807667	11807970	2527872	2527878	Breast-Luminal-Ep	chr2:11807667-11807970	U	0	0	0	0	0	0	0	0	0.023	0.551	0.005	0	0	0	0.438	0.062	0	0	0.003	0.033	0	0	0	0	0	0	0.019	0	0	0	0	0	0	0	0	0	0.149	0	0	0
chr2	11820461	11820736	2528067	2528072	Gastric-Ep	chr2:11820461-11820736	U	0	0.071	0	0	0.006	0	0	0.053	0	0	0	0	0	0	0	0.143	0	0	0.984	0	0	0	0	0	0	0	0.035	0	0	0.275	0	0	0	0	0	0.062	0	0	0	0
chr2	11880491	11880779	2528788	2528797	Kidney-Ep	chr2:11880491-11880779	U	0.018	0.014	0	0.006	0.004	0	0.004	0.018	0.033	0.054	0.006	0.126	0.135	0.036	0.039	0.111	0.132	0	0.002	0.015	0	0.062	0.703	0	0	0.032	0.016	0	0.12	0.01	0.028	0.008	0	0.011	0	0.005	0.073	0.004	0.081	0.262
chr2	12105533	12106219	2530731	2530749	Epid-Kerat	chr2:12105533-12106219	U	0.004	0.011	0.002	0	0.001	0	0.003	0	0.003	0.008	0.007	0	0.011	0.003	0.898	0.092	0	0	0.002	0.142	0.061	0.006	0.002	0.002	0.002	0	0.004	0	0.003	0.008	0.004	0	0	0	0	0.008	0.034	0.004	0.002	0.004
chr2	12443741	12444431	2533202	2533207	Fallopian-Ep	chr2:12443741-12444431	U	NA	NA	NA	NA	NA	0	NA	NA	NA	NA	NA	NA	NA	0	NA	1	NA	NA	NA	NA	NA	NA	NA	NA	NA	NA	NA	NA	0	NA	NA	NA	NA	NA	NA	NA	NA	NA	NA	NA
chr2	14131780	14133176	2544435	2544443	Smooth-Musc	chr2:14131780-14133176	U	0.118	0.06	0.278	0	0.058	0.12	0.221	0.571	0.021	0	0.01	0.194	0.1	0.07	0.118	0.431	0.029	0.083	0.005	0.126	0.031	0.6	0.03	0.255	0	0	0.006	0	0.08	0.132	0.021	0.079	0.041	0	0	0.016	0.032	0.012	0.726	0.054
chr2	15546684	15547680	2554433	2554442	Epid-Kerat	chr2:15546684-15547680	U	0	0	0	0	0	0	0	0	0	0	0	0	0	0	1	0	0	0	0	0	0	0	0.019	0	0	0	0	0	0	0	0	0	0	0	0	0.043	0	0	0	0
chr2	15643623	15644013	2555481	2555487	Heart-Fibro	chr2:15643623-15644013	U	0.038	0.01	0.011	0	0	0	0.005	0	0	0	0	0.017	0	0.017	0.1	0.197	0	0	0.029	0.024	0	0.857	0.152	0	0	0.026	0.23	0	0	0.047	0	0	0	0	0	0	0.021	0	0.246	0
chr2	15664372	15664518	2555786	2555793	Pancreas-Delta	chr2:15664372-15664518	U	0.016	0.006	0.011	0	0.003	0	0.008	0.406	0	0.01	0	0.062	0.05	0.026	0	0.167	0	0	0.212	0.002	0	0.023	0.066	0.008	0.017	0	0.017	0.175	0	0.39	0.114	0.162	0.866	0.074	0	0.015	0.014	0	0.118	0
chr2	15883117	15884123	2558624	2558629	Smooth-Musc	chr2:15883117-15884123	U	NA	NA	NA	NA	NA	NA	NA	NA	NA	NA	NA	NA	NA	NA	NA	NA	NA	NA	NA	NA	NA	NA	NA	NA	NA	NA	NA	NA	NA	NA	NA	NA	NA	NA	NA	NA	NA	NA	NA	NA
chr2	15905023	15906011	2558861	2558866	Smooth-Musc	chr2:15905023-15906011	U	0	0	0.125	0	0	0.048	0.101	0.286	0	0	0	0	0.143	0.015	0	0.095	0	0	0.016	0	0	0.417	0	0	0	0	0	0	0	0	0.048	0.05	0	0	0	0	0	0	0.5	0
chr2	16125905	16126223	2561865	2561872	Smooth-Musc	chr2:16125905-16126223	U	0.132	0.012	0.129	0.017	0.03	0.098	0.121	0.16	0.017	0	0.021	0.154	0.182	0.105	0.062	0.346	0.026	0	0	0.01	0.015	0.698	0	0.009	0.011	0.029	0.007	0	0	0.076	0	0	0.02	0.019	0	0	0.073	0.095	0.698	0
chr2	16369154	16369315	2564198	2564204	Pancreas-Beta	chr2:16369154-16369315	U	0.058	0	0.008	0.009	0.015	0	0.013	0.19	0	0	0.005	0	0	0.01	0	0.135	0.105	0.042	0	0.003	0	0.175	0.202	0.01	0	0	0	0	0.042	0.008	0.26	0.969	0.041	0.023	0.333	0.01	0	0	0.172	0
chr2	16392269	16392433	2564373	2564378	Pancreas-Alpha	chr2:16392269-16392433	U	0	0	0	0	0.011	0	0	0	0	0	0	0	0.2	0.047	0	0.057	0	0	0	0.022	0.027	0.4	0	0	0	0	0.019	0	0	0.029	0.739	0	0	0	0	0	0	0	0.156	0
chr2	17441824	17441976	2571314	2571319	Head-Neck-Ep	chr2:17441824-17441976	U	0	0.021	0	0	0	0	0	0	0	0	0	0	0	0.019	0.062	0.224	0.043	0.167	0	0.815	0	0.091	0	0	0	0.135	0	0	0	0	0	0	0	0	0	0.051	0.087	0	0.037	0
chr2	17649307	17649495	2572748	2572762	Colon-Ep	chr2:17649307-17649495	U	0	0	0	0.005	0.005	0	0	0	0	0	0.84	0.025	0	0	0	0.034	0	0	0.005	0.004	0	0.006	0	0	0	0	0.115	0	0	0	0	0	0	0	0	0	0	0.133	0	0
chr2	17680961	17681715	2572982	2572989	Gastric-Ep	chr2:17680961-17681715	U	0	0	0	0	0.004	0	0	0	0	0	0	0	0	0	0	0.04	0	0	0.949	0	0	0	0	0	0.051	0	0	0.015	0	0	0	0	0	0	0	0	0	0	0	0
chr2	18248258	18248703	2577129	2577138	Ovary-Ep	chr2:18248258-18248703	U	0	0	0	0	0.002	0	0.007	0.036	0	0	0	0.029	0	0.012	0	0.225	0.356	0	0.009	0.023	0.013	0.007	0.089	0	0	0.049	0	0	0.851	0.005	0	0.044	0	0	0	0	0	0.005	0.019	0
chr2	21044462	21044577	2601943	2601948	Liver-Hep	chr2:21044462-21044577	U	0.029	0	0	0.029	0.01	0	0.052	0	0	0.018	0.009	0	0	0.019	0.111	0.113	0.022	0	0.064	0.052	0	0.118	0	0.93	0.033	0.037	0	0	0	0.037	0	0	0	0	0	0	0	0	0.018	0.149
chr2	21268152	21268302	2603516	2603522	Heart-Fibro	chr2:21268152-21268302	U	0	0.007	0.008	0	0.012	0.034	0.035	0.059	0	0	0.005	0.082	0.094	0.017	0	0.145	0	0	0.015	0.008	0.008	0.462	0.026	0	0.006	0.007	0.004	0.01	0	0.076	0.009	0	0	0.02	0	0	0.108	0.006	0.124	0
chr2	21316094	21317143	2603924	2603929	Pancreas-Duct	chr2:21316094-21317143	U	NA	NA	NA	NA	NA	NA	NA	NA	NA	NA	NA	NA	NA	NA	NA	NA	NA	NA	NA	NA	NA	NA	NA	NA	NA	NA	NA	NA	NA	NA	NA	NA	NA	NA	NA	NA	NA	NA	NA	NA
chr2	22594070	22594755	2611576	2611584	Prostate-Ep	chr2:22594070-22594755	U	0.011	0.672	0	0	0.018	0	0.001	0.029	0.119	0.435	0.004	0.011	0.028	0	0.059	0.225	0	0	0.013	0.003	0	0.138	0	0	0.005	0	0	0	0.102	0.012	0	0	0	0	0	0.948	0	0.006	0.21	0
chr2	23423047	23423306	2618151	2618165	Breast-Basal-Ep	chr2:23423047-23423306	U	0.004	0	0	0.004	0.002	0	0.004	0	0.825	0.009	0.002	0.047	0	0.033	0	0.06	0	0	0.001	0.002	0	0	0	0.014	0.003	0	0.014	0	0	0.004	0	0	0	0	0	0	0	0	0.003	0
chr2	23518670	23519239	2619573	2619582	Skeletal-Musc	chr2:23518670-23519239	U	0.057	0.009	0	0	0.007	0.018	0.019	0	0.043	0	0	0.05	0.136	0.009	0.067	0.179	0	0	0.004	0.057	0.024	0.086	0.082	0.015	0.064	0.111	0.009	0	0.012	0.008	0	0	0	0.011	0	0	0.625	0.012	0.117	0.159
chr2	23523015	23523211	2619624	2619629	Prostate-Ep	chr2:23523015-23523211	U	0.091	0.556	0	0	0	0.133	0.016	0	0	0.182	0	0	0	0	0	0.182	0.143	0	0	0	0	0.125	0	0	0.077	0.077	0	0	0	0	0	0	0	0.2	0	0.667	0.4	0	0.158	0
chr2	24037274	24037627	2626925	2626932	Bladder-Ep	chr2:24037274-24037627	U	0.027	0.802	0	0	0.01	0	0.003	0	0	0.024	0	0	0	0	0.25	0.169	0	0	0	0	0	0	0.11	0	0	0	0.008	0	0	0.013	0	0	0	0	0	0.134	0	0	0.011	0
chr2	24856129	24856686	2636031	2636041	Dermal-Fibro	chr2:24856129-24856686	U	0.077	0.022	0	0	0	0	0.001	0	0	0	0	0.043	0.525	0.03	0	0.228	0	0	0	0.009	0	0.031	0.002	0	0.004	0	0.032	0	0	0.004	0	0	0	0	0	0	0.037	0	0.038	0.007
chr2	24957532	24958440	2637730	2637737	Fallopian-Ep	chr2:24957532-24958440	U	0.163	0.013	0	0	0.012	0	0	0	0	0	0.01	0	0	0.003	0	0.135	0.708	0	0	0	0	0	0	0	0.032	0	0	0	0.06	0.013	0.021	0	0	0	0	0.046	0	0	0.014	0
chr2	25132820	25133012	2640368	2640377	Breast-Basal-Ep	chr2:25132820-25133012	U	0	0	0	0	0	0	0.001	0	0.847	0.083	0	0	0	0.001	0	0.087	0	0	0.002	0	0	0	0	0	0	0	0	0	0	0	0	0	0	0	0	0	0	0	0	0
chr2	25234103	25234374	2642267	2642279	Bone-Osteob	chr2:25234103-25234374	U	0	0	0	0.007	0.004	0	0.001	0.721	0.007	0.083	0	0.01	0	0.009	0	0.024	0	0	0	0.006	0	0	0.049	0	0	0.017	0.048	0.008	0.007	0	0	0	0	0	0	0	0	0	0	0.01
chr2	25245886	25246245	2642523	2642539	Gallbladder	chr2:25245886-25246245	U	0	0	0.003	0	0	0	0.001	0	0.062	0	0.001	0	0	0.001	0.013	0.063	0	0.987	0	0.004	0.005	0.007	0	0	0	0	0.037	0	0	0.003	0	0	0	0.004	0	0	0	0	0.002	0
chr2	25280522	25280607	2643259	2643264	Blood-Mono+Macro	chr2:25280522-25280607	U	0.125	0.147	0.367	0	0.856	0	0	0	0.014	0	0	0.123	0	0.012	0	0.108	0	0	0.008	0.007	0.012	0	0.005	0.027	0.007	0	0.005	0.06	0	0	0.013	0	0	0.012	0	0.047	0.083	0.019	0	0
chr2	25419709	25419962	2645959	2645965	Blood-B	chr2:25419709-25419962	U	0	0.01	0.989	0	0.239	0.167	0.13	0	0	0	0	0.286	0	0.019	0	0.122	0	0	0.003	0.017	0	0.014	0	0	0	0	0.005	0	0	0	0.278	0.306	0.075	0	0	0	0	0	0	0
chr2	25472856	25473070	2646537	2646542	Lung-Ep-Alveo	chr2:25472856-25473070	U	0	0	0	0	0.006	0	0	0	0	0	0.009	0	0	0	0.083	0.25	0	0	0	0	0	0	0	0	0.844	0	0.01	0.021	0	0	0	0	0	0.021	0	0	0	0	0	0
chr2	25491457	25491625	2646699	2646704	Megakaryocytes	chr2:25491457-25491625	U	0	0.081	0	0	0.02	0	0	0.571	0	0.111	0	0.028	0	0.007	0	0.054	0	0	0.012	0.005	0.306	0.151	0	0	0.172	0	0.381	0.019	0	0	0	0.059	0	0	0.8	0.032	0.429	0	0.012	0
chr2	25977399	25978099	2652895	2652900	Neuron	chr2:25977399-25978099	U	NA	NA	NA	NA	NA	NA	NA	NA	NA	NA	NA	NA	NA	NA	NA	NA	NA	NA	NA	NA	NA	NA	NA	NA	NA	NA	NA	NA	NA	NA	NA	NA	NA	NA	NA	NA	NA	NA	NA	NA
chr2	25979812	25980199	2652911	2652918	Neuron	chr2:25979812-25980199	U	0	0	0	0	0.005	0	0.009	0.033	0.018	0	0.004	0.014	0	0.004	0	0.179	0	0	0.003	0.002	0.009	0	0	0.006	0	0	0.577	0	0	0	0.009	0.022	0	0	0	0.007	0.018	0	0.005	0
chr2	26278118	26278779	2657155	2657166	Heart-Cardio	chr2:26278118-26278779	U	0	0	0	0	0	0	0	0	0.006	0	0	0.01	0	0.003	0	0.032	0	0	0	0.006	0.845	0	0	0	0	0	0.031	0.008	0	0.005	0	0	0	0	0	0	0.012	0.005	0.015	0
chr2	26282669	26283763	2657207	2657225	Small-Int-Ep	chr2:26282669-26283763	U	0	0	0.007	0	0.001	0	0.001	0	0	0	0	0	0	0	0	0.014	0	0	0.001	0	0.007	0.004	0.002	0.002	0	0	0.002	0	0	0	0	0.007	0	0	0	0	0.013	0.582	0.006	0
chr2	26631417	26631592	2662256	2662262	Thyroid-Ep	chr2:26631417-26631592	U	0	0.014	0.013	0	0.005	0	0.005	0.233	0	0	0.004	0.012	0	0.003	0	0.205	0	0	0.018	0.002	0	0.018	0	0	0.027	0	0	0	0.01	0	0	0	0	0	0	0	0.019	0.006	0.006	0.981
chr2	26950811	26951211	2667123	2667134	Bone-Osteob	chr2:26950811-26951211	U	0	0	0	0	0.012	0.013	0.005	0.8	0	0.006	0	0	0	0.004	0.02	0.092	0.006	0	0.002	0.003	0	0.028	0	0.009	0.004	0.005	0.002	0	0	0.004	0	0	0	0	0	0	0	0	0.014	0
chr2	27026288	27026442	2668064	2668073	Neuron	chr2:27026288-27026442	U	0.008	0	0	0	0	0	0	0.024	0	0	0	0.038	0	0.009	0	0.082	0.072	0	0.002	0.011	0.014	0.031	0.013	0	0.006	0	0.629	0.071	0.018	0	0	0.012	0.023	0	0	0	0.069	0	0.118	0
chr2	27053635	27053948	2668681	2668686	Megakaryocytes	chr2:27053635-27053948	U	0.052	0	0	0	0.007	0.016	0.005	0.033	0.038	0	0	0.016	0.067	0.165	0.097	0.3	0	0	0.016	0.083	0.05	0.042	0.004	0	0.048	0.149	0.033	0.048	0	0.01	0.062	0.072	0.108	0.011	1	0.051	0.143	0	0.019	0.018
chr2	27210323	27210588	2671508	2671518	Breast-Luminal-Ep	chr2:27210323-27210588	U	0.007	0.015	0.005	0.007	0.002	0	0.006	0	0.105	0.877	0.009	0.009	0	0.003	0	0.007	0.009	0	0.002	0.013	0.006	0	0.006	0.003	0	0.005	0.02	0	0	0	0.014	0.008	0	0	0	0.011	0.01	0	0	0
chr2	27243438	27243501	2672282	2672288	Heart-Cardio	chr2:27243438-27243501	U	0	0	0	0.025	0.019	0	0	0	0	0	0	0	0	0	0	0.027	0	0	0	0.002	0.901	0	0	0	0	0	0.039	0	0	0	0	0	0	0	0.125	0	0	0	0.006	0
chr2	27798610	27798805	2680648	2680654	Blood-Mono+Macro	chr2:27798610-27798805	U	0.039	0.007	0.177	0.734	0.901	0.022	0.049	0	0	0	0.014	0.157	0	0.021	0	0.237	0	0	0.003	0.016	0.02	0	0.008	0.026	0	0	0.004	0.019	0	0.018	0	0	0	0	0	0	0.082	0	0.007	0
chr2	28023451	28024133	2682243	2682250	Bone-Osteob	chr2:28023451-28024133	U	0.019	0	0	0	0	0	0	0.97	0	0	0	0	0.053	0.028	0	0.069	0	0	0	0.103	0	0.045	0	0	0	0	0.199	0	0	0	0.018	0	0	0	0	0	0.067	0	0.139	0.047
chr2	28352516	28352749	2685319	2685325	Dermal-Fibro	chr2:28352516-28352749	U	0.143	0.404	0.028	0	0.012	0.298	0.012	0	0	0	0.013	0.205	0.588	0.066	0	0.182	0	0	0	0.042	0.031	0.029	0.045	0.015	0.215	0.064	0.018	0	0.048	0	0.015	0	0.015	0	0	0.08	0.021	0	0.011	0
chr2	28598287	28598719	2688696	2688704	Heart-Cardio	chr2:28598287-28598719	U	0.025	0	0	0	0.004	0	0.012	0.048	0.027	0.009	0.004	0	0	0.016	0	0.147	0	0	0	0	0.941	0.009	0.026	0.004	0	0.007	0	0	0	0.032	0	0	0	0.009	0	0.006	0.085	0	0.012	0
chr2	29224619	29224720	2696017	2696023	Bladder-Ep	chr2:29224619-29224720	U	0.089	0.797	0	0.008	0.024	0	0.008	0.029	0	0.071	0.011	0.013	0	0.003	0	0.177	0	0	0.023	0.033	0	0	0.003	0.008	0	0.095	0.054	0	0.033	0.041	0.009	0	0	0.009	0	0.098	0.049	0.015	0.022	0
chr2	30294157	30294426	2705759	2705764	Blood-NK	chr2:30294157-30294426	U	0.048	0	0.018	0	0	0.929	0.067	0	0	0	0	0	0	0.01	0	0.047	0	0	0.01	0.009	0	0.026	0	0	0.389	0	0	0	0	0	0	0	0	0	0	0	0	0	0	0
chr2	30301561	30301738	2705836	2705841	Bladder-Ep	chr2:30301561-30301738	U	0	0.786	0.027	0	0.005	0	0.001	0	0.017	0.077	0.007	0.317	0.057	0.012	0.069	0.024	0	0	0.071	0.005	0	0.017	0	0.039	0.046	0.056	0	0	0.075	0	0	0.012	0	0.009	0	0.097	0	0	0.017	0.011
chr2	30302446	30302745	2705850	2705855	Eryth-prog	chr2:30302446-30302745	U	0	0	0	0	0	0	0.044	0	0	0	0.071	0	0	0	0	0.8	0	0	0	0	0	0.091	0	0	0	0	0	0	0	0	0	0	0	0	0.5	0	0	0	0	0
chr2	30343837	30344031	2706287	2706293	Prostate-Ep	chr2:30343837-30344031	U	0	0	0	0	0.005	0	0	0	0	0	0.036	0	0	0	0	0.058	0	0	0.012	0.227	0	0	0.087	0.015	0.015	0.017	0.066	0.173	0	0	0	0.083	0.044	0	0	0.557	0	0.038	0.06	0
chr2	30430725	30430756	2707172	2707177	Bladder-Ep	chr2:30430725-30430756	U	0	0.869	0	0	0	0	0	0	0	0.086	0	0.014	0	0.019	0	0.095	0	0	0.061	0	0	0	0	0.005	0.006	0	0	0	0.01	0.007	0	0	0.017	0	0	0.211	0	0	0.101	0
chr2	30444029	30444172	2707313	2707318	Blood-Granul	chr2:30444029-30444172	U	0	0	0	0.986	0.023	0	0.003	0	0	0	0.016	0	0	0.005	0	0.066	0	0	0	0.009	0	0.036	0	0.009	0.01	0	0	0	0	0.012	0	0	0	0	0	0	0.243	0	0.025	0
chr2	30445600	30446062	2707329	2707337	Head-Neck-Ep	chr2:30445600-30446062	U	0.432	0.02	0	0.023	0.011	0.018	0.004	0	0.372	0.313	0	0.082	0.027	0.008	0.875	0.139	0	0	0.007	0.963	0	0.019	0	0	0.315	0.913	0	0.012	0.043	0.009	0	0	0	0	0	0.125	0.021	0	0.028	0.094
chr2	30712695	30712859	2709424	2709429	Blood-Granul	chr2:30712695-30712859	U	0	0	0	0.983	0.048	0	0.005	0	0	0	0	0	0	0	0	0.059	0	0	0	0	0	0.037	0	0	0	0	0	0	0	0	0.029	0	0	0	0	0	0.238	0	0.021	0
chr2	31932583	31932954	2719377	2719383	Megakaryocytes	chr2:31932583-31932954	U	0	0	0	0	0.037	0.175	0.369	0	0	0	0	0.25	0	0.121	0	0.1	0	0	0	0	0	0.014	0	0.007	0	0	0.006	0	0	0	0	0	0	0	1	0.012	0	0	0	0
chr2	32065105	32065310	2721365	2721376	Breast-Basal-Ep	chr2:32065105-32065310	U	0	0	0	0.005	0	0	0	0	0.597	0.036	0.005	0	0	0.002	0	0	0.006	0	0.002	0.02	0	0	0.005	0	0.007	0.08	0.002	0	0.005	0	0	0	0	0.005	0	0.009	0	0	0	0.006
chr2	32296524	32297286	2724312	2724323	Blood-Granul	chr2:32296524-32297286	U	0.024	0	0	0.867	0.025	0	0.001	0	0	0	0	0.012	0	0	0	0.016	0	0	0.002	0	0	0	0	0.004	0	0	0.003	0	0	0.006	0	0	0	0	0.125	0	0.21	0	0.014	0
chr2	32809192	32809574	2729798	2729804	Oligodend	chr2:32809192-32809574	U	0	0	0	0	0	0	0	0	0	0	0	0.133	0	0.004	0.071	0.2	0	0	0.016	0	0.156	0	0	0	0	0	0.025	0.913	0	0	0	0	0.08	0	0	0	0	0	0	0
chr2	32831167	32831800	2729955	2729961	Heart-Fibro	chr2:32831167-32831800	U	0	0	0	0	0	0	0	0	0	0	0	0	0	0	0	0	0	0	0	0	0	0.889	0.059	0	0	0	0	0	0	0	0	0	0	0	0	0	0	0	0.083	0
chr2	33090520	33091156	2732690	2732696	Small-Int-Ep	chr2:33090520-33091156	U	0	0	0.027	0	0.028	0	0.043	0	0	0	0.255	0.154	0	0	0	0.043	0	0	0	0.114	0.043	0	0	0	0	0	0	0	0	0.115	0.053	0.036	0.026	0	0	0	0	0.958	0	0
chr2	33114473	33115328	2732863	2732869	Megakaryocytes	chr2:33114473-33115328	U	NA	NA	NA	NA	NA	NA	NA	NA	NA	NA	NA	NA	NA	NA	NA	NA	NA	NA	NA	NA	NA	NA	NA	NA	NA	NA	NA	NA	NA	NA	NA	NA	NA	NA	NA	NA	NA	NA	NA	NA
chr2	33222116	33222460	2733876	2733881	Lung-Ep-Bron	chr2:33222116-33222460	U	0	0	0	0	0.019	0	0.003	0	0.082	0	0	0.023	0	0.004	0.077	0	0	0	0	0.221	0	0	0	0	0.06	0.921	0	0	0	0	0	0	0	0	0	0.066	0	0	0.016	0
chr2	33236826	33237274	2733968	2733973	Heart-Fibro	chr2:33236826-33237274	U	0	0	0	0	0	0	0.143	0	0	0	0	0	0	0.364	0	0	0	0	0	0.1	NA	1	0	0	0	0	0	0	0	0.25	0	0	0.5	NA	NA	0	NA	0	0	0
chr2	33346608	33346718	2734994	2735000	Blood-Mono+Macro	chr2:33346608-33346718	U	0.035	0	0.007	0.008	0.517	0	0.002	0	0	0	0	0.03	0	0.001	0	0.016	0	0	0	0	0.014	0	0	0.004	0.005	0	0.009	0.007	0	0	0	0	0	0	0	0	0.014	0	0	0
chr2	33530416	33530940	2736937	2736943	Blood-B	chr2:33530416-33530940	U	0	0	0.939	0	0.038	0	0	0	0	0	0	0.455	0	0.046	0	0.269	0	0	0.011	0.011	0	0	0	0	0	0	0.016	0	0	0	0	0	0	0	0	0	0	0	0	0
chr2	33550645	33550751	2737176	2737181	Bone-Osteob	chr2:33550645-33550751	U	0	0	0	0	0	0	0.002	0.696	0	0	0.006	0	0.029	0	0.038	0.18	0.074	0	0.018	0.007	0	0.019	0	0.005	0.043	0.157	0	0.01	0.011	0.016	0.057	0.017	0.085	0.021	0	0	0.019	0	0.017	0
chr2	34753190	34753240	2746449	2746455	Ovary-Ep	chr2:34753190-34753240	U	0	0.007	0	0	0.005	0	0.004	0	0.008	0	0.004	0	0	0.001	0	0.118	0.243	0	0	0.009	0	0.042	0.01	0.013	0	0	0	0	0.813	0.007	0	0	0	0	0	0.141	0.038	0	0.049	0.012
chr2	36195056	36195345	2755001	2755007	Dermal-Fibro	chr2:36195056-36195345	U	0.591	0.007	0.014	0.009	0.008	0	0.003	0.194	0.035	0.012	0.008	0.074	0.969	0.058	0	0.236	0	0	0.003	0.027	0.015	0.145	0	0.009	0	0	0	0	0.073	0.046	0.022	0.298	0.055	0	0	0.006	0.257	0	0.123	0
chr2	36661883	36662052	2759054	2759059	Head-Neck-Ep	chr2:36661883-36662052	U	0	0.297	0.015	0	0.011	0	0.021	0	0	0.018	0.004	0.026	0	0.003	0.036	0.232	0.013	0	0.054	0.958	0	0.025	0	0.027	0.22	0.861	0.003	0	0	0.113	0	0.012	0	0.019	0	0.03	0	0	0.012	0
chr2	36758422	36758703	2759970	2759977	Pancreas-Alpha	chr2:36758422-36758703	U	0	0.02	0.008	0	0.009	0.029	0.012	0	0	0	0.011	0.066	0.148	0.078	0	0.266	0	0	0.021	0	0.025	0.048	0.053	0.006	0.008	0	0.038	0	0	0.225	0.911	0.065	0.045	0.014	0	0	0.034	0.024	0.077	0
chr2	36774887	36775054	2760184	2760189	Breast-Basal-Ep	chr2:36774887-36775054	U	0	0	0	0	0	0	0.005	0.312	0.829	0.25	0	0	0	0.002	0.056	0.246	0	0	0.008	0.042	0	0	0.028	0	0	0.012	0	0	0.027	0.011	0	0	0	0	0	0	0	0	0.062	0
chr2	36891382	36892017	2761339	2761345	Gastric-Ep	chr2:36891382-36892017	U	0	0	0	0	0.003	0	0	0	0	0	0.061	0	0	0	0	0.111	0	0	0.984	0.006	0	0	0	0	0	0	0.004	0.051	0	0	0	0	0	0	0	0	0	0	0.017	0
chr2	36898992	36899975	2761422	2761430	Oligodend	chr2:36898992-36899975	U	0	0	0	0	0	0	0	0	0	0	0	0	0	0	0	0	0	0	0	0	0	0	0	0	0	0	0	0.25	0	0	0	0	0	0	NA	0	0	0	0	0
chr2	37198084	37198153	2764976	2764983	Blood-B	chr2:37198084-37198153	U	0.007	0	0.797	0	0.013	0	0	0	0.008	0	0	0.171	0.061	0.022	0	0	0	0	0	0.004	0	0.008	0.003	0	0	0	0	0	0.006	0	0	0	0	0	0	0	0.023	0	0.005	0
chr2	37930874	37931422	2771221	2771230	Breast-Basal-Ep	chr2:37930874-37931422	U	0.013	0	0.028	0	0	0	0.009	0	0.913	0	0	0.061	0	0.04	0	0.072	0	0	0	0	0	0	0.027	0	0	0	0.067	0.119	0.014	0	0	0	0	0	NA	0	0	0	0.01	0
chr2	38094695	38095248	2773035	2773051	Breast-Basal-Ep	chr2:38094695-38095248	U	0.175	0	0	0	0	0	0.004	0	0.62	0.054	0.004	0	0	0.018	0	0.035	0.053	0	0	0.006	0.009	0	0	0	0	0	0.101	0.008	0.056	0	0	0	0	0	0	0	0.018	0.008	0	0
chr2	38788846	38789097	2781207	2781215	Kidney-Ep	chr2:38788846-38789097	U	0	0	0	0	0	0	0	0.068	0	0	0	0	0	0.007	0	0.092	0	0	0	0	0	0	0.847	0	0	0	0	0	0.065	0.011	0	0	0	0	0	0	0	0	0	0
chr2	38790722	38790923	2781260	2781267	Gastric-Ep	chr2:38790722-38790923	U	0	0	0	0	0.002	0	0.001	0.024	0	0.009	0	0.011	0	0	0	0.088	0	0	0.901	0.002	0	0.007	0	0.004	0.027	0	0	0	0	0.006	0	0.01	0.009	0	0	0	0	0.009	0.015	0
chr2	38832157	38832395	2781826	2781835	Blood-Mono+Macro	chr2:38832157-38832395	U	0.031	0	0	0.213	0.57	0	0	0	0	0	0.002	0	0	0.002	0	0.009	0	0	0.002	0.003	0.014	0.005	0.002	0.005	0	0	0	0	0.009	0	0	0	0	0	0	0	0.017	0	0	0.006
chr2	39031495	39031703	2783616	2783623	Thyroid-Ep	chr2:39031495-39031703	U	0	0.014	0	0	0	0	0.001	0.18	0	0	0	0.014	0	0	0	0.063	0	0	0	0	0.005	0	0	0	0	0	0.03	0	0	0	0	0	0	0	0	0	0	0	0.005	0.987
chr2	39149425	39149620	2784976	2784981	Small-Int-Ep	chr2:39149425-39149620	U	0	0	0	0	0	0	0.004	0	0	0	0.04	0.017	0	0	0	0.022	0	0	0	0	0	0.011	0	0	0	0	0	0	0.011	0	0	0	0.015	0	0	0	0.021	0.874	0	0
chr2	39229096	39229563	2785797	2785802	Small-Int-Ep	chr2:39229096-39229563	U	NA	0	0	NA	0	0	0	0	NA	0	0	0	NA	0	0	1	0	0	0.25	0	0	0	0	0	0	0	0	0	0	0	1	0	0	0	0	NA	0	0.667	0	NA
chr2	39247714	39248160	2786054	2786059	Pancreas-Delta	chr2:39247714-39248160	U	0	0	0	0	0	0	0	0	0	0	0	0	0	0	0	1	0	0	0.038	0	0.2	0	0	0	0	0.143	0	0	0	0	0.5	0.286	1	0	NA	0	0	0	0	0
chr2	39253125	39253291	2786084	2786095	Heart-Cardio	chr2:39253125-39253291	U	0.006	0.014	0	0	0	0	0	0	0	0	0	0.01	0	0.001	0	0.023	0	0	0.002	0	0.908	0	0.034	0.006	0	0	0.004	0	0	0	0	0	0	0	0	0.005	0	0	0	0
chr2	39419466	39419944	2787369	2787374	Bone-Osteob	chr2:39419466-39419944	U	NA	0	NA	NA	NA	NA	NA	NA	NA	NA	NA	NA	NA	0	NA	NA	NA	NA	NA	NA	NA	NA	NA	NA	0	0	NA	NA	NA	0	0	0	NA	NA	NA	NA	NA	NA	NA	NA
chr2	39527366	39527867	2788443	2788454	Blood-B	chr2:39527366-39527867	U	0	0.004	0.724	0	0.02	0.005	0.002	0	0.008	0	0.004	0.151	0	0.02	0	0.103	0	0	0.003	0.003	0	0	0	0.002	0.003	0	0.002	0	0	0	0	0	0	0	0	0.003	0	0	0	0
chr2	39668285	39668641	2789771	2789778	Neuron	chr2:39668285-39668641	U	0	0	0.006	0.009	0.016	0	0.01	0	0.235	0	0	0.086	0	0.019	0	0.198	0.008	0.03	0	0	0.056	0.042	0.174	0	0	0.008	0.891	0.328	0	0	0	0.01	0	0	0	0.035	0	0.011	0.006	0
chr2	40509913	40510159	2795456	2795467	Heart-Cardio	chr2:40509913-40510159	U	0	0.004	0	0	0	0.006	0.005	0.017	0	0.006	0	0	0	0.003	0	0.175	0.006	0	0.006	0.006	0.954	0.01	0	0.021	0.004	0	0.002	0	0	0.015	0	0	0	0	0	0	0	0	0.015	0.006
chr2	41913307	41913543	2804134	2804140	Heart-Fibro	chr2:41913307-41913543	U	0.461	0	0.01	0	0.003	0	0	0	0.034	0	0	0.29	0.128	0.158	0	0.208	0	0	0.003	0	0.009	0.743	0.009	0.005	0	0	0.008	0	0.107	0	0	0	0	0	0	0	0.071	0	0.206	0
chr2	42168026	42168574	2807266	2807272	Lung-Ep-Bron	chr2:42168026-42168574	U	0	0	0	0	0	0	0	0.143	0	0	0	0	0	0.016	0.75	0.091	0	0	0	0.239	0	0.02	0	0	0.109	0.925	0	0	0	0	0	0	0	0	0.333	0	0	0	0.031	0
chr2	42223020	42223269	2807785	2807792	Prostate-Ep	chr2:42223020-42223269	U	0	0.862	0	0	0	0	0	0	0	0	0.011	0.011	0	0.002	0	0.048	0	0	0	0.002	0	0.017	0	0	0	0	0	0	0.008	0	0	0	0.016	0	0	0.771	0	0	0.007	0
chr2	42312576	42312647	2808562	2808567	Pancreas-Duct	chr2:42312576-42312647	U	0	0.022	0	0	0.018	0.011	0.005	0	0	0.01	0	0	0	0.011	0.49	0.056	0.011	0.125	0.121	0.036	0	0.019	0.152	0.004	0.447	0.014	0.017	0	0.206	0.032	0	0	0	0.906	0	0.022	0	0.047	0	0
chr2	42346337	42347161	2808970	2808982	Liver-Hep	chr2:42346337-42347161	U	0.01	0	0	0	0.005	0	0	0	0	0	0.004	0	0	0.002	0.032	0.074	0	0	0.019	0.003	0	0	0.008	0.763	0	0	0	0	0	0.008	0	0	0	0.009	0	0	0	0	0	0
chr2	42622831	42623443	2812966	2812973	Colon-Ep	chr2:42622831-42623443	U	0	0	0	0	0	0	0	0	0	0	1	0	0	0	0	0.5	NA	0	0	0.048	0	0	0	0	0	0	0	0	0	0	0	0	0	0	NA	0	0	0	0	0
chr2	42770918	42771074	2814513	2814518	Blood-Mono+Macro	chr2:42770918-42771074	U	0.257	0.016	0.191	0.082	0.71	0	0	0	0	0	0	0.145	0	0.053	0	0.202	0	0	0.019	0.003	0.069	0.406	0.008	0.011	0.033	0	0.042	0.033	0.178	0.009	0	0	0	0	0	0	0.071	0	0.051	0.013
chr2	42803407	42803636	2815018	2815024	Colon-Ep	chr2:42803407-42803636	U	0	0	0	0	0.012	0	0.002	0	0	0	0.921	0.015	0	0	0	0.174	0	0	0	0.003	0	0	0	0	0	0	0.004	0	0	0	0	0	0	0	0	0.009	0	0.074	0.015	0
chr2	43040111	43040282	2818219	2818224	Bladder-Ep	chr2:43040111-43040282	U	0	0.569	0	0.059	0.029	0	0.011	0	0.1	0	0	0	0	0	0.2	0.205	0	0	0	0	0	0.031	0	0	0	0	0	0	0	0	0	0	0	0	0	0.024	0	0	0	0.034
chr2	43052917	43053628	2818415	2818422	Gastric-Ep	chr2:43052917-43053628	U	0	0	0.048	0	0.016	0	0.022	0.059	0	0	0	0.143	0	0.02	0	0.409	0	0	0.907	0	0	0.028	0.012	0	0.043	0.021	0	0	0	0.067	0	0	0	0.022	0	0.15	0	0.024	0.049	0
chr2	43186150	43186577	2820405	2820412	Thyroid-Ep	chr2:43186150-43186577	U	0.032	0.03	0.007	0	0	0	0	0	0.009	0	0	0	0	0.006	0.025	0.007	0	0	0	0	0	0	0.004	0	0.04	0.016	0	0	0.018	0	0	0	0	0	0	0	0	0.006	0.012	0.96
chr2	43190949	43191300	2820486	2820500	Eryth-prog	chr2:43190949-43191300	U	0.004	0.004	0.015	0	0.006	0.011	0.008	0	0.005	0	0.008	0	0	0.003	0	0.438	0.005	0.017	0.003	0.001	0.004	0.01	0.002	0.012	0.006	0.005	0.007	0.012	0	0.004	0.005	0	0.006	0	0	0.003	0.008	0.003	0.003	0.015
chr2	43746231	43746552	2826227	2826232	Kidney-Ep	chr2:43746231-43746552	U	0	0	0.1	0	0.038	0.091	0	0	0	0	0	0	0	0	0	0.333	0	0	0	0	0	0	0.833	0	0	0	0	0	0	0	0	0	0	0	NA	0	0	0.083	0	0.125
chr2	43839155	43839728	2827224	2827235	Liver-Hep	chr2:43839155-43839728	U	0.069	0.034	0.043	0.038	0.021	0.038	0.028	0.053	0.009	0.012	0.009	0.03	0	0.054	0	0.214	0.01	0.333	0.009	0.016	0	0.1	0.004	0.918	0.014	0	0.003	0.035	0.03	0.029	0.03	0	0	0.027	0	0.027	0.016	0.013	0.043	0
chr2	43842039	43842416	2827265	2827274	Liver-Hep	chr2:43842039-43842416	U	0.02	0	0.014	0	0.009	0.015	0.009	0.022	0.006	0	0.003	0	0.021	0.008	0	0.223	0.007	0	0.006	0.006	0	0.028	0	0.893	0.022	0	0	0.005	0	0.021	0.007	0	0	0	0.2	0	0	0.004	0.048	0.007
chr2	43968063	43968678	2828522	2828527	Prostate-Ep	chr2:43968063-43968678	U	NA	0.4	0	0	0	0	0	NA	0	0	0	0	0	0	NA	0	0	NA	0	0.25	NA	0	0	0	0.5	1	0	0	0	0	0	0	0	0	NA	1	NA	0	0	0
chr2	44074896	44075025	2829842	2829848	Skeletal-Musc	chr2:44074896-44075025	U	0	0	0.007	0	0.005	0	0.003	0	0	0	0.004	0	0.032	0	0.031	0.184	0	0	0	0.014	0	0.016	0.007	0.179	0.005	0.019	0	0	0.014	0	0	0	0	0.009	0	0	0.594	0	0.041	0.03
chr2	44163410	44163562	2830809	2830817	Blood-Granul	chr2:44163410-44163562	U	0.008	0	0	0.911	0.012	0	0	0	0.008	0	0	0.013	0	0.005	0	0.047	0.01	0	0	0	0	0.008	0	0.004	0.005	0	0.006	0	0	0	0	0	0	0	0	0	0.176	0.005	0	0
chr2	44236003	44236274	2831733	2831738	Adipocytes	chr2:44236003-44236274	U	0.612	0.013	0.149	0	0.012	0	0	0.294	0.028	0	0	0.094	0.882	0.112	0.038	0.047	0	0.364	0.033	0.041	0.066	0.368	0.016	0	0	0.086	0	0	0.051	0.013	0	0	0	0	0	0	0.581	0.014	0.544	0
chr2	44582064	44582896	2834569	2834574	Ovary-Ep	chr2:44582064-44582896	U	NA	0	NA	NA	0	0	0	NA	NA	0	0	NA	NA	0	NA	0	NA	NA	0	0	0	0	0	0	NA	NA	0	NA	NA	0	0	0	NA	NA	NA	0	NA	0	0	0
chr2	44748291	44748499	2835789	2835795	Bladder-Ep	chr2:44748291-44748499	U	0.012	0.57	0	0	0.003	0	0	0.036	0	0	0	0.012	0	0	0	0.057	0	0	0	0.007	0	0.024	0	0	0	0	0	0	0	0	0.02	0.011	0	0	0	0.072	0	0	0.019	0
chr2	45165572	45165859	2841526	2841531	Lung-Ep-Bron	chr2:45165572-45165859	U	0	0	0	0	0	0	0.024	0	0	0	0	0	0	0	0	0	0	0	0	0.074	0	0	0.091	0	0	0.385	0	0	0	0	0	0	0	0	0	0	0	0	0	0
chr2	45285472	45286244	2842818	2842826	Dermal-Fibro	chr2:45285472-45286244	U	0.25	0	0	0	0	0	0	0	0	0	0	0	1	0	0	0.286	0	1	0	0.039	0	0.062	0.19	0	0	0	0	0	0	0	0	0	0	0	0	0	0.062	0	0.152	0
chr2	45699810	45700099	2846177	2846185	Blood-NK	chr2:45699810-45700099	U	0	0	0.016	0	0	0.653	0.01	0	0	0	0	0	0	0	0	0.265	0	0	0.003	0.007	0.007	0	0	0	0	0	0.216	0.022	0	0	0	0	0	0	0	0	0	0	0	0
chr2	46347936	46348214	2852868	2852874	Endothel	chr2:46347936-46348214	U	0.283	0	0.244	0.136	0.119	0.096	0.092	0.15	0	0	0	0.283	0.529	0.783	0	0.104	0.017	0	0	0.022	0.096	0	0.059	0.036	0.038	0.102	0.039	0	0	0.012	0	0	0.022	0	0.667	0.012	0.146	0	0.097	0
chr2	46803550	46803628	2857313	2857320	Neuron	chr2:46803550-46803628	U	0	0	0	0	0	0	0.002	0.02	0	0	0	0	0.026	0.001	0	0.041	0	0	0	0.006	0.065	0	0	0	0	0	0.788	0.011	0.007	0	0	0	0	0	0	0	0.021	0	0	0.007
chr2	46867596	46867970	2858033	2858040	Head-Neck-Ep	chr2:46867596-46867970	U	0	0.042	0	0	0	0	0.002	0	0.061	0	0	0	0	0.002	0.419	0.136	0	0	0.003	0.824	0	0.018	0	0.005	0	0.033	0	0	0	0	0	0	0	0	0	0.016	0	0	0	0
chr2	47224127	47224659	2862637	2862645	Megakaryocytes	chr2:47224127-47224659	U	0	0	0	0	0.005	0.01	0.016	0	0	0	0	0	0	0	0.024	0.105	0	0	0	0.002	0	0	0	0	0	0	0.005	0	0	0	0	0.011	0	0	0.8	0	0	0	0	0
chr2	47273929	47274084	2863253	2863259	Pancreas-Duct	chr2:47273929-47274084	U	0.018	0	0	0	0	0	0.001	0	0	0	0.034	0.023	0.034	0.011	0	0.139	0.333	0.034	0.014	0	0.007	0	0.046	0.004	0	0	0.026	0	0.15	0	0	0	0	0.64	0	0.006	0.147	0.034	0	0
chr2	47305004	47305421	2863568	2863573	Breast-Luminal-Ep	chr2:47305004-47305421	U	0.216	0	0	0	0.008	0	0.017	0	0.025	0.903	0.012	0	0	0	0	0.159	0	0.5	0	0.007	0	0.024	0.071	0.011	0	0	0	0	0	0	0.028	0	0	0.589	0	0.043	0	0	0	0
chr2	47367264	47367534	2864420	2864432	Bone-Osteob	chr2:47367264-47367534	U	0.006	0	0.013	0	0.006	0	0.001	0.262	0	0	0	0.008	0	0.006	0	0.049	0	0	0	0.003	0	0	0.002	0	0	0	0	0	0	0	0	0	0	0	0	0	0	0	0.008	0.007
chr2	47439378	47439653	2865788	2865798	Blood-Granul	chr2:47439378-47439653	U	0.071	0	0.01	0.824	0.103	0.015	0	0.027	0	0	0.003	0.01	0	0.001	0	0	0	0	0.004	0	0	0.007	0	0.007	0.037	0	0.028	0.007	0	0	0	0	0	0.006	0	0.005	0.207	0	0	0
chr2	47507739	47508223	2866536	2866545	Smooth-Musc	chr2:47507739-47508223	U	0.096	0.037	0	0.028	0	0	0.011	0.148	0.009	0.205	0	0.038	0.114	0.226	0.654	0.195	0.029	0	0.014	0.014	0	0.67	0.049	0.026	0.021	0.009	0.003	0	0.051	0.019	0.014	0.022	0.026	0	0	0.124	0.09	0	0.747	0
chr2	47530517	47530588	2866878	2866884	Skeletal-Musc	chr2:47530517-47530588	U	0.053	0.005	0	0	0	0	0.002	0	0	0	0	0.391	0	0.051	0	0.131	0	0	0.002	0	0.023	0.431	0	0.003	0	0	0.042	0.159	0	0	0	0	0	0	0	0.005	0.561	0.004	0.069	0
chr2	47885207	47885391	2871125	2871131	Blood-NK	chr2:47885207-47885391	U	0.008	0	0	0	0.002	0.825	0.076	0	0	0	0	0	0	0	0	0.007	0	0	0	0	0.008	0	0	0	0	0	0.099	0	0	0	0	0.009	0	0	0.091	0	0	0	0	0
chr2	47896518	47896647	2871215	2871220	Blood-Mono+Macro	chr2:47896518-47896647	U	0.047	0	0.169	0	0.665	0	0	0	0	0	0	0	0	0	0.125	0.07	0	0	0	0.088	0	0.018	0	0.016	0	0.045	0	0	0	0	0	0	0	0	NA	0	0	0	0	0
chr2	48386079	48386460	2875136	2875142	Endothel	chr2:48386079-48386460	U	0.514	0.007	0.046	0.159	0.118	0.05	0.01	0.194	0	0	0	0.073	0	0.836	0	0.176	0	0	0.016	0.014	0.025	0.193	0.036	0.019	0	0	0.027	0.138	0.149	0.009	0	0	0.033	0	0.25	0.01	0.08	0	0.304	0
chr2	48481019	48481269	2876130	2876135	Gallbladder	chr2:48481019-48481269	U	0	0	0	0	0	0	0	0	0	0	0	0	0	0	0	0.2	0	0.7	0.014	0	0	0	0.068	0	0	0	0	0	0	0	0	0	0	0	0	0	0	0	0	0
chr2	48509219	48509630	2876440	2876446	Bladder-Ep	chr2:48509219-48509630	U	0	0.963	0	0	0.018	0	0	0	0	0	0.059	0	0	0.06	0	0.067	0	0	0	0.115	0	0.087	0	0	0	0.071	0	0	0	0	0	0	0	0	0	0.25	0	0.059	0	0
chr2	48934842	48935173	2879951	2879956	Pancreas-Alpha	chr2:48934842-48935173	U	0.016	0.01	0	0	0	0	0.005	0	0	0	0	0.019	0.045	0.013	0.214	0.186	0	0	0.038	0.252	0	0.082	0.089	0.008	0	0	0	0	0	0.062	0.954	0.026	0.019	0	0	0.013	0	0	0.133	0
chr2	49229752	49229816	2881677	2881683	Megakaryocytes	chr2:49229752-49229816	U	0.063	0.016	0.011	0	0.01	0	0.003	0	0	0.019	0.018	0	0	0.011	0	0.086	0.015	0	0.008	0.015	0.006	0.029	0.009	0.028	0.017	0.016	0.01	0	0.007	0.011	0	0.01	0	0	0.903	0	0	0.013	0.041	0.007
chr2	50588720	50588862	2889831	2889839	Megakaryocytes	chr2:50588720-50588862	U	0.026	0.014	0.004	0	0.003	0	0.008	0.019	0.011	0.007	0	0	0.017	0.007	0.019	0.158	0	0	0.014	0.003	0.005	0.034	0.005	0.012	0.004	0.03	0.002	0	0	0.031	0	0.009	0	0.017	0.698	0.005	0.016	0.004	0.04	0
chr2	51026590	51026917	2892351	2892356	Neuron	chr2:51026590-51026917	U	0	0	0.05	0	0.014	0	0.022	0	0	0	0	0.25	0	0.022	0	0.591	0	0	0.062	0	0	0.4	0	0	0	0	0.903	0.235	0	0.028	0	0	0	0	0	0	0	0.025	0.161	0
chr2	51026934	51027176	2892356	2892365	Neuron	chr2:51026934-51027176	U	0	0	0.011	0	0	0.008	0.001	0	0	0	0	0.16	0	0.008	0	0.109	0	0	0.008	0	0	0.048	0	0	0	0	0.833	0.227	0	0	0	0	0	0	0	0	0	0.005	0.056	0
chr2	52730238	52730377	2902473	2902485	Gastric-Ep	chr2:52730238-52730377	U	0	0	0	0	0.012	0	0	0	0	0	0.004	0.015	0	0.006	0	0.144	0	0	0.869	0.005	0	0.008	0.004	0.004	0	0	0.003	0	0	0	0	0	0	0	0	0	0	0.005	0.047	0
chr2	52798331	52799372	2902848	2902853	Smooth-Musc	chr2:52798331-52799372	U	NA	NA	NA	NA	NA	NA	NA	NA	NA	NA	NA	NA	NA	NA	NA	NA	NA	NA	NA	NA	NA	NA	NA	NA	NA	NA	NA	NA	NA	NA	NA	NA	NA	NA	NA	NA	NA	NA	NA	NA
chr2	53897823	53899128	2910616	2910625	Gallbladder	chr2:53897823-53899128	U	0	0	0	0	0	0	0	0	0	0	0	0	0	0	0	0.016	0	1	0.003	0.003	0	0	0	0.011	0	0.009	0	0	0	0	0	0	0.054	0.02	0	0	0	0	0	0
chr2	53995589	53995908	2911739	2911750	Blood-NK	chr2:53995589-53995908	U	0.022	0	0.005	0	0.002	0.683	0.058	0.019	0	0	0.006	0	0	0	0	0.072	0	0	0.002	0.006	0.005	0	0.011	0	0	0	0.003	0	0.008	0	0	0	0	0	0	0	0.027	0	0	0
chr2	54691030	54691280	2918449	2918461	Gallbladder	chr2:54691030-54691280	U	0	0.02	0	0	0.001	0	0.001	0.042	0	0.004	0.004	0.015	0.015	0.001	0.014	0.112	0	0.967	0.001	0	0	0.017	0	0	0	0.004	0	0	0.14	0	0	0	0.007	0.013	0	0.004	0	0	0.015	0.005
chr2	54791242	54791391	2919528	2919533	Prostate-Ep	chr2:54791242-54791391	U	0	0.014	0	0	0.002	0	0.004	0.045	0	0.154	0.155	0	0	0.004	0	0.111	0	0	0.012	0.03	0	0.051	0	0	0.006	0.086	0	0	0.234	0	0	0	0	0	0	0.637	0	0.005	0.01	0
chr2	54953613	54953817	2920995	2921004	Bladder-Ep	chr2:54953613-54953817	U	0.005	0.738	0	0	0	0	0.001	0	0	0.219	0	0.008	0	0.002	0	0.051	0	0	0.001	0.001	0	0	0	0	0	0	0	0	0.005	0	0	0	0	0.005	0	0.163	0	0	0	0
chr2	54959170	54959500	2921070	2921078	Oligodend	chr2:54959170-54959500	U	0.029	0	0.006	0.008	0.005	0	0.003	0	0	0	0	0.011	0	0	0	0.043	0	0	0.002	0.002	0	0.007	0	0	0	0	0.038	0.88	0.008	0	0	0	0	0	0	0	0	0	0	0
chr2	55089192	55089688	2922277	2922286	Heart-Cardio	chr2:55089192-55089688	U	0.013	0	0	0.006	0	0	0.001	0	0	0	0	0.011	0.143	0.004	0	0.046	0	0	0	0	0.892	0.04	0.002	0	0.062	0.005	0.079	0	0	0.01	0.008	0	0.021	0	0	0	0.022	0	0.024	0
chr2	58893479	58893926	2947793	2947802	Neuron	chr2:58893479-58893926	U	0	0	0	0	0.005	0.008	0.003	0.184	0.006	0	0	0.02	0.077	0.025	0.436	0.15	0	0	0.002	0.15	0.444	0.083	0.003	0.007	0.008	0.005	0.856	0.448	0	0.026	0	0	0	0	0	0.018	0	0	0.127	0
chr2	59668971	59669658	2952419	2952427	Heart-Fibro	chr2:59668971-59669658	U	0.034	0	0	0	0.004	0	0.004	0.05	0	0	0	0.065	0	0.036	0.043	0.162	0	0.862	0.004	0	0.022	0.825	0	0	0.009	0	0.008	0.019	0	0	0	0.016	0	0	0	0	0.035	0.039	0.185	0
chr2	60230280	60230570	2956263	2956269	Dermal-Fibro	chr2:60230280-60230570	U	0.6	0	0.023	0	0.013	0.042	0.012	0.029	0.016	0	0.003	0.206	0.982	0.057	0.06	0.193	0	0	0.002	0.007	0.006	0.043	0.006	0.003	0.005	0.03	0.311	0.012	0.007	0.012	0	0.016	0	0.034	0	0	0.097	0	0.061	0.008
chr2	60415197	60415658	2957922	2957935	Gallbladder	chr2:60415197-60415658	U	0	0	0.005	0	0.002	0	0.004	0.055	0	0	0	0	0	0.002	0	0.041	0	0.977	0.003	0	0	0.039	0	0.006	0	0	0	0	0	0.045	0	0.014	0	0.019	0	0	0	0.004	0.061	0
chr2	60585302	60585619	2960239	2960262	Gallbladder	chr2:60585302-60585619	U	0.004	0	0.003	0	0.001	0	0.001	0	0	0	0	0	0.018	0.001	0	0.053	0	0.859	0	0	0	0.009	0	0.007	0.003	0	0	0	0	0	0	0	0	0	0	0	0	0	0.01	0.006
chr2	60759094	60759422	2962289	2962298	Thyroid-Ep	chr2:60759094-60759422	U	0	0.012	0	0	0	0	0	0	0	0	0	0	0	0	0	0	0	0	0	0.004	0	0.008	0.003	0	0	0	0	0	0	0	0	0	0	0.007	0	0	0	0	0	0.762
chr2	60948377	60948748	2964326	2964336	Bladder-Ep	chr2:60948377-60948748	U	0	0.861	0.006	0	0	0	0.005	0	0	0	0	0	0	0	0.3	0.038	0	0	0.002	0.264	0	0	0	0	0	0.116	0	0	0	0	0	0	0	0	0	0.229	0	0	0	0
chr2	61132405	61132888	2966398	2966404	Lung-Ep-Bron	chr2:61132405-61132888	U	NA	0	0	0	0	0	0.022	0	0	0	0	0	0	0.021	0	0	0	0	0	0.026	0	0	0	0	0.286	0.857	0	0	0	0	0	0	0	0	NA	0	0.2	0	0	0
chr2	61187449	61188144	2967347	2967352	Breast-Luminal-Ep	chr2:61187449-61188144	U	0	0	0	0	0	0	0	0	0	1	0	0	0	0	0	0	0	NA	0	0	0	0	0	0	0	0	0	0	0	0	0	0.143	0	0	NA	0	0	0	0	0
chr2	61221777	61222036	2967650	2967657	Lung-Ep-Alveo	chr2:61221777-61222036	U	0	0	0	0.027	0	0	0	0	0	0	0	0	0	0.016	0.036	0.038	0	0	0.005	0.002	0.007	0	0	0	0.765	0.008	0.068	0	0.008	0	0	0	0	0	0	0	0	0	0	0
chr2	61225700	61226107	2967684	2967689	Lung-Ep-Alveo	chr2:61225700-61226107	U	0	0	0	0	0	0	0	0	0	0	0	0	0	0	0	0	0	0	0	0	0	0	0	0	0.696	0	0	0	0	0	0	0	0	0	0	0	0	0	0	0
chr2	61244373	61244609	2967874	2967882	Breast-Luminal-Ep	chr2:61244373-61244609	U	0	0	0	0	0	0	0.003	0	0.05	0.642	0	0.012	0	0	0	0.007	0	0	0.002	0	0	0.008	0	0	0.028	0.012	0.003	0	0	0	0	0	0	0.008	0	0	0	0	0	0
chr2	61261039	61261984	2968006	2968016	Lung-Ep-Alveo	chr2:61261039-61261984	U	0	0	0	0	0.004	0	0	0	0	0	0	0	0	0	0	0.013	0	0	0.002	0	0.099	0.013	0.003	0	0.812	0.013	0	0	0	0	0	0	0	0	0	0.006	0	0	0	0
chr2	61464606	61464788	2970147	2970156	Blood-B	chr2:61464606-61464788	U	0.076	0	0.953	0	0.04	0.268	0.006	0	0	0	0.003	0.226	0	0.022	0.02	0.031	0	0.025	0.065	0.003	0.012	0.036	0	0	0.26	0	0.014	0.012	0.031	0	0	0.01	0	0	0	0	0.012	0	0.018	0
chr2	61513515	61513605	2971052	2971057	Ovary-Ep	chr2:61513515-61513605	U	0.01	0	0	0	0.003	0.065	0	0.107	0	0.014	0.197	0.059	0	0.002	0.023	0.009	0.235	0	0.006	0.017	0.008	0	0.016	0	0	0	0.006	0	0.84	0.009	0	0.02	0	0	0	0	0	0.036	0	0.113
chr2	61566400	61566584	2971873	2971881	Small-Int-Ep	chr2:61566400-61566584	U	0	0.005	0	0	0	0.009	0	0.026	0	0	0.067	0	0	0.001	0	0.083	0	0	0.002	0.006	0	0.014	0.003	0	0	0	0	0	0.014	0	0.009	0.022	0	0.014	0	0	0.013	0.52	0.01	0
chr2	61803465	61803769	2974828	2974835	Lung-Ep-Bron	chr2:61803465-61803769	U	0	0.027	0	0	0	0	0	0	0	0	0	0	0	0.004	0	0.076	0.007	0	0.007	0.026	0	0.009	0	0	0.155	0.826	0	0	0.008	0.006	0	0.011	0	0	0.125	0.123	0	0	0.025	0
chr2	62004369	62004598	2977240	2977248	Colon-Ep	chr2:62004369-62004598	U	0	0.008	0.07	0.032	0.06	0.02	0.002	0.025	0	0	0.97	0.053	0	0.089	0.023	0.186	0	0	0	0.003	0	0	0	0	0	0	0	0	0	0	0	0	0	0	0.111	0.462	0	0.318	0.006	0
chr2	62036688	62037516	2977458	2977463	Prostate-Ep	chr2:62036688-62037516	U	NA	NA	NA	NA	NA	NA	NA	NA	NA	NA	NA	NA	NA	NA	NA	NA	NA	NA	NA	NA	NA	NA	NA	NA	NA	NA	NA	NA	NA	NA	NA	NA	NA	NA	NA	NA	NA	NA	NA	NA
chr2	62397799	62397953	2981357	2981362	Megakaryocytes	chr2:62397799-62397953	U	0	0	0	0	0.007	0.013	0	0.048	0	0	0	0	0.091	0	0	0.081	0	0	0	0.009	0	0.07	0	0.006	0	0	0	0	0	0	0	0.014	0.019	0	0.625	0	0	0	0.035	0
chr2	62890908	62891761	2985146	2985162	Head-Neck-Ep	chr2:62890908-62891761	U	0	0.003	0	0	0.001	0.005	0.001	0	0	0	0	0	0	0.002	0.036	0.079	0	0.068	0.001	0.581	0.003	0	0	0	0.005	0.087	0.002	0	0	0.003	0	0	0	0.09	0	0.003	0	0	0	0
chr2	63045360	63046302	2986125	2986134	Lung-Ep-Bron	chr2:63045360-63046302	U	0	0	0	0	0	0	0	NA	0	0	0	0	0	0	0	0	0	0	0	0	0	0	0	0	0	0.5	0	0	0	0	0	0	0	0	NA	0	0	0	0	0
chr2	63977995	63978356	2992873	2992879	Blood-T	chr2:63977995-63978356	U	0	0	0.429	0	0.014	0.462	0.908	0	0	0.111	0	0.2	0	0.016	0	0.048	0	0	0	0.014	0	0.056	0.024	0	0	0.143	0	0	0	0	0	0	0	0.083	0	0	0.067	0	0	0
chr2	64007712	64008139	2993169	2993174	Blood-Granul	chr2:64007712-64008139	U	0	0	0	1	0	0	0	NA	0	NA	0	0	NA	0	NA	0	0	NA	0	0	0	0	0	0	0.5	0	0	0	NA	0	NA	0	0	NA	0	0	0	0	0	0
chr2	64091800	64092572	2994150	2994161	Blood-B	chr2:64091800-64092572	U	0	0	0.598	0	0.004	0	0	0	0.007	0	0	0.086	0	0.013	0	0.067	0	0	0.002	0.002	0	0	0	0	0	0	0	0	0	0	0	0.01	0	0	0	0	0	0	0	0
chr2	64145190	64145409	2994643	2994648	Ovary-Ep	chr2:64145190-64145409	U	0.008	0.153	0.007	0	0	0	0	0	0	0	0.007	0	0	0.005	0	0.091	0.219	0	0.402	0.081	0	0	0.182	0	0.216	0.629	0	0	0.854	0	0	0	0	0	0	0.019	0	0.006	0.012	0.012
chr2	64415700	64416046	2996832	2996838	Blood-Granul	chr2:64415700-64416046	U	0	0.014	0	0.994	0.134	0.093	0.006	0	0	0	0.012	0.012	0	0.001	0	0.135	0	0	0.002	0.002	0.02	0.007	0.012	0.01	0	0.006	0	0	0	0	0.009	0	0.009	0	0	0	0.244	0	0.02	0
chr2	64480300	64480563	2997431	2997437	Pancreas-Alpha	chr2:64480300-64480563	U	0	0	0	0	0	0	0.009	0	0	0.235	0.083	0	0	0	0	0.255	0	0	0.008	0.008	0	0	0	0	0	0	0	0	0	0.098	0.786	0	0.158	0	0	0	0	0.452	0.041	0
chr2	64754165	64754279	3000534	3000539	Blood-Mono+Macro	chr2:64754165-64754279	U	0.069	0.008	0.028	0.122	0.795	0	0.005	0.023	0.011	0.034	0.007	0.05	0	0.009	0.043	0.095	0	0	0.015	0	0.008	0.025	0.008	0.026	0	0	0.01	0.026	0	0.038	0	0.014	0	0	0	0	0.068	0.006	0	0.012
chr2	65023994	65024093	3003681	3003687	Head-Neck-Ep	chr2:65023994-65024093	U	0	0	0	0	0.003	0	0	0	0	0	0	0	0	0.001	0.107	0	0	0	0.003	0.831	0	0	0	0	0.006	0.033	0.015	0	0	0	0	0	0	0	0	0.068	0	0	0	0
chr2	65279730	65279877	3007079	3007084	Skeletal-Musc	chr2:65279730-65279877	U	0	0.016	0	0	0	0.023	0.003	0	0	0	0	0.222	0.118	0.012	0	0.115	0	0	0.005	0.01	0	0.161	0	0	0	0.016	0	0	0	0	0	0	0	0	0	0.017	0.345	0	0.033	0
chr2	65375300	65375765	3008416	3008422	Lung-Ep-Alveo	chr2:65375300-65375765	U	NA	0	0	0	0	0	0	0	0	0	0	0	0	0	0	0	NA	NA	0	0	NA	NA	0	0	1	0	0	0	0	0	NA	0	0	NA	NA	0	NA	0	0	NA
chr2	66301926	66302028	3016205	3016210	Heart-Fibro	chr2:66301926-66302028	U	0	0	0	0	0	0	0.008	0.088	0	0.012	0	0	0	0.039	0.034	0.086	0	0	0.006	0.002	0.036	0.587	0.048	0	0	0	0.006	0	0	0	0.01	0	0	0	0	0	0.02	0	0.017	0
chr2	67830697	67831108	3026333	3026340	Lung-Ep-Bron	chr2:67830697-67831108	U	0.04	0	0.024	0	0.023	0	0.044	0.143	0.07	0	0	0.209	0	0.016	0.057	0.304	0	0	0	0.054	0.015	0	0	0.019	0.03	0.968	0.039	0	0	0	0.022	0	0	0	0	0.03	0.026	0	0.222	0
chr2	69192383	69192547	3037226	3037231	Colon-Ep	chr2:69192383-69192547	U	0	0	0	0	0.01	0	0	0	0	0	0.86	0.041	0	0	0.071	0.227	0	0	0	0	0	0	0	0.006	0	0	0.004	0	0	0.01	0	0	0	0	0	0.009	0	0.055	0	0
chr2	69712883	69713765	3042436	3042445	Epid-Kerat	chr2:69712883-69713765	U	0	0	0	0	0	0	0.001	0	0	0	0.003	0.037	0	0.001	0.963	0.162	0	0	0	0.01	0	0.007	0.105	0	0.085	0	0	0	0	0.005	0	0	0	0.013	0	0.006	0	0	0.009	0
chr2	69757175	69758293	3042977	3043003	Gallbladder	chr2:69757175-69758293	U	0	0	0	0.003	0.003	0.003	0.001	0	0	0	0.001	0	0	0.001	0.021	0.076	0	0.87	0	0.001	0	0	0.001	0.001	0.002	0.002	0	0.002	0	0.004	0	0.007	0.003	0.072	0	0	0	0.002	0.003	0.003
chr2	69778173	69778700	3043214	3043230	Gallbladder	chr2:69778173-69778700	U	0	0.003	0	0.004	0.005	0	0.003	0	0	0.005	0.002	0	0	0.015	0	0.122	0.004	0.909	0.007	0	0	0.004	0.002	0.02	0	0.009	0.001	0	0	0.002	0	0	0	0.071	0	0.009	0	0.002	0.005	0
chr2	69782934	69783650	3043264	3043281	Gallbladder	chr2:69782934-69783650	U	0	0	0	0	0.002	0	0.001	0	0	0	0.002	0	0	0.001	0.011	0.025	0	0.685	0	0.003	0	0	0	0.004	0	0	0.004	0.004	0	0	0	0	0	0.005	0	0	0	0.003	0	0
chr2	69932996	69933178	3044809	3044816	Megakaryocytes	chr2:69932996-69933178	U	0	0	0.008	0	0	0	0.008	0	0	0	0.008	0	0	0.004	0	0.036	0	0	0.006	0	0	0	0	0.004	0	0.008	0.015	0.008	0	0.007	0	0	0.012	0.008	0.75	0	0.062	0	0.006	0.027
chr2	69977507	69977600	3045426	3045431	Blood-Granul	chr2:69977507-69977600	U	0.026	0	0	0.942	0.041	0	0	0	0	0	0	0.045	0	0.002	0	0.078	0	0	0.003	0.003	0	0.008	0	0.01	0.007	0	0	0	0	0.007	0	0	0	0	0	0	0.062	0	0.013	0
chr2	70188210	70188477	3048746	3048756	Liver-Hep	chr2:70188210-70188477	U	0.016	0	0	0.005	0.013	0.007	0.001	0.02	0	0	0	0	0.023	0.008	0.018	0.019	0	0	0.002	0.002	0.004	0.006	0.081	0.936	0	0.005	0.004	0	0	0	0	0.007	0.027	0.007	0	0.005	0	0.011	0.004	0.007
chr2	70228885	70229162	3049363	3049368	Prostate-Ep	chr2:70228885-70229162	U	0	0.35	0	0	0	0	0	0	0	0.125	0.059	0	0	0	0	0.056	0	0	0	0	0	0	0	0	0	0	0	0	0	0	0	0	0.111	0	0	0.7	0	0	0	0
chr2	70270013	70270239	3050161	3050168	Liver-Hep	chr2:70270013-70270239	U	0	0.008	0	0.029	0.017	0.012	0.006	0.043	0.022	0.013	0	0.023	0	0.01	0	0.114	0	0	0.014	0.012	0	0.011	0.032	0.851	0	0	0.01	0.012	0.011	0	0.014	0	0.016	0	0	0	0	0.008	0	0
chr2	70549294	70549486	3052869	3052874	Prostate-Ep	chr2:70549294-70549486	U	0.125	0.182	0	0	0	0	0	0	0	0	0.011	0.179	0	0.016	0	0.255	0	0	0	0	0	0.065	0.179	0	0	0	0	0	0	0	0.025	0	0	0	0	0.629	0.08	0	0.284	0
chr2	70816633	70816983	3055699	3055705	Smooth-Musc	chr2:70816633-70816983	U	0.423	0.117	0.118	0	0.008	0	0.04	0.467	0	0	0.045	0.143	0.917	0.144	0.111	0.286	0	0	0.035	0.027	0	0.388	0.019	0.162	0.036	0.023	0.024	0	0.1	0.185	0.05	0.083	0.048	0	0	0	0.235	0.026	0.5	0.062
chr2	71546795	71546908	3064970	3064977	Oligodend	chr2:71546795-71546908	U	0	0	0	0.008	0	0	0.004	0	0	0.017	0.024	0	0	0.009	0	0.06	0	0	0.003	0.012	0	0.008	0.004	0	0	0.013	0.028	0.887	0	0.006	0.017	0	0	0	0	0	0	0.005	0.025	0
chr2	71705300	71705577	3067077	3067089	Heart-Cardio	chr2:71705300-71705577	U	0	0.003	0.012	0	0.004	0	0.007	0	0	0	0	0.007	0	0.004	0.028	0.191	0	0	0.004	0.002	0.914	0.008	0	0	0	0	0	0	0	0	0.005	0.005	0.007	0	0	0	0	0.003	0.015	0
chr2	71817042	71817315	3068057	3068063	Dermal-Fibro	chr2:71817042-71817315	U	0.216	0	0	0.019	0.016	0	0	0	0.019	0	0.011	0.023	1	0.023	0	0.245	0	0	0.005	0.014	0	0.417	0	0	0	0	0	0	0	0	0	0	0	0	0	0	0.087	0	0.181	0
chr2	72028181	72028406	3069940	3069945	Head-Neck-Ep	chr2:72028181-72028406	U	0	0.014	0.017	0.039	0.004	0	0.004	0	0.016	0	0.006	0	0	0.004	0.5	0.257	0	0.059	0	0.901	0	0.011	0	0	0.056	0.421	0	0	0	0	0.026	0	0.028	0	0	0.057	0	0	0.015	0
chr2	73001006	73001818	3078691	3078700	Liver-Hep	chr2:73001006-73001818	U	0	0	0	0	0	0	0.021	0	0	0	0	0	0	0	0	0.14	0	0	0.007	0.018	0	0	0.104	0.932	0.018	0	0	0	0	0.061	0	0	0	0	0	0	0	0.017	0.018	0
chr2	73340524	73340844	3083628	3083635	Gallbladder	chr2:73340524-73340844	U	0.019	0.03	0	0	0.005	0.009	0.018	0.081	0	0	0.008	0.015	0.031	0.023	0.07	0.344	0.009	0.929	0.02	0.024	0.007	0.127	0.009	0.062	0	0	0	0	0.03	0.027	0	0.025	0	0	0	0.008	0.038	0.016	0.088	0.007
chr2	73496737	73496999	3084853	3084858	Lung-Ep-Alveo	chr2:73496737-73496999	U	0	0	0	0	0.007	0	0	0	0	0	0	0.077	0	0	0	0.25	0	0	0.009	0	0	0	0	0	1	0.075	0	0	0	0	0	0.038	0	0	0	0	0	0.017	0.018	0
chr2	73894625	73895137	3088680	3088687	Breast-Basal-Ep	chr2:73894625-73895137	U	0.019	0.011	0	0	0	0	0	0	0.929	0.019	0	0.065	0	0.018	0	0.107	0	0	0	0	0	0	0	0	0.051	0	0	0	0	0.015	0	0	0	0	0	0	0	0	0.028	0
chr2	73976499	73976681	3089567	3089572	Eryth-prog	chr2:73976499-73976681	U	0	0	0	0	0.005	0	0.006	0	0	0	0	0	0	0	0	0.982	0	0	0	0.012	0	0	0	0	0	0	0	0	0	0	0.024	0	0	0	0	0	0.034	0	0	0
chr2	74096401	74096596	3091376	3091381	Colon-Ep	chr2:74096401-74096596	U	0	0	0	0	0.012	0	0	0	0	0	0.967	0.026	0	0	0	0	0	0	0.014	0	0	0.008	0	0.004	0.025	0.008	0	0	0.009	0.007	0	0	0	0	0	0.014	0	0.08	0	0
chr2	74149916	74150270	3092331	3092338	Eryth-prog	chr2:74149916-74150270	U	0.009	0.007	0	0	0.022	0	0	0	0	0	0	0.061	0	0.005	0	0.932	0	0	0.013	0	0	0.011	0.004	0.078	0	0	0	0	0.019	0.072	0	0	0	0	0	0.008	0.029	0	0.014	0
chr2	74218953	74219437	3093337	3093343	Lung-Ep-Bron	chr2:74218953-74219437	U	0	0	0	0	0	0	0	0	0	0	0	0.043	0	0.012	0	0.114	0.163	0	0.014	0.182	0	0.02	0.194	0	0.077	0.869	0.024	0.38	0	0	0.12	0	0.167	0	0	0.25	0.148	0	0.048	0
chr2	74620897	74621104	3099488	3099499	Thyroid-Ep	chr2:74620897-74621104	U	0.019	0.023	0	0.006	0.004	0	0	0.051	0	0.007	0.003	0	0.033	0.004	0	0.07	0	0	0.002	0.003	0	0.006	0.003	0	0.018	0	0.002	0	0	0.006	0.009	0	0.017	0	0	0	0.011	0	0.005	0.935
chr2	75558274	75558749	3107414	3107421	Kidney-Ep	chr2:75558274-75558749	U	0	0	0	0.02	0.008	0.01	0.002	0	0	0	0	0	0	0.013	0	0.117	0	0	0.006	0	0.007	0	0.739	0	0.058	0	0	0	0	0.015	0.011	0	0	0	0	0	0	0	0	0
chr2	75597750	75598077	3107786	3107796	Breast-Luminal-Ep	chr2:75597750-75598077	U	0.026	0.015	0.01	0	0	0	0.008	0.064	0.06	0.819	0.002	0.009	0	0.006	0.023	0.128	0	0	0.002	0.002	0	0	0.339	0	0	0	0	0	0	0	0.008	0	0	0	0	0	0.011	0	0.008	0
chr2	77085534	77086101	3116978	3116985	Heart-Fibro	chr2:77085534-77086101	U	0	0	0	0	0.01	0.048	0.036	0.143	0	0	0.024	0.133	0	0.103	0	0.391	0	0.091	0.067	0.024	0.115	1	0	0.057	0	0	0.082	0.5	0.056	0.422	0	0	0	0.067	0	0	0.062	0	0.368	0
chr2	79071592	79071864	3128679	3128685	Prostate-Ep	chr2:79071592-79071864	U	0	0.041	0	0	0.009	0	0.011	0.087	0	0	0.004	0.014	0	0.003	0	0.094	0	0	0.01	0.011	0	0.146	0	0.082	0.014	0.019	0.441	0.009	0	0.031	0.011	0	0.026	0	0	0.646	0	0.006	0.095	0
chr2	84985209	84985422	3166252	3166257	Breast-Basal-Ep	chr2:84985209-84985422	U	0.036	0	0	0	0.079	0	0.006	0.1	0.864	0.047	0.082	0.036	0	0.076	0	0.06	0	0	0	0.072	0.018	0.025	0.036	0	0.009	0	0.057	0	0.012	0	0	0.022	0	0	0.111	0	0.019	0	0.009	0
chr2	85062442	85062743	3167178	3167183	Dermal-Fibro	chr2:85062442-85062743	U	0.489	0.024	0	0	0	0	0	0.25	0.014	0	0	0.122	0.792	0.079	0	0.091	0	0	0.01	0	0.013	0.172	0.025	0.008	0	0	0.018	0.012	0.036	0.025	0	0	0	0	0	0	0.047	0	0.133	0
chr2	85250467	85250547	3169753	3169759	Pancreas-Duct	chr2:85250467-85250547	U	0.022	0.007	0.007	0.009	0.019	0.019	0.014	0	0.008	0.013	0.004	0.017	0	0.012	0	0.142	0	0.16	0.007	0.005	0.006	0	0.364	0.017	0.011	0.019	0.003	0	0.131	0.053	0	0.014	0	0.852	0	0	0	0.005	0	0.034
chr2	85344666	85344842	3171389	3171396	Small-Int-Ep	chr2:85344666-85344842	U	0.089	0.006	0	0	0.002	0	0	0.023	0.021	0	0.218	0.026	0	0.003	0.03	0.092	0	0.182	0.005	0.002	0.006	0.007	0.006	0.008	0	0.007	0	0	0	0.018	0	0	0	0	0	0	0.171	0.864	0.01	0
chr2	85432545	85432696	3172768	3172782	Skeletal-Musc	chr2:85432545-85432696	U	0.007	0	0	0	0.002	0	0	0	0	0.01	0	0.031	0.267	0.005	0	0.067	0	0	0	0.013	0	0.008	0.055	0.008	0	0.009	0.047	0	0.074	0	0	0	0	0	0	0	0.603	0	0.04	0
chr2	85439965	85440419	3172957	3172966	Blood-T	chr2:85439965-85440419	U	0.009	0	0.156	0	0.056	0.259	0.767	0	0	0	0	0.106	0	0.016	0	0.155	0	0	0	0.005	0	0	0	0.009	0	0.009	0	0	0	0	0	0	0	0	0	0	0.027	0	0.006	0.019
chr2	85656721	85657902	3176527	3176539	Lung-Ep-Alveo	chr2:85656721-85657902	U	0	0.032	0	0	0.028	0	0	0	0	0	0	0	0	0	0	0.099	0.05	0.1	0	0.046	0	0	0	0	0.937	0.176	0	0	0.092	0	0	0	0	0	0	0.018	0	0	0	0
chr2	85658572	85659314	3176544	3176558	Lung-Ep-Alveo	chr2:85658572-85659314	U	0.004	0	0	0	0.004	0	0.001	0	0	0	0	0	0	0.001	0.024	0.048	0	0	0.001	0.001	0	0	0	0	0.845	0.003	0	0.003	0.003	0.006	0	0	0	0	0	0	0	0.005	0.003	0
chr2	85661811	85662325	3176608	3176617	Lung-Ep-Alveo	chr2:85661811-85662325	U	0.086	0.034	0	0	0.004	0	0.005	0.067	0	0	0	0.312	0	0.06	0	0.148	0	0	0.02	0.012	0.012	0.3	0	0	0.897	0.026	0	0.015	0	0	0.034	0	0	0.015	0	0	0.065	0.009	0.075	0.015
chr2	85663408	85663936	3176629	3176653	Lung-Ep-Alveo	chr2:85663408-85663936	U	0	0	0	0	0.003	0	0.001	0	0	0	0	0	0	0.001	0	0.056	0.012	0.016	0	0.001	0	0.004	0.001	0	0.888	0.003	0.009	0	0.01	0.003	0	0	0	0.004	0	0	0	0	0	0
chr2	85664066	85665370	3176653	3176672	Lung-Ep-Alveo	chr2:85664066-85665370	U	0	0.003	0.015	0	0.001	0	0.003	0	0	0	0.002	0.008	0	0.002	0.018	0.15	0.01	0	0.006	0.008	0.004	0	0.009	0	0.806	0.004	0	0	0	0.004	0.005	0	0	0	0	0	0	0.04	0	0
chr2	85665510	85665786	3176672	3176680	Lung-Ep-Alveo	chr2:85665510-85665786	U	0.009	0.017	0.021	0	0.004	0.062	0.027	0.05	0	0	0.011	0.049	0	0.014	0.05	0.178	0	0	0.047	0.051	0	0	0.02	0	0.917	0	0.012	0	0	0.086	0.012	0	0.042	0	0	0	0	0.029	0.061	0
chr2	85665985	85666483	3176681	3176690	Lung-Ep-Alveo	chr2:85665985-85666483	U	0.012	0.013	0.006	0.007	0.02	0.018	0.01	0	0	0	0.01	0.035	0	0.014	0	0.151	0	0	0.009	0.009	0	0.013	0.01	0.003	0.934	0.017	0.017	0	0	0.022	0.042	0	0.009	0	0	0.005	0.012	0	0.016	0
chr2	85667147	85667679	3176698	3176703	Lung-Ep-Alveo	chr2:85667147-85667679	U	0	0	0	0	0.029	0	0	0	0	0	0	0	0	0	NA	0.091	0	0	0	0	0	0	0	0	0.929	0	0	0	0	0	0	0	0	0	NA	0	0	0	0	0
chr2	85732928	85733344	3177526	3177532	Skeletal-Musc	chr2:85732928-85733344	U	0.123	0.052	0.051	0	0.022	0.043	0.068	0	0	0	0.032	0.56	0.375	0.041	0.036	0.346	0	0	0.012	0	0	0.063	0	0.007	0.019	0.187	0.041	0.688	0	0.031	0	0	0	0.015	0	0	0.692	0.026	0.108	0
chr2	85733446	85733778	3177532	3177541	Skeletal-Musc	chr2:85733446-85733778	U	0	0.012	0.008	0.008	0	0.009	0.015	0	0	0	0	0.027	0.14	0.001	0.026	0.142	0	0	0	0.002	0	0	0	0.005	0	0.025	0.009	0.022	0	0	0	0	0	0	0	0	0.588	0	0	0
chr2	85932461	85932586	3180353	3180358	Blood-T	chr2:85932461-85932586	U	0.014	0.026	0.058	0.014	0.041	0.393	0.925	0	0	0	0.01	0.167	0	0.002	0	0.116	0	0	0	0	0	0	0	0.012	0	0.019	0	0	0.009	0	0	0	0	0	0	0	0.049	0.009	0.009	0
chr2	86029895	86030259	3181430	3181443	Thyroid-Ep	chr2:86029895-86030259	U	0	0.021	0	0	0	0	0	0	0	0	0	0	0	0.001	0	0.068	0	0	0	0.006	0	0	0.065	0	0	0	0.004	0.007	0	0	0	0	0.006	0	0	0.003	0	0	0.003	0.864
chr2	86046712	86047151	3181699	3181710	Prostate-Ep	chr2:86046712-86047151	U	0.129	0.063	0	0.072	0.012	0.013	0.001	0	0.367	0.03	0	0.009	0	0.001	0.074	0.091	0	0	0.002	0.003	0	0.006	0.002	0.24	0.187	0	0.004	0	0	0.004	0	0	0.014	0	0	0.665	0	0	0	0.011
chr2	86054962	86055359	3181823	3181835	Pancreas-Acinar	chr2:86054962-86055359	U	0	0	0	0	0	0	0	0	0.004	0	0	0	0.017	0.003	0	0.031	0	0	0	0.001	0	0	0.002	0.002	0	0	0	0.004	0	0.797	0	0	0.006	0.038	0	0	0	0.015	0	0
chr2	86098520	86099064	3182301	3182310	Pancreas-Beta	chr2:86098520-86099064	U	0.01	0.007	0	0	0.003	0	0.024	0	0.022	0.536	0.005	0	0	0.002	0	0.015	0.036	0.032	0.012	0.02	0	0	0.011	0	0.039	0.028	0.016	0.009	0	0.007	0.129	1	0.071	0	0	0	0	0	0	0.136
chr2	86568849	86568938	3187330	3187335	Gastric-Ep	chr2:86568849-86568938	U	0.011	0.007	0.017	0	0.022	0.014	0.012	0.061	0	0.017	0.011	0.014	0	0.017	0	0.186	0.012	0	0.83	0.012	0.01	0	0.019	0.033	0.015	0	0.008	0.02	0	0.034	0.029	0.015	0.024	0	0	0	0.017	0.021	0.046	0
chr2	86825672	86825971	3190210	3190217	Blood-T	chr2:86825672-86825971	U	0	0.007	0	0	0.03	0.009	0.72	0.027	0	0	0	0.037	0.051	0	0	0.129	0	0	0	0.005	0	0.028	0	0.004	0.006	0	0	0	0	0.02	0.009	0	0	0	0	0	0.038	0	0.048	0
chr2	87539075	87539367	3198355	3198361	Prostate-Ep	chr2:87539075-87539367	U	0	0.149	0.008	0.08	0.007	0.011	0.045	0	0.053	0	0.011	0.017	0	0	0.067	0.023	0	0	0.013	0.091	0	0	0.01	0	0.023	0	0	0	0	0	0.017	0	0	0	0	0.76	0	0	0	0
chr2	88325081	88326417	3206014	3206023	Smooth-Musc	chr2:88325081-88326417	U	0	0.105	0	0	0	0	0.069	0	0	NA	0.056	0	0.167	0.075	0	0.143	0	0	0.12	0.057	0	0.333	0	0	0	0.091	0	0	0	0	0	0	0	0	NA	0	0	0	0.429	0.222
chr2	88859552	88859762	3211584	3211599	Blood-B	chr2:88859552-88859762	U	0.005	0	0.802	0	0.014	0	0.001	0	0	0	0	0.193	0	0.02	0	0.053	0	0	0.001	0.002	0	0.005	0	0.003	0.004	0	0	0	0.006	0	0	0	0	0	0	0.004	0.025	0	0.034	0
chr2	89006104	89006343	3212628	3212634	Blood-B	chr2:89006104-89006343	U	0	0.014	0.844	0.019	0.029	0.143	0.049	0.056	0	0	0	0.029	0.048	0.032	0	0.265	0.022	0	0.006	0.011	0	0.203	0.074	0.038	0	0	0.242	0.017	0.016	0.027	0	0.021	0	0	0.4	0.039	0.067	0	0.198	0
chr2	95113698	95113860	3265098	3265104	Blood-Granul	chr2:95113698-95113860	U	0	0.006	0	0.8	0.088	0	0	0	0	0	0	0.02	0	0.002	0	0.011	0	0	0	0	0	0	0	0	0	0	0	0	0	0	0	0	0	0	0	0	0.092	0	0	0
chr2	95486299	95486457	3270452	3270457	Breast-Basal-Ep	chr2:95486299-95486457	U	0.015	0.011	0.006	0	0.009	0.009	0.006	0	0.886	0.215	0	0.029	0.067	0.018	0.023	0.233	0	0	0.007	0.017	0	0.076	0	0	0.279	0.025	0	0.006	0	0.012	0.009	0.05	0.032	0.016	0	0.05	0	0.005	0.047	0
chr2	96157092	96157476	3277380	3277385	Blood-B	chr2:96157092-96157476	U	0.017	0	0.961	0.014	0.015	0	0	0.097	0	0.03	0	0.243	0	0.02	0	0.145	0	0	0	0.016	0	0.055	0.006	0	0	0	0	0	0	0	0	0	0	0	0	0	0.037	0.01	0.054	0
chr2	96171813	96171896	3277603	3277610	Eryth-prog	chr2:96171813-96171896	U	0	0	0	0	0	0	0.001	0.034	0	0	0	0	0	0	0	0.551	0	0	0	0.014	0	0	0.006	0	0	0	0	0	0	0	0	0	0	0	0	0	0	0	0	0
chr2	96172023	96172177	3277611	3277620	Eryth-prog	chr2:96172023-96172177	U	0.013	0	0	0	0	0	0	0.021	0	0	0	0.011	0	0.001	0	0.73	0	0	0.005	0.002	0	0.006	0.002	0.003	0.004	0	0	0.005	0.007	0.015	0.034	0	0	0	0	0	0.011	0	0	0
chr2	96414723	96414858	3281351	3281359	Lung-Ep-Bron	chr2:96414723-96414858	U	0	0	0	0	0.002	0	0	0	0.006	0.114	0	0.009	0	0.004	0.018	0.113	0.007	0	0.004	0.025	0.005	0.101	0.003	0	0.023	0.915	0.15	0	0.017	0	0	0	0	0.006	0	0	0.108	0	0.036	0.016
chr2	96468691	96468902	3281836	3281842	Lung-Ep-Bron	chr2:96468691-96468902	U	0	0.032	0	0.009	0	0	0	0	0	0.036	0	0.011	0	0	0	0.033	0	0	0.051	0.121	0	0	0	0	0.28	0.801	0	0	0.01	0.006	0	0.013	0.01	0	0	0.062	0	0	0.006	0.038
chr2	96483493	96483808	3282028	3282034	Megakaryocytes	chr2:96483493-96483808	U	0	0	0	0	0	0	0.001	0	0	0	0	0	0	0.001	0	0.013	0	0	0	0	0	0	0	0	0	0	0	0	0	0	0	0	0	0	0.778	0	0	0	0	0.01
chr2	96483874	96484343	3282034	3282041	Megakaryocytes	chr2:96483874-96484343	U	0.024	0	0	0	0	0	0.005	0.038	0	0	0	0	0	0.046	0	0.132	0	0	0	0	0.009	0.104	0	0.005	0.007	0	0.295	0	0.009	0	0	0	0	0	0.833	0	0.037	0	0.024	0
chr2	96503930	96504276	3282309	3282316	Pancreas-Duct	chr2:96503930-96504276	U	0	0	0.011	0	0.003	0	0	0	0.011	0.047	0	0	0	0.002	0	0.025	0	0	0	0.021	0	0.034	0.194	0	0	0.295	0	0	0	0.036	0	0	0.015	0.981	0	0.019	0.037	0.008	0.05	0.014
chr2	96504355	96504873	3282317	3282334	Pancreas-Duct	chr2:96504355-96504873	U	0	0	0	0	0.007	0	0.001	0	0	0.008	0	0	0.023	0.007	0	0.018	0	0	0	0.01	0	0.005	0.052	0	0.003	0.013	0.004	0.005	0.005	0.022	0	0	0.007	0.778	0	0	0	0	0.012	0
chr2	96602170	96602393	3283834	3283839	Pancreas-Acinar	chr2:96602170-96602393	U	0	0	0	0	0	0	0	0	0	0.043	0	0	0	0	0	0.045	0	0	0	0	0	0.021	0	0.023	0	0	0.04	0	0	0.934	0	0	0	0.051	0	0	0	0.016	0	0
chr2	96639549	96639805	3284338	3284347	Lung-Ep-Alveo	chr2:96639549-96639805	U	0.02	0	0	0	0.002	0	0	0.026	0	0	0.006	0	0	0	0	0.024	0	0	0	0.002	0	0	0	0	0.931	0.107	0	0.006	0	0.009	0	0	0	0	0	0	0	0	0	0
chr2	96810799	96811440	3287207	3287212	Small-Int-Ep	chr2:96810799-96811440	U	0	0	0	0	0	0	0	0	0	0	0.167	0	NA	0	0	0	0	0	0	0	0	0	0	0.25	0	0	0	0	0	0.125	0	0	0	0	NA	0	0	0.933	0	0
chr2	96876315	96876492	3289120	3289129	Bone-Osteob	chr2:96876315-96876492	U	0	0	0	0	0	0.021	0	0.58	0.012	0	0	0	0.102	0.001	0.041	0.028	0	0	0	0	0	0.006	0	0	0	0.023	0.006	0.005	0	0	0	0	0	0	0	0	0.01	0	0.013	0
chr2	96894209	96895134	3289500	3289507	Eryth-prog	chr2:96894209-96895134	U	NA	NA	NA	NA	NA	NA	NA	NA	NA	NA	NA	NA	NA	NA	NA	NA	NA	NA	NA	NA	NA	NA	NA	NA	NA	NA	NA	NA	NA	NA	NA	NA	NA	NA	NA	NA	NA	NA	NA	NA
chr2	96918939	96919060	3289978	3289988	Eryth-prog	chr2:96918939-96919060	U	0	0	0.004	0.012	0.011	0	0.001	0.017	0	0	0	0.021	0	0.007	0	0.983	0	0	0	0.001	0	0.051	0.002	0.032	0	0.005	0.004	0	0	0.031	0	0	0.032	0.005	0.308	0	0.034	0	0.065	0
chr2	96966877	96967061	3290891	3290896	Oligodend	chr2:96966877-96967061	U	0	0	0	0	0.009	0	0	0.077	0	0	0	0.188	0	0.011	0	0.25	0	0	0	0	0	0	0	0.011	0	0	0.088	1	0	0.095	0.033	0	0	0	0	0	0	0	0	0
chr2	97759537	97759772	3298694	3298700	Gastric-Ep	chr2:97759537-97759772	U	0	0	0	0	0.003	0	0.064	0	0	0	0	0	0	0	0	0.111	0	0.074	0.97	0.003	0	0.011	0	0	0	0	0.004	0	0.02	0	0	0	0	0	0.286	0	0	0	0.017	0
chr2	97812896	97813219	3299269	3299276	Blood-Granul	chr2:97812896-97813219	U	0	0	0	0.992	0.074	0.016	0.002	0.188	0	0	0	0	0	0.005	0	0.02	0	0	0	0.006	0	0.011	0	0	0.007	0.009	0.004	0	0	0	0	0	0	0	0	0	0.127	0	0	0
chr2	98133978	98134153	3302196	3302202	Pancreas-Delta	chr2:98133978-98134153	U	0.313	0	0	0	0.007	0	0.001	0	0	0	0	0.063	0.061	0.046	0	0.204	0.017	0	0.002	0.016	0.007	0.047	0.024	0.015	0	0	0.007	0.009	0	0.008	0.26	0.87	1	0.038	0	0	0.083	0.016	0.045	0.017
chr2	98254441	98254897	3303517	3303526	Lung-Ep-Alveo	chr2:98254441-98254897	U	0	0.01	0	0	0.006	0	0.001	0	0	0.01	0	0	0	0.004	0.053	0.11	0	0	0	0.01	0	0.017	0	0.008	0.969	0.026	0.005	0	0	0	0	0.041	0.022	0	0	0	0	0	0.018	0.297
chr2	98533060	98533468	3306502	3306515	Pancreas-Duct	chr2:98533060-98533468	U	0	0	0	0	0	0	0	0	0	0	0.002	0	0	0.002	0.011	0.046	0	0	0.001	0.002	0	0	0.001	0	0	0	0.205	0.003	0.078	0.009	0.004	0.209	0.289	0.917	0	0.003	0.011	0	0.015	0
chr2	98685874	98686174	3308351	3308357	Kidney-Ep	chr2:98685874-98686174	U	0	0	0	0	0	0	0	0.188	0	0	0	0	0	0.013	0	0.15	0	0	0	0	0	0.139	0.884	0.014	0	0	0.048	0	0.05	0	0	0	0	0	0	0	0	0.017	0.1	0
chr2	98748823	98749034	3309144	3309150	Blood-Mono+Macro	chr2:98748823-98749034	U	0.222	0	0.388	0.121	0.793	0	0.007	0.05	0	0	0	0.3	0.091	0.049	0.04	0.173	0	0	0.006	0	0	0.224	0	0.02	0	0	0.008	0	0	0	0	0.023	0	0	0	0	0.032	0	0.145	0
chr2	98770756	98770863	3309397	3309404	Blood-T	chr2:98770756-98770863	U	0.021	0.019	0.014	0.009	0.093	0.102	0.884	0.091	0	0	0.009	0.08	0	0.009	0	0.058	0	0	0.003	0.012	0	0	0.019	0.005	0.019	0.007	0.019	0.016	0.009	0	0.01	0.013	0.014	0	0	0	0.03	0.007	0.021	0
chr2	98793056	98793134	3309641	3309646	Pancreas-Duct	chr2:98793056-98793134	U	0	0.033	0	0	0.009	0	0	0.179	0	0.045	0	0	0	0.003	0.062	0.237	0	0.179	0.006	0.061	0	0.049	0	0	0.074	0	0	0	0	0.026	0	0.016	0.015	0.956	0	0.015	0.049	0.007	0.088	0
chr2	99032860	99032972	3312484	3312489	Head-Neck-Ep	chr2:99032860-99032972	U	0.024	0.068	0.081	0.007	0.006	0.054	0.055	0	0.034	0.171	0	0.1	0.019	0.016	0.25	0.178	0.006	0	0.002	0.928	0	0.036	0	0.003	0	0.276	0.002	0.109	0.139	0.006	0	0.008	0	0	0	0.089	0.038	0.025	0.041	0
chr2	99074202	99074331	3312743	3312750	Dermal-Fibro	chr2:99074202-99074331	U	0.315	0.019	0	0	0	0	0.003	0	0	0.01	0	0.015	0.8	0.058	0	0.085	0	0	0	0.002	0.042	0.018	0.003	0	0.005	0.023	0.068	0.014	0.008	0.006	0.009	0	0	0	0	0.013	0.014	0	0.034	0
chr2	99144242	99144542	3313406	3313418	Blood-Granul	chr2:99144242-99144542	U	0.135	0.004	0	0.97	0.264	0	0	0	0	0	0	0.008	0.024	0.003	0	0.015	0	0	0.002	0.002	0.009	0	0.002	0.014	0	0.004	0.002	0.006	0.006	0.004	0	0	0	0	0	0	0.131	0	0.014	0
chr2	99514771	99514907	3317307	3317312	Lung-Ep-Alveo	chr2:99514771-99514907	U	0.019	0	0.011	0	0	0	0.011	0	0	0	0	0.018	0	0.024	0	0.169	0	0	0	0	0	0.053	0	0	0.949	0	0	0	0.023	0	0	0	0	0	0	0	0	0	0.033	0
chr2	99597248	99597759	3318420	3318427	Bone-Osteob	chr2:99597248-99597759	U	0	0.026	0	0.05	0	0	0	1	0.118	0	0	0	0	0.074	0	0.105	0	0	0	0	0	0.04	0.05	0	0	0	0.044	0	0	0.065	0	0	0	0	0	0.032	0.067	0	0.037	0
chr2	99597874	99598135	3318429	3318435	Bone-Osteob	chr2:99597874-99598135	U	0.013	0.034	0	0	0	0	0.017	0.97	0	0	0.011	0.016	0	0.043	0.033	0.175	0	0	0	0.012	0	0.021	0.024	0	0.029	0.01	0.084	0.01	0.037	0.101	0.012	0.014	0.015	0	0	0.01	0.095	0.008	0.105	0.015
chr2	99785778	99785969	3320362	3320369	Blood-Mono+Macro	chr2:99785778-99785969	U	0.219	0.01	0.005	0.056	0.867	0.033	0.008	0.196	0	0	0.003	0.01	0	0.018	0	0.171	0	0	0.005	0.036	0.056	0.019	0.046	0.196	0.106	0.013	0.02	0.013	0	0.038	0	0.009	0	0.008	0	0	0.09	0	0.042	0.069
chr2	100000000	100000000	3324349	3324358	Lung-Ep-Alveo	chr2:100195628-100196057	U	0.008	0	0	0.007	0.007	0.01	0.007	0	0	0	0.004	0.131	0.026	0.01	0.053	0.238	0	0	0.01	0.118	0	0.033	0.024	0.004	0.846	0.233	0.003	0	0	0.055	0.009	0.01	0.01	0	0	0	0	0	0.037	0.08
chr2	101000000	101000000	3332969	3332977	Fallopian-Ep	chr2:100931719-100931879	U	0	0	0.005	0	0	0.009	0.003	0	0	0	0	0	0	0	0	0.072	0.938	0	0.002	0.049	0	0	0	0	0	0	0	0	0.029	0.006	0	0	0	0	0	0	0.017	0	0	0
chr2	101000000	101000000	3334425	3334432	Colon-Ep	chr2:101024768-101025198	U	0	0.521	0.023	0	0	0	0.015	0	0	0	0.865	0.125	0	0	0	0.219	0	0	0.033	0.007	0	0	0	0	0.019	0	0	0	0	0	0	0	0	0	0	0.023	0	0.05	0.019	0
chr2	101000000	101000000	3334433	3334438	Colon-Ep	chr2:101025338-101025384	U	0	0.007	0	0	0.005	0	0	0.026	0	0	0.969	0.012	0.028	0	0	0.051	0	0	0.203	0.063	0	0	0	0.005	0	0.007	0.003	0.008	0.009	0.014	0	0.241	0	0	0	0.053	0	0.006	0.007	0.011
chr2	101000000	101000000	3334736	3334741	Blood-Mono+Macro	chr2:101041231-101041791	U	NA	0	NA	1	0.6	NA	0	0	NA	0	0	NA	NA	0	NA	NA	NA	0	0	0	NA	0	0	NA	0	NA	0	NA	0	0	0	0	0	NA	NA	0	0	0	0	NA
chr2	101000000	101000000	3337971	3337979	Pancreas-Alpha	chr2:101275683-101275904	U	0	0	0	0	0.003	0	0	0	0	0	0	0	0	0.002	0	0.021	0	0	0	0	0	0	0	0	0	0	0	0	0	0	0.482	0.111	0.02	0.011	0	0	0	0	0	0
chr2	101000000	101000000	3339738	3339744	Oligodend	chr2:101408433-101408478	U	0	0	0	0	0.005	0	0	0	0.009	0.049	0	0.061	0	0.004	0	0.08	0	0	0	0.005	0.071	0	0.016	0	0.013	0	0.056	0.931	0	0.007	0	0	0	0	0	0	0	0	0.007	0.022
chr2	102000000	102000000	3341241	3341246	Blood-Mono+Macro	chr2:101521664-101521761	U	0.024	0.014	0.219	0	0.833	0	0.008	0	0	0	0.009	0.236	0	0.013	0	0.126	0	0	0	0	0.008	0.086	0	0.01	0	0	0.01	0.017	0	0	0	0	0	0	0	0	0.041	0	0	0
chr2	102000000	102000000	3347096	3347101	Pancreas-Duct	chr2:102084225-102084474	U	0	0	0	0	0	0	0	0	0	0	0	0.083	0	0.008	0	0.158	0	0.143	0	0	0	0	0	0	0	0	0	0.562	0	0	0	0	0	1	NA	0	0	0.048	0	0
chr2	102000000	102000000	3347339	3347344	Pancreas-Duct	chr2:102111333-102111434	U	0	0	0.063	0	0.009	0.025	0.047	0	0	0	0	0.04	0	0.027	0	0.124	0.018	0	0.104	0.003	0.009	0.019	0	0.083	0.057	0	0.047	0	0.073	0.146	0.02	0	0	0.917	0	0.01	0.2	0.014	0.007	0
chr2	102000000	102000000	3350457	3350465	Gastric-Ep	chr2:102478644-102478827	U	0	0	0.006	0	0.003	0	0.006	0.024	0	0.007	0	0.025	0	0.01	0	0.135	0	0.024	0.986	0.002	0.006	0.052	0.079	0.003	0.004	0	0	0	0	0.051	0	0.009	0	0	0	0.005	0	0	0.045	0
chr2	102000000	102000000	3350470	3350496	Gastric-Ep	chr2:102478950-102479443	U	0.006	0	0.063	0	0.015	0.004	0.011	0	0	0	0.001	0.065	0.011	0.009	0.01	0.067	0	0	0.977	0.001	0	0.01	0.027	0	0	0	0	0	0	0.009	0.004	0.008	0	0	0	0	0	0	0.015	0
chr2	103000000	103000000	3352458	3352463	Bladder-Ep	chr2:102711589-102711793	U	0	0.942	0.065	0.114	0.047	0.057	0.045	0	0.059	0	0	0	0.111	0.058	0.125	0.31	0	0	0	0.01	0.025	0	0.014	0	0.024	0	0.014	0	0	0.021	0	0	0	0	0	0.478	0.105	0	0.132	0
chr2	105000000	105000000	3366883	3366888	Blood-T	chr2:104762181-104762386	U	0.026	0.054	0.035	0	0.04	0.114	0.861	0.067	0.043	0.053	0	0.129	0	0.02	0.167	0.259	0	0	0.059	0.069	0	0.209	0.042	0.189	0.031	0.014	0.032	0	0.087	0.132	0.182	0.062	0.034	0	0	0	0.091	0	0.254	0
chr2	105000000	105000000	3370698	3370706	Blood-NK	chr2:105074897-105075301	U	0.011	0	0.006	0.008	0.004	0.79	0.14	0	0	0	0.007	0.011	0	0	0	0.012	0	0	0	0	0	0	0	0.008	0	0	0	0	0	0	0	0	0	0	0	0	0	0	0.01	0
chr2	105000000	105000000	3372956	3372962	Pancreas-Beta	chr2:105262473-105262655	U	0	0	0	0	0	0	0	0	0	0	0	0	0	0.04	0	0.089	0	0	0	0	0	0	0.05	0	0	0	0.013	0	0.016	0	0.018	0.798	0.167	0	0	0	0	0	0.043	0
chr2	105000000	105000000	3373404	3373422	Gastric-Ep	chr2:105295452-105295797	U	0	0	0.006	0.007	0.005	0.005	0.003	0.014	0.004	0.005	0.009	0	0	0.003	0.033	0.041	0	0.022	0.677	0.003	0.003	0.004	0.006	0.002	0.003	0.011	0.005	0	0	0.026	0	0.005	0	0.012	0	0.009	0	0.005	0	0.005
chr2	105000000	105000000	3375246	3375253	Heart-Cardio	chr2:105435523-105436193	U	0.018	0.02	0	0.008	0.01	0.01	0.009	0.029	0	0.022	0.007	0	0	0.012	0	0.079	0	0	0.013	0.005	0.848	0.008	0	0.009	0.013	0.016	0.016	0.016	0	0.015	0.022	0.016	0	0.008	0	0.007	0	0.012	0	0
chr2	105000000	105000000	3375255	3375261	Heart-Cardio	chr2:105436954-105437433	U	0	0	0	0	0	0	0	0	0	0	0	NA	0	0	NA	0	0	0	0	0	1	0	0	0	0	0	0	0	0	0	0	0	0	0	NA	0	0	0	0	0
chr2	105000000	105000000	3375681	3375693	Eryth-prog	chr2:105476799-105477554	U	0.005	0	0.007	0	0.003	0	0.006	0	0	0	0.004	0.041	0	0.001	0	0.922	0	0	0	0.003	0.059	0.005	0.022	0.002	0	0.004	0	0	0.092	0.011	0.017	0	0	0	0	0	0	0	0.004	0
chr2	106000000	106000000	3380232	3380237	Skeletal-Musc	chr2:105875368-105875696	U	0.286	0	0.087	0.143	0.086	0	0.07	0	0	0	0	0.154	0	0.052	0	0.2	0	0.1	0.021	0	0.059	0.105	0	0	0	0	0.032	0	0.1	0	0	0	0	0	0	0	0.714	0.042	0.154	0
chr2	106000000	106000000	3380908	3380917	Pancreas-Duct	chr2:105935736-105937027	U	0	0	0	NA	0	0	0	NA	0	NA	0	0	0	0	NA	0.25	0	0	0	0	0	0	0	0	0	0	0	0	NA	0	0	NA	0	0	NA	NA	0	0	0	0
chr2	106000000	106000000	3380917	3380923	Pancreas-Duct	chr2:105937056-105937475	U	0.023	0.041	0	0	0.012	0	0	0.321	0.398	0.387	0	0	0.05	0.021	0.095	0.18	0.014	0.091	0	0.184	0	0.092	0.007	0	0	0.045	0	0	0.04	0.008	0.017	0	0	0.946	0	0.079	0.021	0	0.089	0.25
chr2	106000000	106000000	3381973	3381984	Epid-Kerat	chr2:106056352-106056466	U	0.018	0.007	0	0	0.005	0	0	0.021	0.27	0.189	0.155	0	0.207	0.001	0.946	0.066	0	0	0.003	0.085	0	0	0.002	0	0	0.01	0	0	0	0	0	0	0	0	0	0	0	0.015	0.004	0
chr2	106000000	106000000	3382446	3382458	Blood-T	chr2:106094326-106094866	U	0.07	0.012	0.079	0.132	0.102	0.763	0.972	0	0	0	0	0.084	0	0.021	0	0.329	0	0	0.003	0.005	0	0.008	0.003	0.009	0.013	0	0.002	0	0	0.006	0	0	0	0	0.067	0	0.029	0.003	0.006	0
chr2	106000000	106000000	3382483	3382493	Blood-T	chr2:106096603-106096988	U	0.056	0.022	0.129	0	0.046	0.483	0.914	0	0.233	0.008	0.002	0.046	0.038	0.006	0.016	0.047	0.027	0	0.004	0.006	0	0.03	0.02	0.011	0.012	0.024	0.173	0	0	0.009	0.007	0	0.026	0.006	0	0.009	0.011	0.003	0.021	0.006
chr2	106000000	106000000	3383177	3383188	Megakaryocytes	chr2:106145298-106145719	U	0.006	0	0.048	0	0.005	0.016	0.036	0.019	0	0	0	0.071	0	0.017	0	0.005	0	0	0	0	0	0	0	0.003	0	0	0	0	0	0	0	0	0	0	1	0	0.009	0	0	0
chr2	106000000	106000000	3383432	3383439	Lung-Ep-Alveo	chr2:106169110-106169508	U	0	0	0	0	0	0	0	0	0	0	0	0	0	0.005	0	0.08	0	0	0.011	0	0	0	0	0	0.682	0.032	0	0	0	0	0	0	0	0	0	0	0	0	0.018	0
chr2	106000000	106000000	3385949	3385956	Pancreas-Duct	chr2:106368740-106368888	U	0	0	0	0	0.002	0	0.009	0.018	0	0	0.027	0.027	0	0.005	0.023	0.133	0	0	0.002	0.006	0	0.045	0	0.003	0	0	0	0.006	0.007	0.236	0.031	0.086	0.018	0.743	0	0	0	0.115	0.079	0
chr2	107000000	107000000	3389884	3389891	Heart-Fibro	chr2:106728609-106728965	U	0	0.044	0.034	0	0.033	0.045	0.007	0.059	0	0	0	0.029	0.053	0.017	0	0.298	0	0	0.01	0.005	0.048	0.737	0	0.023	0.014	0	0	0.015	0.023	0.108	0.026	0.038	0	0	0	0	0.023	0	0.297	0
chr2	107000000	107000000	3390805	3390812	Megakaryocytes	chr2:106846086-106846210	U	0	0	0	0	0.008	0	0.001	0.022	0	0	0	0	0.02	0.006	0.023	0.116	0	0	0.006	0	0	0.035	0	0.003	0	0	0.002	0	0.018	0.01	0.016	0.008	0	0	0.714	0	0	0	0.045	0
chr2	107000000	107000000	3390813	3390819	Megakaryocytes	chr2:106846626-106846801	U	0	0	0	0	0.006	0	0	0	0	0	0	0.034	0	0.004	0	0.126	0	0	0.002	0.002	0	0.023	0	0.028	0	0	0.135	0	0.008	0	0.013	0.009	0	0	0.636	0	0	0	0.038	0
chr2	108000000	108000000	3396945	3396950	Pancreas-Delta	chr2:107735820-107735956	U	0.184	0	0.01	0	0.015	0	0.004	0.3	0	0	0.04	0.056	0.565	0.031	0.043	0.253	0	0	0.008	0.003	0.011	0.141	0.382	0.019	0	0	0.013	0.12	0.126	0.114	0	0.569	0.965	0.025	0	0	0.109	0	0.228	0
chr2	108000000	108000000	3397003	3397008	Pancreas-Delta	chr2:107745680-107746072	U	0	0.017	0.009	0.039	0.011	0	0.008	0.133	0	0	0.004	0.058	0	0.016	0.053	0.178	0	0	0.011	0.044	0	0.191	0	0.12	0.013	0.024	0	0	0.038	0.171	0.667	0.342	0.81	0	0	0.008	0	0.014	0.087	0.184
chr2	108000000	108000000	3402735	3402740	Breast-Basal-Ep	chr2:108459877-108459939	U	0	0	0	0	0	0	0	0	0.752	0	0	0	0	0.005	0	0.021	0	0	0	0.01	0.015	0	0	0	0	0.016	0	0.007	0.009	0	0	0	0.009	0	0	0.008	0.019	0	0.007	0
chr2	109000000	109000000	3404208	3404215	Megakaryocytes	chr2:108590197-108591169	U	0	0	0.5	0	0	NA	0.125	NA	0.143	0	0	0	0	0.091	NA	0	0	NA	0	0	0	0	0	0	0	0	0	0	0	0	0	NA	0	NA	NA	0	0	0	0	0
chr2	109000000	109000000	3409945	3409950	Epid-Kerat	chr2:109054432-109054489	U	0	0.007	0	0.019	0	0	0	0	0	0.036	0.005	0	0	0.003	0.825	0.126	0	0	0.003	0.02	0	0.018	0.004	0	0	0	0	0	0	0.008	0	0.019	0	0	NA	0.007	0	0.007	0.023	0
chr2	109000000	109000000	3410291	3410297	Dermal-Fibro	chr2:109081762-109082042	U	0.163	0	0.056	0	0.035	0.048	0.027	0.077	0	0.02	0	0	0.667	0.013	0	0.114	0	0	0	0.02	0	0.169	0	0	0	0.014	0.005	0	0	0.177	0.014	0.065	0.02	0	0	0	0.135	0	0.118	0
chr2	109000000	109000000	3411412	3411427	Pancreas-Duct	chr2:109147116-109148031	U	0	0.004	0.02	0	0.001	0.028	0.007	0	0	0	0	0.148	0	0.022	0.038	0.244	0	0	0.007	0	0.004	0.025	0.008	0.006	0	0	0.006	0	0	0.226	0.019	0	0.013	0.794	0	0.005	0	0	0.004	0
chr2	109000000	109000000	3411983	3411990	Blood-B	chr2:109194264-109194503	U	0	0.013	0.688	0	0.025	0.01	0.037	0	0	0	0	0.146	0	0.02	0	0.115	0	0	0.005	0.024	0	0	0	0	0	0	0.048	0	0	0	0	0	0	0	0	0	0.173	0	0	0
chr2	109000000	109000000	3412728	3412733	Pancreas-Beta	chr2:109253314-109253612	U	0.017	0	0	0	0.005	0	0	0.545	0	0	0	0.273	0.214	0.059	0	0.342	0	0	0.005	0	0	0.092	0.024	0	0	0	0.098	0.044	0	0.014	0.317	0.844	0.02	0	0	0	0.194	0	0.038	0
chr2	109000000	109000000	3413108	3413113	Lung-Ep-Alveo	chr2:109278816-109278928	U	0	0.038	0.025	0	0.004	0.022	0.009	0	0	0	0	0.065	0	0.002	0	0.297	0	0	0.008	0.003	0	0.029	0	0	0.839	0.032	0	0	0	0.078	0.051	0	0	0	0	0	0	0	0.01	0
chr2	109000000	109000000	3413741	3413746	Adipocytes	chr2:109326259-109326500	U	0.747	0	0	0	0.003	0.1	0.033	0.229	0.592	0.058	0	0.02	0.333	0.106	0.379	0.14	0	0	0	0.126	0.017	0.442	0	0.005	0	0.078	0.432	0.009	0.011	0.009	0.015	0	0	0	0	0.029	0.321	0	0.222	0
chr2	109000000	109000000	3415237	3415242	Skeletal-Musc	chr2:109422177-109422505	U	0	0	0	0	0	0	0	0	0	0	0	0.25	0	0.053	0	0.1	0	0	0	0	0	0	0.027	0	0	0	0	0	0	0	0	0	0	0	NA	0	1	0	0.059	0.714
chr2	109000000	109000000	3415488	3415493	Skeletal-Musc	chr2:109436004-109436297	U	0	0	0	0	0	0	0	0	0	0	0	0	NA	0.065	0	0.167	0	0	0.05	0.259	0	0.2	0	0	0	0.333	0	0	0	0	0	0	0	0	NA	0.111	0.667	0	0.067	0
chr2	109000000	109000000	3415709	3415721	Liver-Hep	chr2:109453548-109453930	U	0	0	0.004	0	0.02	0.014	0.016	0	0	0.011	0.002	0.009	0	0.005	0.038	0.1	0	0.026	0.005	0.001	0	0	0.002	0.983	0.004	0	0	0	0.01	0.06	0.016	0	0	0	0	0	0.024	0.004	0.005	0
chr2	110000000	110000000	3416802	3416815	Epid-Kerat	chr2:109519939-109520549	U	0	0	0.007	0	0.005	0.011	0.001	0.013	0	0.005	0	0.02	0	0.002	0.702	0.072	0	0	0	0.035	0	0.008	0.002	0	0	0.147	0.002	0	0.005	0.007	0	0	0	0.004	0	0	0.008	0.006	0.016	0
chr2	110000000	110000000	3418425	3418432	Bladder-Ep	chr2:109637155-109637533	U	0	0.737	0.008	0.014	0.01	0	0.021	0	0.011	0	0.006	0.118	0	0.011	0.083	0.221	0	0.125	0.007	0.008	0.01	0.012	0.006	0.021	0.017	0	0	0	0.065	0.01	0	0	0	0.012	0	0.129	0	0	0.02	0
chr2	110000000	110000000	3418830	3418837	Epid-Kerat	chr2:109667411-109667758	U	0.019	0.024	0.026	0	0.012	0.024	0.027	0	0.352	0.22	0	0.075	0	0.002	0.96	0.155	0	0	0.004	0	0	0.038	0	0	0	0	0.005	0	0.011	0.027	0	0	0	0	0	0.112	0	0	0.067	0
chr2	110000000	110000000	3423451	3423458	Skeletal-Musc	chr2:110048604-110048839	U	0	0.105	0.013	0	0.006	0	0.005	0.114	0	0	0	0.082	0.195	0.011	0.033	0.127	0	0	0.003	0	0.066	0.061	0.066	0.005	0	0	0.028	0	0	0	0.022	0.011	0	0	0	0	0.634	0.018	0.014	0
chr2	110000000	110000000	3423458	3423463	Skeletal-Musc	chr2:110048992-110049143	U	0	0.082	0.008	0.025	0.003	0.012	0.029	0.067	0	0	0	0.068	0.032	0	0	0.165	0	0	0	0	0	0.109	0	0	0	0	0.063	0	0	0.496	0	0	0	0.149	0	0	0.672	0	0.068	0
chr2	111000000	111000000	3430203	3430210	Oligodend	chr2:110650292-110650791	U	0	0	0	0	0	0	0	0	0	0	0	0	0	0	0	0.059	0	0	0	0	0	0	0	0	0	0	0.033	0.935	0	0	0	0	0	0	0	0	0	0	0.018	0
chr2	111000000	111000000	3435469	3435474	Gastric-Ep	chr2:111166104-111166369	U	0	0	0	0	0	0	0	0	0	0	0	0	0	0.013	NA	0	0	0	0.681	0	0	0	0.022	0	0	0.062	0	0	0	0	0	0	0	0	NA	0	0	0	0.05	0
chr2	112000000	112000000	3439148	3439154	Prostate-Ep	chr2:111528141-111528284	U	0.165	0.282	0	0	0.002	0.017	0	0	0	0	0.261	0.188	0.205	0.094	0.026	0.09	0	0	0.004	0	0	0.05	0.144	0.004	0	0	0.003	0	0.026	0.007	0.021	0.024	0.011	0	0	0.664	0.093	0.135	0.125	0
chr2	112000000	112000000	3442728	3442745	Lung-Ep-Alveo	chr2:111869312-111870265	U	0.008	0.003	0	0	0.001	0.006	0.001	0.014	0	0	0.002	0.008	0	0.002	0	0.013	0.004	0	0.001	0.001	0	0.004	0	0.002	0.638	0	0.006	0	0	0	0	0.005	0	0	0	0	0	0	0.006	0
chr2	112000000	112000000	3444258	3444266	Blood-Mono+Macro	chr2:111993971-111994344	U	0.105	0.007	0.12	0.694	0.855	0.011	0.01	0	0	0	0	0.107	0	0.023	0.03	0.252	0	0	0	0.009	0.034	0	0.007	0.014	0	0	0.007	0.008	0	0	0.02	0.014	0	0	0	0	0.2	0	0.055	0
chr2	112000000	112000000	3445180	3445190	Gastric-Ep	chr2:112067333-112067594	U	0	0	0.008	0.006	0.007	0	0	0	0	0	0	0.008	0	0.01	0	0.053	0.017	0	0.765	0.004	0.004	0.021	0	0.006	0	0	0.003	0	0.013	0	0	0	0	0	0	0.004	0.016	0.003	0.007	0
chr2	112000000	112000000	3445390	3445398	Blood-B	chr2:112087432-112087899	U	0.022	0	0.918	0.101	0.106	0.111	0.029	0	0.013	0	0.011	0.315	0	0.038	0	0.165	0	0	0.005	0.003	0	0.012	0.004	0.006	0	0	0	0	0	0	0	0	0.019	0	0.25	0	0.025	0	0.01	0.019
chr2	112000000	112000000	3448076	3448086	Liver-Hep	chr2:112315388-112316818	U	0	0	0	0	0	0	0	0	0	0	0	0	NA	0	NA	0	0	0	0	0	0	0	0	1	0	NA	0	0	0	0	0	0	0	0	0	0	0	0	0	NA
chr2	113000000	113000000	3451590	3451597	Pancreas-Acinar	chr2:112589356-112589424	U	0	0	0	0	0	0	0	0	0	0	0	0	0.036	0.006	0	0.049	0	0	0	0	0	0	0	0	0	0	0	0	0.008	0.823	0	0	0	0	0	0	0	0	0	0
chr2	113000000	113000000	3454422	3454429	Pancreas-Duct	chr2:112816736-112817136	U	0.034	0	0	0	0	0	0.003	0.042	0	0	0	0	0	0	0	0.164	0	0	0	0	0	0	0.047	0	0	0	0	0	0	0	0.049	0	0.05	0.854	0	0	0	0	0	0
chr2	113000000	113000000	3454856	3454862	Fallopian-Ep	chr2:112865640-112866072	U	0	0	0	0	0.015	0	0.033	0.4	0.049	0	0.016	0	0.111	0.021	0	0.321	0.895	0	0	0.017	0	0.171	0.013	0	0	0.086	0.022	0.1	0.128	0.098	0.074	0.042	0.059	0	0	0	0	0	0.178	0
chr2	113000000	113000000	3455638	3455643	Bladder-Ep	chr2:112958274-112958428	U	0	0.866	0	0	0.016	0	0.002	0	0	0	0	0.021	0.05	0.005	0	0.221	0	0	0	0.044	0.01	0	0.009	0	0.088	0.018	0	0	0	0	0.013	0.015	0.013	0	0	0.161	0	0	0.05	0
chr2	114000000	114000000	3465951	3465961	Blood-B	chr2:113861365-113862098	U	0	0	0.91	0	0.028	0	0.005	0	0	0	0.004	0.241	0	0.026	0.091	0.15	0	0	0.003	0.002	0.008	0.043	0.007	0.01	0	0	0	0	0	0.066	0.023	0.012	0	0	0	0	0.017	0	0.034	0
chr2	114000000	114000000	3466083	3466088	Blood-Mono+Macro	chr2:113875015-113875152	U	0.066	0	0.007	0.148	0.798	0	0.002	0	0	0.029	0	0.018	0	0.007	0	0.175	0	0.04	0.007	0.005	0	0	0.004	0.019	0.013	0.025	0.019	0.009	0	0.008	0.013	0	0.023	0	0	0.008	0.038	0.014	0.014	0.014
chr2	115000000	115000000	3472383	3472390	Smooth-Musc	chr2:114732754-114733832	U	0	0	0.056	0	0	0	0.05	0.333	0	0.071	0	0.053	0.1	0.095	0	0.2	0	0	0.086	0.089	0	0.36	0	0.029	0	0	0.102	0	0	0	0.053	0.05	0	0.053	0	0.048	0	0.023	0.69	0
chr2	115000000	115000000	3476559	3476564	Smooth-Musc	chr2:115279700-115280419	U	0	0.075	0.146	0	0.06	0.071	0.109	0.375	0.067	0.062	0	0.333	0.2	0.048	0.167	0.421	0	0	0.14	0.041	0	0.536	0.016	0	0	0	0.083	0	0.04	0	0	0	0	0	NA	0	0	0	0.477	0
chr2	116000000	116000000	3478032	3478037	Ovary-Ep	chr2:115543600-115543912	U	0	0.054	0.045	0	0.01	0	0	0.364	0	0	0	0	0	0.032	0	0.32	0.333	0	0.024	0.01	0	0.143	0	0	0	0	0.129	0.375	0.865	0	0	0.037	0	0	0	0.024	0	0	0.217	0
chr2	117000000	117000000	3485349	3485360	Megakaryocytes	chr2:116751967-116752196	U	0	0.007	0.006	0.009	0.005	0.005	0.004	0.014	0	0	0.005	0.027	0	0.003	0.016	0.094	0.004	0	0.001	0.002	0.004	0.076	0	0.009	0.011	0.008	0	0	0	0.013	0.016	0	0	0.008	0.633	0.007	0	0	0.078	0
chr2	117000000	117000000	3488287	3488295	Breast-Luminal-Ep	chr2:117221675-117221984	U	0	0.021	0	0.006	0.004	0	0.009	0.026	0.445	0.544	0.004	0.046	0	0.009	0.093	0.216	0	0	0	0.004	0.007	0.151	0.003	0.025	0	0	0	0	0.019	0.066	0.008	0	0	0.014	0	0.057	0	0.005	0.198	0
chr2	117000000	117000000	3489235	3489241	Breast-Luminal-Ep	chr2:117376877-117376955	U	0	0.028	0	0	0.005	0	0	0.027	0.796	0.747	0	0	0.042	0.005	0.192	0.161	0.01	0	0.008	0.005	0	0.126	0	0.009	0	0	0	0	0	0.037	0	0	0	0	0	0	0	0	0.071	0.01
chr2	118000000	118000000	3494779	3494784	Lung-Ep-Bron	chr2:118117746-118117889	U	0.013	0.006	0.104	0.2	0.193	0.112	0.098	0	0.009	0.011	0.004	0.078	0	0	0.04	0.28	0	0	0	0.013	0	0	0	0	0.221	0.859	0.007	0	0	0.008	0.011	0	0	0	0.429	0.069	0.042	0	0.022	0
chr2	119000000	119000000	3505291	3505306	Liver-Hep	chr2:119222962-119223346	U	0	0	0	0	0.005	0.006	0.001	0	0.006	0.006	0.005	0.007	0.017	0.004	0	0.032	0	0.023	0	0.001	0	0.005	0.011	0.933	0	0.014	0.003	0.005	0.005	0.022	0	0	0	0	0	0	0.01	0.003	0.011	0
chr2	119000000	119000000	3505880	3505886	Heart-Cardio	chr2:119257262-119257500	U	0	0.013	0	0.018	0.004	0	0.003	0	0	0	0	0	0	0	0	0.013	0	0	0	0	0.982	0	0	0	0	0	0.073	0	0	0	0.022	0	0	0	0	0	0	0	0	0
chr2	120000000	120000000	3513003	3513011	Blood-NK	chr2:119928547-119929053	U	0.01	0	0.005	0	0	0.879	0.031	0	0.008	0	0	0.015	0	0	0	0.034	0	0	0.002	0.002	0	0	0	0.004	0	0	0	0	0	0	0	0	0	0	0	0	0	0.005	0.012	0
chr2	120000000	120000000	3517712	3517719	Breast-Luminal-Ep	chr2:120329072-120329438	U	0	0	0.006	0	0	0.009	0.009	0.05	0.04	0.793	0.008	0.018	0	0.006	0.219	0.171	0	0	0.002	0.033	0.007	0.008	0	0	0	0.034	0	0	0	0.007	0	0.051	0.053	0	0	0.006	0	0	0.035	0
chr2	120000000	120000000	3520113	3520122	Ovary-Ep	chr2:120453355-120453707	U	0	0	0.02	0	0.01	0.013	0.023	0.02	0	0	0.003	0.076	0	0.005	0.021	0.205	0.021	0	0.002	0.008	0.026	0	0.11	0	0	0	0	0	0.822	0.005	0.007	0.008	0.008	0	0	0.01	0.017	0.004	0.008	0
chr2	120000000	120000000	3520229	3520234	Bone-Osteob	chr2:120464774-120464914	U	0	0	0.053	0.011	0.03	0.047	0.045	0.917	0	0	0	0.065	0.03	0.016	0.042	0.248	0	0	0	0.009	0	0	0.008	0	0	0	0	0	0.009	0	0	0	0	0	0	0	0.06	0	0.007	0
chr2	120000000	120000000	3520478	3520489	Liver-Hep	chr2:120481816-120482117	U	0.011	0.004	0	0	0.016	0	0.002	0	0	0.022	0.009	0.01	0	0.001	0	0.114	0	0	0.007	0	0	0	0	0.955	0	0	0.006	0.018	0	0	0	0	0	0	0	0	0	0	0.012	0
chr2	121000000	121000000	3521336	3521345	Prostate-Ep	chr2:120538934-120539208	U	0.011	0.14	0.004	0.006	0.009	0.015	0.007	0.033	0.006	0.357	0.178	0.048	0	0.007	0.062	0.264	0.007	0.077	0.075	0.047	0	0.019	0.059	0.012	0.098	0.082	0.002	0	0.081	0	0	0	0.014	0.006	0	0.592	0	0.043	0.067	0.028
chr2	121000000	121000000	3525452	3525463	Head-Neck-Ep	chr2:120793381-120793702	U	0.03	0.004	0.035	0	0.009	0.015	0.028	0.015	0	0	0.056	0.086	0.022	0.007	0.429	0.117	0	0	0.002	0.911	0	0.016	0.004	0.009	0.003	0.338	0	0	0	0.014	0.006	0	0.007	0	0	0.024	0.008	0.023	0.019	0
chr2	121000000	121000000	3533295	3533300	Blood-Mono+Macro	chr2:121287283-121287589	U	0.286	0	0.024	0	0.857	0	0.011	0.077	0	0	0.021	0.133	0	0.065	0	0.239	0	0	0	0.007	0	0.054	0	0.036	0	0	0.027	0.056	0	0	0	0	0.026	0	0	0	0.062	0.051	0	0
chr2	122000000	122000000	3537346	3537354	Bladder-Ep	chr2:121662139-121663202	U	0	0.844	0	0	0	0	0	0	0	0	0	0	0	0	0.182	0.293	0	0	0.022	0.02	0.167	0.077	0	0	0	0	0.01	0.105	0	0	0	0	0	0	0	0.224	0	0	0.042	0
chr2	122000000	122000000	3544274	3544285	Prostate-Ep	chr2:122351993-122352159	U	0	0.33	0	0	0.004	0	0	0.019	0	0	0.061	0	0.047	0.003	0	0.111	0.007	0	0.013	0.166	0	0.013	0.052	0	0.004	0.043	0	0	0	0.005	0	0	0	0.006	0	0.556	0	0	0.033	0
chr2	125000000	125000000	3558665	3558671	Smooth-Musc	chr2:124656399-124657862	U	NA	NA	NA	NA	NA	NA	NA	NA	NA	NA	NA	NA	NA	NA	NA	NA	NA	NA	NA	NA	NA	NA	NA	NA	NA	NA	NA	NA	NA	NA	NA	NA	NA	NA	NA	NA	NA	NA	NA	NA
chr2	126000000	126000000	3568785	3568794	Skeletal-Musc	chr2:126315306-126315504	U	0	0	0.023	0	0.007	0.007	0.003	0.067	0	0	0.005	0.052	0.024	0.014	0	0.18	0.011	0.027	0.024	0.029	0.005	0.083	0.01	0.035	0.009	0	0	0	0.035	0.009	0.006	0.008	0	0	0	0.018	0.663	0	0.088	0
chr2	127000000	127000000	3573706	3573717	Blood-B	chr2:126904819-126905239	U	0.006	0.005	0.862	0	0.021	0.008	0.006	0.036	0	0	0	0.316	0.02	0.027	0	0.119	0	0	0.002	0.003	0.006	0.065	0.002	0.003	0.004	0	0.009	0	0	0.014	0	0.009	0	0	0	0.014	0	0	0.062	0
chr2	127000000	127000000	3575683	3575693	Endothel	chr2:127061728-127062074	U	0.358	0	0.029	0.178	0.124	0	0.004	0.04	0.062	0	0	0.07	0.029	0.661	0.136	0.352	0	0	0	0.023	0.025	0.021	0.004	0.014	0	0	0.007	0.009	0	0	0	0	0	0.02	0.5	0.016	0.093	0	0.014	0
chr2	127000000	127000000	3575988	3575994	Skeletal-Musc	chr2:127074779-127074997	U	0.086	0.009	0.012	0	0	0	0	0	0.014	0	0.007	0.018	0	0.004	0	0.289	0	0.167	0.008	0.003	0	0.012	0.033	0	0	0.012	0.037	0.292	0.01	0.011	0	0	0	0	0	0	0.75	0.009	0	0
chr2	127000000	127000000	3576998	3577003	Adipocytes	chr2:127121016-127121256	U	0.852	0.051	0	0	0.019	0	0	0	0.036	0	0.006	0.279	0.105	0.294	0	0.167	0	0	0	0.013	0	0.293	0.007	0	0	0	0.012	0	0	0.012	0	0	0	0	0	0	0.296	0	0.722	0
chr2	127000000	127000000	3577219	3577224	Kidney-Ep	chr2:127138124-127138378	U	0.143	0.083	0	0	0	0	0	0	0	0	0	0	0	0	NA	0.375	0	NA	0	0	0	0.167	0.938	0	0	0	0	0	0	0	0	0	0	0	NA	0	0	0.111	0	0
chr2	127000000	127000000	3579002	3579008	Gastric-Ep	chr2:127263961-127264190	U	0	0.154	0	0	0.002	0	0	0.061	0	0	0	0	0.036	0.006	0.027	0.028	0.044	0	0.952	0.048	0	0.008	0.046	0	0.006	0.401	0.019	0	0.092	0	0	0	0	0	0	0.087	0.522	0	0	0
chr2	128000000	128000000	3582572	3582582	Gallbladder	chr2:127548091-127548666	U	0.008	0.024	0.059	0.023	0.009	0.016	0.007	0	0	0.009	0.008	0.029	0.018	0.008	0.026	0.131	0	1	0.008	0.01	0.015	0.036	0.008	0.011	0.005	0.005	0.009	0	0.006	0	0.007	0	0	0.028	0	0.017	0	0.008	0.038	0
chr2	128000000	128000000	3582960	3582966	Blood-B	chr2:127578177-127578235	U	0.082	0	0.887	0	0.028	0	0	0	0	0	0	0.213	0	0.018	0	0.089	0	0	0	0.008	0	0.008	0	0.005	0	0	0	0	0	0	0.025	0	0	0	0	0	0	0	0	0
chr2	128000000	128000000	3584609	3584614	Endothel	chr2:127659385-127659474	U	0.248	0.008	0	0	0.03	0	0.002	0.037	0.011	0	0	0.121	0	0.685	0	0.057	0	0	0.004	0.012	0.148	0	0.009	0.027	0	0	0.008	0	0.011	0.008	0.013	0	0	0.01	0	0	0.071	0	0	0
chr2	128000000	128000000	3586257	3586262	Megakaryocytes	chr2:127771346-127771741	U	0	0	0	0	0	0	0	0	0	0.188	0	0	0	0	0	0	0	0	0	0	0	0	0	0	0	0	0	0	0	0	0	0	0	0	NA	0	0	0	0	0
chr2	128000000	128000000	3586393	3586400	Liver-Hep	chr2:127782276-127782493	U	0	0	0	0.008	0	0	0.002	0	0	0	0	0	0	0	0	0.019	0	0	0	0	0	0	0	0.849	0	0	0	0	0	0	0	0.016	0	0.006	0	0	0	0	0	0
chr2	128000000	128000000	3596296	3596304	Pancreas-Delta	chr2:128411168-128411480	U	0	0	0	0	0.002	0	0.015	0.026	0	0	0.009	0.041	0	0	0	0.085	0	0	0	0	0	0.009	0.004	0	0	0	0	0.008	0	0	0.05	0.081	0.683	0	0	0	0	0.007	0.027	0
chr2	128000000	128000000	3596582	3596587	Pancreas-Duct	chr2:128425887-128425991	U	0	0	0.017	0	0	0.047	0.012	0	0	0.108	0	0	0.053	0.014	0	0.156	0.143	0.333	0	0.009	0	0.13	0.036	0.009	0.133	0	0.006	0.032	0	0.016	0	0	0	0.948	0	0	0	0	0.059	0
chr2	129000000	129000000	3599172	3599182	Lung-Ep-Bron	chr2:128622799-128623382	U	0.014	0	0.018	0	0.015	0	0.015	0.179	0	0	0.005	0.018	0.1	0.019	0.067	0.192	0	0	0.009	0.065	0	0.056	0	0	0.113	0.723	0	0	0	0	0.048	0	0.011	0	0	0.073	0	0.029	0.151	0
chr2	129000000	129000000	3600955	3600962	Heart-Fibro	chr2:128773804-128774164	U	0.018	0	0	0	0	0	0.003	0	0	0	0	0.022	0.143	0.025	0	0.19	0	0	0.009	0.004	0.026	0.725	0	0.024	0	0	0	0	0	0	0	0	0	0	0	0.011	0.147	0	0.171	0
chr2	129000000	129000000	3602136	3602143	Blood-T	chr2:128883209-128883409	U	0.021	0	0.1	0.029	0.071	0.102	0.643	0	0	0	0	0.076	0	0.006	0	0.136	0	0	0.005	0.005	0	0.096	0.014	0.005	0	0	0.003	0	0	0.016	0.024	0.036	0.02	0.021	0	0	0	0.012	0.057	0
chr2	129000000	129000000	3602390	3602395	Fallopian-Ep	chr2:128909246-128909503	U	0	0	0	0	0	0	0.051	0	0	0	0	0.4	0	0	0	0.267	1	0	0	0.098	0	0.154	0	0.05	0	0.143	0.028	0	0.565	0	0	0	0	0	0	0	0	0	0	0
chr2	129000000	129000000	3603692	3603697	Pancreas-Duct	chr2:129071839-129072115	U	0.033	0	0	0.029	0.021	0	0.008	0	0	0	0	0	0.042	0.021	0	0.256	0.032	0.045	0	0	0	0.062	0.005	0.007	0	0	0.097	0.222	0.016	0.016	0.047	0.069	0	0.926	0	0	0	0.02	0.143	0
chr2	129000000	129000000	3605521	3605526	Skeletal-Musc	chr2:129319543-129319625	U	0	0	0	0	0.009	0	0.007	0	0	0	0.005	0	0.103	0.007	0	0.137	0	0	0	0	0	0.102	0	0.014	0	0	0.018	0	0	0.007	0.02	0.014	0	0.011	0	0	0.61	0	0.075	0.011
chr2	130000000	130000000	3609565	3609571	Dermal-Fibro	chr2:129766690-129766795	U	0.183	0	0	0	0.008	0	0.005	0.029	0.011	0	0.004	0.09	0.581	0.023	0.032	0.246	0	0	0.009	0.008	0.008	0.101	0	0.026	0.007	0.008	0.039	0.067	0	0.047	0.031	0.011	0	0	0	0	0.042	0.024	0.039	0
chr2	130000000	130000000	3611818	3611823	Breast-Luminal-Ep	chr2:129958487-129958682	U	0	0.088	0.023	0.027	0.007	0.05	0.023	0.071	0.077	0.68	0.038	0	0	0.048	0.3	0.324	0	0	0.009	0.088	0	0.2	0.031	0.054	0.057	0	0	0	0	0	0.065	0.105	0.065	0	0	0.1	0	0	0.222	0
chr2	130000000	130000000	3614411	3614428	Thyroid-Ep	chr2:130159366-130160425	U	0	0.004	0	0	0.003	0	0	0	0.006	0	0	0	0	0.001	0.044	0.017	0.013	0	0	0.005	0.004	0	0.007	0	0	0	0	0	0	0	0	0	0	0	0	0.005	0	0	0.008	0.887
chr2	130000000	130000000	3614452	3614458	Thyroid-Ep	chr2:130161440-130161551	U	0.015	0.024	0	0	0.008	0	0	0	0	0	0	0	0	0.008	0	0.008	0.057	0	0	0.013	0.164	0.092	0.038	0.005	0.013	0.051	0.008	0.113	0	0	0	0.052	0.01	0	0	0	0	0	0.019	1
chr2	130000000	130000000	3616466	3616475	Megakaryocytes	chr2:130273952-130274577	U	0.051	0	0	0	0	0	0.006	0	0	0	0.016	0	0	0.031	0.067	0.231	0	0	0.012	0.005	0	0.09	0.044	0	0	0	0	0	0	0	0.017	0.026	0.022	0.015	0	0	0.026	0	0.071	0
chr2	130000000	130000000	3616476	3616485	Megakaryocytes	chr2:130274639-130275244	U	0	0.008	0.018	0	0	0	0.009	0.184	0	0	0.01	0.018	0	0.015	0	0.161	0.022	0.095	0.015	0.003	0	0.118	0.017	0.015	0	0	0.004	0.008	0	0.063	0	0.037	0.051	0	0.953	0.008	0	0	0.079	0
chr2	130000000	130000000	3617131	3617145	Bladder-Ep	chr2:130327883-130327971	U	0.014	0.892	0.042	0.01	0.009	0.031	0.011	0	0.01	0.02	0.037	0.036	0	0.03	0	0.028	0.054	0.037	0.098	0.045	0.06	0.032	0.014	0.019	0.021	0.016	0.003	0.012	0.105	0.02	0.039	0.024	0.041	0.042	0	0.385	0.017	0.05	0.036	0.094
chr2	130000000	130000000	3617145	3617152	Bladder-Ep	chr2:130327973-130328055	U	0.034	0.951	0.02	0.068	0	0.01	0.018	0.048	0.043	0.021	0.042	0.093	0	0.029	0	0.1	0.078	0.15	0.102	0.142	0.075	0.019	0.032	0.045	0.061	0.104	0.003	0.023	0.14	0.077	0.091	0.055	0.088	0.032	0	0.403	0.016	0.051	0.062	0.136
chr2	131000000	131000000	3624812	3624817	Pancreas-Beta	chr2:130835429-130835527	U	0.01	0	0.009	0.009	0.003	0.011	0.005	0	0	0	0.005	0.031	0.037	0.02	0	0.238	0	0	0.026	0.008	0	0.044	0.011	0.004	0	0.007	0.032	0	0	0.196	0	0.924	0.133	0.009	0.1	0	0.014	0.007	0.016	0
chr2	131000000	131000000	3625725	3625731	Head-Neck-Ep	chr2:130881153-130881501	U	0	0.041	0	0	0.005	0	0.003	0	0	0	0	0	0.045	0	0.133	0.123	0	0	0.016	0.691	0	0.036	0	0	0.25	0.422	0	0	0	0	0.022	0	0.02	0	0	0	0	0	0.088	0
chr2	131000000	131000000	3626297	3626308	Kidney-Ep	chr2:130918308-130918517	U	0	0	0	0	0.004	0	0.001	0.034	0	0	0.015	0.012	0	0.023	0.077	0.1	0	0.024	0.098	0	0	0.104	0.586	0.048	0.03	0	0	0	0	0	0	0.018	0.032	0.099	0	0.005	0.056	0	0.044	0
chr2	131000000	131000000	3628403	3628411	Oligodend	chr2:131058964-131059491	U	0	0	0	0	0	0	0	0	0	0.023	0	0.034	0	0	0	0	0	0	0	0.01	0	0	0	0.009	0	0	0.031	1	0	0	0	0	0	0	0	0	0	0	0	0
chr2	131000000	131000000	3629169	3629177	Head-Neck-Ep	chr2:131095622-131095758	U	0	0.168	0.127	0	0.017	0	0	0.054	0.018	0	0.069	0.097	0	0.003	0.317	0.007	0.016	0	0.015	0.8	0.006	0	0.027	0	0.016	0.268	0	0	0.26	0.011	0	0	0	0	0	0.04	0	0.245	0.022	0
chr2	132000000	132000000	3636828	3636833	Breast-Luminal-Ep	chr2:131648150-131648197	U	0.007	0.012	0.01	0	0.006	0	0.006	0.019	0.276	0.649	0	0	0	0.01	0	0.181	0	0	0.012	0.004	0.012	0.015	0	0.02	0	0.006	0.014	0.011	0.007	0.04	0	0.01	0.01	0	0	0.005	0	0	0.029	0.008
chr2	132000000	132000000	3643554	3643561	Fallopian-Ep	chr2:132324954-132325183	U	0	0.041	0.006	0.016	0.01	0.01	0.007	0.073	0.008	0	0.028	0.092	0	0.01	0	0.233	0.64	0	0.028	0.033	0	0.081	0	0.02	0.007	0.008	0	0	0.028	0	0	0.026	0	0	0	0.065	0.015	0.047	0.077	0
chr2	134000000	134000000	3655400	3655407	Smooth-Musc	chr2:133902825-133903520	U	0	0.03	0	0	0.029	0	0.078	0	0	0	0.028	0.5	0.333	0.088	0.25	0.435	0	0	0	0.016	0	0.208	0.019	0.049	0	0	0	0	0	0.048	0	0	0	0.042	0	0	0.133	0	0.543	0
chr2	134000000	134000000	3657942	3657947	Oligodend	chr2:134163928-134164835	U	0	0	0	0	0	0	0	0.062	0	0	0	0.037	0	0	0	0.209	0	0	0	0	0	0.026	0	0	0	0	0.034	0.944	0	0	0	0	0	0	0	0	0	0	0.012	0
chr2	134000000	134000000	3659837	3659845	Blood-Granul	chr2:134403077-134403917	U	0.044	0.008	0	1	0.164	0	0.002	0.273	0	0	0	0.014	0.033	0.005	0	0.326	0	0	0	0.006	0.01	0	0.004	0	0	0	0	0	0	0.008	0	0	0	0	0	0	0.129	0	0.015	0
chr2	135000000	135000000	3661125	3661130	Bladder-Ep	chr2:134518496-134518579	U	0	0.907	0	0	0	0	0	0	0	0.011	0.013	0	0	0.003	0.077	0.133	0	0	0	0	0	0.034	0	0	0	0	0.006	0	0	0	0	0	0	0	0	0.128	0.016	0	0.058	0
chr2	135000000	135000000	3666123	3666129	Ovary-Ep	chr2:135040399-135040714	U	0.012	0.033	0.193	0	0.014	0	0.082	0.029	0.01	0	0.013	0.106	0	0.024	0	0.209	0.366	0	0.003	0.025	0.016	0.083	0.482	0.01	0	0	0.175	0	0.697	0.023	0.026	0.25	0.031	0	0	0	0.017	0.014	0.038	0.144
chr2	136000000	136000000	3671324	3671331	Pancreas-Duct	chr2:135610422-135610925	U	0	0	0	0	0	0	0	0	0	0.053	0	0	0	0.009	0	0.087	0.182	0.333	0.083	0.014	0	0	0	0	0	0	0.163	0.4	0.059	0	0	0	0	0.895	0	0	0	0	0	0
chr2	136000000	136000000	3673899	3673910	Small-Int-Ep	chr2:135837337-135837547	U	0	0	0	0	0	0	0	0	0	0	0.015	0	0	0	0	0.035	0	0	0.006	0.002	0.005	0.005	0.014	0.005	0	0	0.006	0	0	0.014	0	0	0	0.005	0	0	0	0.504	0.008	0
chr2	136000000	136000000	3678792	3678798	Smooth-Musc	chr2:136354859-136355494	U	0	0.2	0	0	0	0	0	0.5	0	0	0.25	0	NA	0.045	1	0	0	0	0	0.045	0	0.667	0	0	0	0	0	0	0	0	0	NA	0	0	NA	0	NA	0.4	0.667	0
chr2	139000000	139000000	3691700	3691707	Breast-Luminal-Ep	chr2:138532328-138532552	U	0.128	0.12	0	0	0.006	0	0.003	0	0.022	0.652	0.004	0.038	0	0.07	0.333	0.117	0	0	0.002	0.024	0.007	0.082	0.107	0.02	0	0	0	0	0.069	0.006	0	0	0	0.008	0	0.243	0	0	0.062	0
chr2	143000000	143000000	3715240	3715246	Head-Neck-Ep	chr2:142642565-142643082	U	NA	1	NA	NA	0	NA	0	NA	NA	NA	0	NA	NA	NA	NA	NA	NA	NA	0	NA	NA	NA	NA	NA	NA	NA	NA	NA	NA	NA	NA	NA	NA	NA	NA	NA	NA	NA	NA	NA
chr2	143000000	143000000	3715261	3715267	Megakaryocytes	chr2:142645441-142645585	U	0.011	0.01	0.006	0	0	0	0.012	0.075	0	0	0	0.051	0.026	0.009	0	0.419	0	0	0.011	0	0	0.316	0	0	0	0	0.002	0.006	0	0.048	0	0.053	0	0	0.909	0	0	0.01	0.09	0
chr2	143000000	143000000	3718399	3718404	Blood-Granul	chr2:143156098-143156299	U	0	0.022	0	0.957	0.155	0	0	0.2	0	0	0	0.02	0	0.015	0	0.015	0	0	0	0.005	0	0	0.006	0.014	0	0	0.052	0	0	0.078	0	0	0	0	0	0	0.25	0	0.049	0
chr2	143000000	143000000	3719712	3719718	Breast-Luminal-Ep	chr2:143365116-143365722	U	0	0.037	0	0	0	0	0	0	0	0.857	0.077	0	0	0.035	0	0.167	0	0	0.035	0.082	0.026	0.037	0	0.091	0	0	0.012	0	0	0.118	0.129	0.053	0	0	0	0.442	0	0.128	0.043	0
chr2	144000000	144000000	3722017	3722025	Dermal-Fibro	chr2:143741665-143742502	U	0.198	0	0	0.019	0	0	0	0.047	0.016	0	0	0.026	0.875	0.122	0.021	0.182	0	0	0	0.005	0	0.345	0	0.026	0	0	0.008	0	0	0.006	0	0	0	0	0.091	0	0.22	0.027	0.088	0
chr2	144000000	144000000	3723855	3723864	Pancreas-Beta	chr2:143957543-143957923	U	0	0	0	0	0	0	0.004	0	0	0	0.006	0	0	0.005	0	0.147	0.021	0	0.019	0.084	0	0	0.229	0	0	0	0.173	0.027	0.014	0.01	0.303	0.991	0.407	0	0	0	0	0.005	0.006	0.043
chr2	144000000	144000000	3725446	3725451	Fallopian-Ep	chr2:144216718-144217454	U	0	0	NA	NA	0	NA	0	0	NA	NA	0	0	NA	0	NA	1	1	0	0	0	0	0	0	0	NA	NA	0	NA	0	0	NA	NA	0	0	NA	0	NA	NA	0	0
chr2	145000000	145000000	3728526	3728532	Blood-B	chr2:144562292-144562646	U	0.02	0.025	0.988	0	0.082	0.038	0.003	0	0	0	0.009	0.393	0	0.026	0	0.043	0	0	0.016	0.006	0	0.017	0	0.01	0	0.022	0	0.018	0	0	0.034	0	0	0	0	0	0	0	0	0
chr2	145000000	145000000	3729139	3729147	Dermal-Fibro	chr2:144650614-144651051	U	0.229	0	0	0	0.005	0	0.003	0.056	0	0	0	0.118	0.632	0.069	0.05	0.042	0	0	0.011	0.005	0.019	0.186	0	0.022	0	0	0.014	0	0.054	0	0	0	0	0	0	0	0.395	0.023	0.109	0
chr2	146000000	146000000	3734429	3734434	Bone-Osteob	chr2:145623475-145623708	U	0	0	0	0	0	0.062	0	1	0	0	0	0	0.111	0	0	0.222	0	0	0	0.022	0	0.067	0	0	0.053	0	0	0	0.125	0	0	0	0	0	0	0	0	0	0.062	0
chr2	148000000	148000000	3745208	3745213	Blood-Mono+Macro	chr2:147642682-147643104	U	NA	0	0	NA	1	NA	0	NA	NA	NA	NA	NA	NA	NA	NA	NA	NA	NA	NA	NA	NA	NA	NA	NA	NA	NA	0	NA	NA	0	NA	0	NA	NA	NA	NA	NA	NA	NA	NA
chr2	148000000	148000000	3745226	3745233	Fallopian-Ep	chr2:147647177-147647506	U	0.079	0.024	0	0.118	0.082	0	0.011	0.269	0.084	0.017	0.004	0.176	0.091	0.205	0	0.363	0.992	0	0	0.155	0.025	0.21	0.004	0.024	0.019	0.097	0.061	0.273	0.064	0.009	0	0	0	0.008	0	0.201	0.197	0	0.327	0
chr2	148000000	148000000	3747645	3747653	Kidney-Ep	chr2:148019307-148019388	U	0.015	0	0.006	0	0.002	0	0.002	0.025	0.04	0.019	0.051	0	0	0.011	0.024	0.088	0.188	0.188	0.056	0.024	0	0.007	0.657	0	0.045	0.029	0.019	0.006	0.197	0.019	0.026	0.014	0	0.043	0	0.044	0.032	0.109	0.011	0.066
chr2	149000000	149000000	3752193	3752199	Pancreas-Duct	chr2:148654582-148655149	U	0	0	0	0	0.005	0	0	0	0	0	0.008	0.056	0	0.061	0	0.013	0.292	0.158	0.01	0	0	0	0.013	0	0	0.011	0.006	0.141	0	0.07	0.037	0.263	0.186	0.963	0	0	0	0	0.024	0
chr2	149000000	149000000	3756683	3756689	Smooth-Musc	chr2:149196367-149196873	U	NA	0	0	0	0	0	0.273	0	0	0	0	0	0	0	NA	NA	0	NA	0	0	0	1	0	0	0	0	0	0	0	0	0.2	0	0	0	NA	NA	0	0	0.4	0
chr2	150000000	150000000	3759353	3759358	Blood-Granul	chr2:149568566-149568764	U	0	0	0	1	0.042	0	0	0	0	0	0	0	0	0.003	0	0	0	0	0	0	0	0	0	0.011	0	0	0	0	0	0.014	0	0	0	0	0	0	0.2	0	0	0
chr2	150000000	150000000	3762363	3762373	Pancreas-Duct	chr2:150089538-150089814	U	0	0	0.005	0	0.009	0	0.012	0	0	0	0	0.022	0	0.006	0	0.167	0	0	0	0.002	0.006	0.014	0.003	0	0	0	0	0	0	0.029	0	0.008	0.019	0.697	0	0.006	0.01	0	0.006	0
chr2	150000000	150000000	3762937	3762943	Bladder-Ep	chr2:150167322-150167449	U	0	0.756	0	0	0	0	0.002	0	0	0	0	0.015	0	0	0.038	0.143	0	0	0	0	0	0	0	0.005	0	0.043	0	0	0	0	0	0	0	0.022	0	0.117	0	0	0	0
chr2	151000000	151000000	3768688	3768694	Pancreas-Delta	chr2:151048798-151049549	U	0	0	0.008	0.01	0.003	0.01	0.005	0	0	0	0	0	0	0.005	0	0.123	0	0	0	0	0	0	0	0.005	0	0	0	0	0	0.014	0	0.025	0.569	0	0	0	0	0	0	0
chr2	152000000	152000000	3774726	3774731	Skeletal-Musc	chr2:151734222-151734790	U	0	0	0	0	0	0	0	NA	0	NA	0	0.5	0	0.077	NA	0	0	NA	0	0	0.5	0	0	0	0	0	0	0	NA	0.2	0	0	NA	0	NA	0	0.333	0	0.167	NA
chr2	152000000	152000000	3775056	3775063	Bladder-Ep	chr2:151779435-151779889	U	0.008	0.908	0	0	0	0	0	0	0	0	0	0	0	0	0.029	0.048	0	0	0.005	0.028	0	0	0	0	0.005	0.085	0	0	0	0	0	0	0	0	0	0.236	0	0.015	0	0
chr2	152000000	152000000	3777444	3777449	Blood-Mono+Macro	chr2:152049397-152049481	U	0.107	0	0.187	0.129	0.814	0.02	0.031	0	0.01	0	0.008	0.071	0	0.007	0	0.242	0	0	0.006	0	0.007	0	0	0.015	0	0	0.1	0.016	0	0.014	0.012	0.039	0.011	0	0	0	0.044	0.007	0.08	0
chr2	153000000	153000000	3782341	3782349	Blood-NK	chr2:152573841-152574320	U	0	0.006	0.006	0	0.006	0.744	0.064	0	0.007	0.21	0	0	0	0.002	0	0.036	0	0	0.002	0	0	0.016	0	0.008	0	0.007	0.003	0	0	0	0	0	0	0	0	0	0	0	0	0
chr2	153000000	153000000	3782821	3782827	Blood-Mono+Macro	chr2:152624187-152624283	U	0.053	0	0.009	0.096	0.612	0.018	0.003	0.05	0.012	0.02	0	0	0	0.007	0	0.027	0.018	0	0	0	0.021	0.022	0.006	0.015	0.01	0.014	0.014	0	0	0.038	0	0	0.016	0	0	0	0.038	0	0.012	0
chr2	153000000	153000000	3783499	3783504	Prostate-Ep	chr2:152706395-152706725	U	0	0	0	0	0	0	0	0	0	0	0	0	NA	0	NA	0	0	0	0	0	0	0	0.333	0	0	0.333	0	0	0.75	0	0	NA	0	0	NA	0.5	1	0	0	0
chr2	153000000	153000000	3784046	3784055	Heart-Fibro	chr2:152761152-152761953	U	0	0	0	0	0	0	0	0	0	0	0	0.045	0	0.035	0	0	0.081	0	0.019	0.008	0	0.814	0	0	0	0.048	0	0	0	0.024	0	0	0	0	0	0.023	0	0	0.145	0
chr2	155000000	155000000	3798384	3798390	Megakaryocytes	chr2:155263568-155263646	U	0.156	0.042	0.026	0.008	0.028	0.019	0.016	0	0.007	0.021	0.028	0	0.021	0.021	0.019	0.192	0.03	0.087	0.009	0.014	0.006	0.063	0.044	0.052	0.015	0.046	0.003	0.007	0.008	0.12	0.019	0.031	0.034	0.037	0.957	0.018	0	0.01	0.085	0.01
chr2	157000000	157000000	3807267	3807272	Smooth-Musc	chr2:156660272-156660660	U	0	0	NA	0	0	0	0.071	NA	0	0	0	NA	NA	0.056	NA	1	0	NA	0	0	0	1	0	0	0	0	0	0	0	0	NA	0	0	0	NA	0	NA	NA	1	0
chr2	157000000	157000000	3811938	3811944	Gastric-Ep	chr2:157471402-157471786	U	0	0	0	0	0	0	0	0	0	0	0	0.5	0	0	0	0.167	0	0	1	0.059	0	0	0	0	0	0	0	0	0	0	0	0	0	0	NA	0	0	0	0.1	0
chr2	158000000	158000000	3813910	3813917	Liver-Hep	chr2:157746582-157746807	U	0	0	0	0	0.003	0.041	0	0	0	0	0	0.013	0	0.002	0.024	0.117	0	0	0	0.005	0	0.01	0.014	0.97	0	0	0.142	0.016	0	0	0.011	0	0	0	0	0	0	0	0	0.063
chr2	159000000	159000000	3819380	3819386	Pancreas-Delta	chr2:158513945-158514453	U	NA	0	0	0	0	0	0	NA	NA	0	0	NA	NA	0.143	NA	NA	NA	NA	0	0	0	0	0.333	0	NA	NA	0	NA	NA	NA	1	1	1	0	NA	NA	NA	0	0	0
chr2	159000000	159000000	3824460	3824465	Lung-Ep-Bron	chr2:159028309-159029094	U	0	0	0	0	0.014	0	0.006	0	0	0	0	0.13	0	0.008	0	0.16	0	0	0	0.023	0	0	0.006	0	0.155	0.805	0	0	0	0	0	0	0	0	0	0.042	0	0	0.011	0.02
chr2	159000000	159000000	3826523	3826533	Lung-Ep-Alveo	chr2:159229718-159230061	U	0	0.004	0	0.004	0.009	0.011	0.002	0.077	0	0	0	0.008	0	0.002	0	0.123	0	0	0.003	0.001	0.059	0.02	0	0	0.887	0.105	0.003	0.004	0	0	0	0.007	0.011	0	0	0.004	0.009	0	0	0.05
chr2	159000000	159000000	3826544	3826554	Oligodend	chr2:159230550-159230987	U	0	0	0	0	0.003	0	0.001	0.038	0	0	0	0	0.029	0	0	0.038	0	0	0	0.001	0.048	0.006	0	0	0.011	0	0.049	0.95	0	0	0	0	0	0	0	0	0.093	0	0.011	0
chr2	160000000	160000000	3829201	3829206	Gallbladder	chr2:159579479-159580175	U	0	0	0	0	0	0	0	0	0	0	0	0.2	NA	0	0	0	0	1	0	0	0	0	0	0	0	0	0.083	0	0	0	0	0	0	0	0	0	0	0	0	0
chr2	160000000	160000000	3829423	3829429	Head-Neck-Ep	chr2:159601450-159601614	U	0	0.093	0.007	0	0.009	0	0.001	0	0	0.01	0.01	0	0	0.008	0.154	0.008	0	0	0.009	0.636	0	0	0.006	0	0.006	0.05	0	0.007	0	0.006	0	0.026	0	0	0	0.039	0	0.025	0	0
chr2	160000000	160000000	3831328	3831333	Pancreas-Duct	chr2:159818417-159819101	U	NA	NA	NA	NA	NA	NA	NA	NA	NA	NA	NA	NA	NA	NA	NA	NA	NA	NA	NA	NA	NA	NA	NA	NA	NA	NA	NA	NA	NA	NA	NA	NA	NA	NA	NA	NA	NA	NA	NA	NA
chr2	162000000	162000000	3847468	3847473	Pancreas-Alpha	chr2:162141929-162142077	U	0	0.019	0	0	0.01	0	0.027	0.029	0	0	0	0.028	0	0.005	0	0.18	0.009	0	0.006	0.012	0	0.047	0.004	0	0	0	0	0	0	0.107	0.939	0.024	0	0.027	0	0	0	0	0.072	0
chr2	162000000	162000000	3847534	3847542	Pancreas-Alpha	chr2:162151782-162152313	U	0	0.005	0	0	0.002	0	0	0.037	0	0	0	0.02	0	0.002	0	0.205	0.008	0	0.006	0.006	0	0.018	0	0	0	0	0	0	0	0.042	0.902	0	0	0.009	0.091	0.008	0	0.006	0.023	0
chr2	162000000	162000000	3847802	3847807	Pancreas-Alpha	chr2:162191099-162191518	U	0	0	0.024	0	0.018	0.125	0.021	0	0	0.174	0	0	0	0.022	0	0.351	0.095	0	0.056	0.12	0	0	0.016	0.038	0.026	0	0.085	0	0	0.128	1	0.667	0	0	0.667	0.057	0	0	0.026	0
chr2	162000000	162000000	3847916	3847922	Pancreas-Alpha	chr2:162206413-162206847	U	0	0.031	0	0	0.004	0.061	0	0	0	0	0.051	0	0	0.007	0	0.181	0	0	0.019	0.008	0	0	0	0.013	0.01	0	0	0.013	0	0.022	0.973	0.018	0.015	0.012	0	0	0	0.019	0	0
chr2	162000000	162000000	3848000	3848005	Epid-Kerat	chr2:162215945-162216096	U	0	0	0	0	0.007	0	0.017	0	0.018	0.083	0	0	0	0	0.872	0.218	0	0	0.01	0.005	0	0	0	0.004	0	0	0	0	0.021	0.019	0	0	0.01	0.008	0.25	0	0	0	0	0.009
chr2	163000000	163000000	3851848	3851854	Small-Int-Ep	chr2:162916054-162916283	U	0	0	0	0	0.003	0.016	0.004	0	0	0.018	0.022	0.031	0.029	0.005	0	0.298	0.01	0	0.018	0.018	0	0.125	0	0.009	0	0.008	0.003	0	0	0.007	0	0.025	0	0	0	0	0	0.93	0.086	0
chr2	165000000	165000000	3863128	3863143	Dermal-Fibro	chr2:164798757-164799015	U	0.253	0.004	0.004	0	0.005	0	0.004	0.018	0	0	0	0.009	0.471	0.013	0.014	0	0	0	0	0	0	0.012	0.042	0	0.004	0	0.003	0	0	0.004	0	0	0	0	0	0	0.008	0	0	0
chr2	168000000	168000000	3886886	3886891	Small-Int-Ep	chr2:168459575-168460320	U	NA	NA	NA	NA	NA	NA	NA	NA	NA	NA	NA	NA	NA	NA	NA	NA	NA	NA	NA	NA	NA	NA	NA	NA	NA	NA	NA	NA	NA	NA	NA	NA	NA	NA	NA	NA	NA	NA	NA	NA
chr2	168000000	168000000	3887134	3887142	Blood-Granul	chr2:168498848-168499614	U	0	0	0	1	0.07	0	0	0	0	0	0	0.059	0	0	0	0.167	0	0	0	0	0	0	0	0	0	0	0	0	0	0	0	0	0	0	NA	0	0.222	0	0.067	0
chr2	169000000	169000000	3888791	3888797	Heart-Cardio	chr2:168725382-168725449	U	0	0	0	0	0	0	0	0	0	0	0.007	0	0	0	0	0.095	0	0	0	0.004	0.836	0	0	0	0	0	0	0	0	0	0	0	0	0	0	0	0	0	0.011	0
chr2	169000000	169000000	3890258	3890264	Pancreas-Beta	chr2:168903877-168904561	U	NA	0	NA	NA	0	NA	NA	NA	NA	NA	NA	NA	NA	0	NA	NA	NA	NA	NA	NA	NA	NA	NA	NA	NA	NA	NA	NA	NA	NA	NA	NA	NA	NA	NA	NA	NA	NA	NA	NA
chr2	169000000	169000000	3890307	3890325	Pancreas-Beta	chr2:168911476-168912267	U	0	0.003	0.023	0	0.001	0	0.003	0.037	0	0	0	0.02	0	0.006	0	0.111	0	0	0	0.005	0.007	0.008	0.008	0.002	0.006	0	0.012	0	0.012	0.003	0.156	0.6	0.017	0	0	0	0.007	0	0.026	0
chr2	169000000	169000000	3891833	3891838	Smooth-Musc	chr2:169148015-169148769	U	NA	NA	NA	NA	NA	NA	NA	NA	NA	NA	NA	NA	NA	NA	NA	NA	NA	NA	NA	NA	NA	NA	NA	NA	NA	NA	NA	NA	NA	NA	NA	NA	NA	NA	NA	NA	NA	NA	NA	NA
chr2	169000000	169000000	3891858	3891863	Smooth-Musc	chr2:169152943-169153688	U	NA	NA	NA	NA	NA	NA	NA	NA	NA	NA	NA	NA	NA	NA	NA	NA	NA	NA	NA	NA	NA	NA	NA	NA	NA	NA	NA	NA	NA	NA	NA	NA	NA	NA	NA	NA	NA	NA	NA	NA
chr2	170000000	170000000	3901886	3901892	Pancreas-Duct	chr2:170230102-170230372	U	0.018	0	0.012	0	0.009	0	0.014	0	0.029	0.032	0.008	0.021	0.095	0.015	0.053	0.099	0	0.571	0.009	0.024	0	0.121	0.006	0.01	0.414	0	0.006	0	0	0.072	0.018	0	0.089	0.907	0	0.012	0.021	0	0.071	0
chr2	171000000	171000000	3908836	3908842	Gallbladder	chr2:170926579-170926755	U	0	0.006	0	0	0.002	0	0.003	0	0	0	0	0	0	0.01	0	0.072	0.008	0.914	0.002	0.008	0	0.037	0.003	0	0	0	0.003	0	0.036	0.012	0.022	0.047	0.008	0	0	0.013	0.012	0	0.016	0
chr2	171000000	171000000	3909596	3909612	Eryth-prog	chr2:170977367-170978086	U	0.004	0.008	0	0	0	0	0.003	0	0.004	0.009	0.005	0.012	0.014	0.003	0	0.54	0	0	0.004	0.002	0.003	0.004	0	0.008	0.003	0	0.001	0	0.004	0	0.004	0.012	0	0.004	0	0.009	0	0.003	0.005	0
chr2	172000000	172000000	3917759	3917768	Bone-Osteob	chr2:171897009-171897466	U	0.074	0.006	0	0	0.003	0	0.003	0.861	0.056	0.013	0.014	0.014	0.031	0.034	0.031	0.121	0	0	0.006	0.008	0	0.046	0.004	0.005	0.007	0.008	0.004	0	0	0	0	0	0	0.009	0	0.007	0.029	0.066	0.064	0
chr2	172000000	172000000	3918607	3918617	Pancreas-Beta	chr2:171966104-171967207	U	0	0	0	0	0.002	0	0	0.02	0	0	0.017	0	0	0	0	0	0	0	0	0	0	0	0	0	0	0	0.032	0.017	0	0.006	0.207	0.695	0.055	0	0	0	0.011	0	0	0
chr2	172000000	172000000	3922176	3922188	Prostate-Ep	chr2:172213488-172213989	U	0.021	0.033	0	0	0.002	0.007	0.003	0	0.944	0.085	0	0.009	0	0.001	0.088	0.262	0.006	0	0	0.01	0	0.043	0.027	0.006	0.026	0.083	0.043	0.383	0.067	0.005	0.023	0.023	0	0.011	0	0.76	0	0	0.141	0.007
chr2	172000000	172000000	3922865	3922870	Endothel	chr2:172287860-172288237	U	0.714	0.048	0.043	0	0.023	0.071	0	0	0	0	0	0.833	0	0.789	0	0.286	0.182	0	0	0.075	0	0	0.054	0	0	0	0.038	0	0	0	0	0.25	0.167	0.071	0	0	0.5	0.118	0.1	0
chr2	173000000	173000000	3925874	3925882	Fallopian-Ep	chr2:172583327-172583662	U	0	0	0.005	0	0.002	0.03	0	0	0	0.12	0.003	0	0	0	0	0.117	0.527	0	0	0	0.007	0	0.006	0	0	0	0.003	0	0.033	0	0	0	0	0	0	0	0	0	0.011	0
chr2	173000000	173000000	3926410	3926415	Lung-Ep-Alveo	chr2:172644260-172645018	U	NA	0	NA	NA	NA	NA	NA	NA	NA	NA	NA	NA	NA	NA	NA	NA	NA	NA	NA	NA	NA	NA	NA	NA	NA	NA	NA	NA	NA	NA	NA	NA	NA	NA	NA	NA	NA	NA	NA	NA
chr2	173000000	173000000	3928084	3928089	Fallopian-Ep	chr2:172856974-172857164	U	0	0.083	0	0	0	0	0	0	0	0	0	0	NA	0	0	0	0.833	0.5	0	0	0	0	0	0	0	0	0	0	0.333	0	0	0	0	0	0	0	0	0.062	0	0
chr2	173000000	173000000	3928788	3928795	Breast-Luminal-Ep	chr2:172954511-172955332	U	NA	NA	0	0	NA	0	0	0	0	0	0	NA	0	0	NA	NA	NA	NA	0	0	NA	NA	0	0	NA	NA	NA	NA	NA	0	NA	NA	NA	0	NA	NA	NA	NA	0	NA
chr2	173000000	173000000	3930128	3930135	Fallopian-Ep	chr2:173091942-173092712	U	NA	NA	NA	0	NA	NA	0	NA	0	NA	0	NA	NA	NA	NA	NA	NA	NA	NA	0	NA	NA	NA	0	NA	NA	NA	NA	NA	0	NA	NA	NA	NA	NA	NA	NA	NA	0	NA
chr2	173000000	173000000	3932967	3932972	Heart-Fibro	chr2:173392895-173393054	U	0.135	0.009	0.018	0	0.013	0	0.014	0	0	0	0.007	0.022	0	0.044	0	0.237	0.019	0	0.009	0.029	0.026	0.75	0.006	0.015	0	0.023	0.024	0.06	0.044	0.042	0.015	0	0.018	0	0	0.014	0.122	0.011	0.321	0
chr2	174000000	174000000	3935723	3935734	Small-Int-Ep	chr2:173709530-173709681	U	0	0	0	0	0	0.006	0.002	0	0	0	0.019	0.01	0.021	0.003	0	0.078	0	0	0	0	0	0	0	0	0.003	0	0	0.005	0	0.005	0	0	0	0	0	0	0.504	0.941	0.077	0
chr2	174000000	174000000	3940134	3940141	Pancreas-Beta	chr2:174188181-174189663	U	0	0	0	0	0	0	0	0	0	0	0	0	0	0	0	0	0	0	0	0	0	0	0	0	0	0	0	0	0	0	0	0.85	0.188	0	0	0	0	0	0	0
chr2	174000000	174000000	3943817	3943822	Blood-T	chr2:174489588-174489782	U	0	0	0.379	0	0.066	0.722	0.956	0	0	0	0	0	0	0.053	0	0.1	0	0	0.013	0	0	0	0.014	0.024	0	0	0	0	0	0	0	0	0	0	0	0	0.1	0	0	0
chr2	174000000	174000000	3943824	3943829	Blood-T	chr2:174490202-174490487	U	0.143	0	0	0.167	0.231	1	0.979	0	0	0	0	0.143	0	0.217	0	0	0	0	0	0	0	0	0	0	0.167	0	0	0	0	0	0	0	0	0	NA	0	0	0	0	0
chr2	175000000	175000000	3945493	3945498	Small-Int-Ep	chr2:174669584-174669733	U	0	0	0	0	0.004	0	0.001	0	0	0	0.01	0	0	0.001	0.022	0.225	0.008	0	0.002	0.002	0	0.007	0	0.003	0	0	0.003	0	0.007	0	0	0	0	0.013	0	0	0	0.983	0.015	0
chr2	175000000	175000000	3946689	3946696	Bone-Osteob	chr2:174766863-174767042	U	0.066	0.017	0	0	0.002	0	0.005	0.855	0.202	0.124	0	0.024	0.366	0.006	0.023	0.189	0	0	0.004	0.028	0.007	0.035	0	0	0	0	0.057	0.06	0	0.036	0	0	0	0	0	0	0.347	0	0.026	0.009
chr2	175000000	175000000	3949201	3949206	Pancreas-Delta	chr2:175088271-175088630	U	0	0	0	0	0	0	0	0	0	0	0	0	0	0.013	0	0	0	0	0	0	0	0	0.2	0	0	0	0	0	0	0.05	0.125	0.833	1	0	NA	0	0	0	0	0
chr2	176000000	176000000	3962124	3962131	Prostate-Ep	chr2:176423135-176423372	U	0	0.034	0.009	0.012	0.012	0	0.024	0.062	0	0.014	0	0	0	0.013	0.077	0.216	0.011	0	0.037	0.02	0	0.031	0.042	0	0.023	0.026	0.004	0	0.032	0.035	0.013	0.191	0.191	0.048	0	0.516	0	0	0.051	0
chr2	177000000	177000000	3962994	3962999	Heart-Fibro	chr2:176544489-176544920	U	NA	0	0	0	0	0	0	0	0	0	0	0	0	0.056	0	0	0	0	0	0.042	0	0.75	0.056	0	0	0	0.091	0.3	0	0.2	0	0	0	0	NA	0	0	0	0	0
chr2	177000000	177000000	3965849	3965854	Skeletal-Musc	chr2:176968568-176968750	U	0.152	0.015	0	0	0.003	0	0	0.175	0.011	0.015	0	0.02	0.353	0.052	0	0.203	0	0.04	0.025	0.011	0.032	0.176	0	0.052	0	0	0.076	0.009	0.011	0.198	0.132	0.051	0.092	0.012	0	0.009	0.769	0	0.167	0
chr2	178000000	178000000	3970904	3970910	Pancreas-Duct	chr2:177597224-177597631	U	0	0.211	0	0	0	0.071	0.012	0	0	0.1	0	0	0	0.033	0.125	0.292	0.25	0	0	0.136	0	0.333	0.026	0	0	0	0	0	0.25	0.077	0	0	0	0.875	0	0.045	0	0	0.125	0.091
chr2	178000000	178000000	3977366	3977379	Prostate-Ep	chr2:178438695-178438887	U	0	0.043	0	0	0	0	0	0.033	0.015	0.131	0.003	0	0.018	0.014	0.509	0.011	0	0	0.002	0.053	0	0.007	0	0	0.011	0.005	0.009	0	0.181	0	0	0	0	0	0	0.619	0	0	0.004	0.006
chr2	179000000	179000000	3979864	3979870	Epid-Kerat	chr2:178685260-178685888	U	0	0	0	0.029	0	0	0.016	0.111	0.14	0.125	0.011	0	0.125	0.057	1	0.255	0	0	0.007	0.02	0.411	0.059	0	0.011	0	0	0.019	0.049	0.019	0	0	0.133	0.065	0	0	0.016	0.2	0	0.092	0.05
chr2	179000000	179000000	3980543	3980548	Skeletal-Musc	chr2:178767781-178767893	U	0	0	0	0	0.007	0	0.014	0.033	0	0	0.017	0	0.042	0.01	0	0.282	0	0	0.007	0.031	0.072	0.065	0.005	0.11	0.009	0.01	0.026	0	0	0.261	0	0	0	0	0	0	0.8	0.009	0.033	0
chr2	179000000	179000000	3981878	3981883	Prostate-Ep	chr2:178965908-178965948	U	0.029	0.696	0	0.012	0.011	0	0	0.068	0.009	0.014	0.113	0.143	0	0.04	0	0.2	0.01	0.111	0.018	0.015	0.008	0.07	0.035	0.079	0.017	0.023	0	0.009	0.019	0.111	0.091	0.027	0.041	0.024	0	0.783	0	0.021	0.155	0.031
chr2	179000000	179000000	3983501	3983506	Pancreas-Delta	chr2:179222986-179223428	U	0	0.021	0	0	0	0.034	0.046	0	0	0	0	0.222	0	0.025	0	0.182	0	0	0	0.01	0	0	0	0	0	0.029	0.058	0	0.04	0	0.028	0.214	0.69	0	0	0	0	0	0	0
chr2	181000000	181000000	3995805	3995812	Ovary-Ep	chr2:181365363-181365493	U	0	0.007	0	0	0.015	0	0.003	0.026	0.008	0	0.014	0	0	0	0	0.014	0.114	0	0.011	0.01	0	0	0.007	0.032	0	0	0.006	0.008	0.769	0.024	0.01	0	0	0	0	0	0	0.012	0.043	0.012
chr2	182000000	182000000	3999432	3999441	Pancreas-Acinar	chr2:181899009-181899874	U	0	0	0	0	0	0	0	0	0	0	0	0	0	0	0	0.043	0	0	0.014	0.011	0	0	0	0	0	0	0	0	0	0.958	0	0	0	0	0	0	0	0	0	0
chr2	182000000	182000000	3999497	3999502	Pancreas-Acinar	chr2:181909357-181909642	U	0	0	0	0	0	0	0	0	0	0	0	0	0	0.011	0	0.077	0	0	0.028	0	0	0	0.118	0	0	0	0	0	0	1	0	0	0	0.037	0	0.069	0	0	0	0
chr2	182000000	182000000	3999601	3999610	Fallopian-Ep	chr2:181925291-181926040	U	0	0	0	0	0	0	0.002	0	0	0	0.005	0	0	0.002	0	0.181	0.438	0	0	0	0	0	0	0.006	0	0	0	0	0.023	0.029	0	0	0	0	0	0	0	0	0	0
chr2	183000000	183000000	4005920	4005925	Colon-Ep	chr2:182900501-182900572	U	0	0.15	0.007	0.008	0.008	0.009	0.019	0	0	0	0.787	0.014	0	0.005	0	0.13	0	0	0.008	0.003	0	0	0	0	0	0.01	0	0	0	0	0.014	0	0	0	0	0.112	0	0.05	0	0
chr2	183000000	183000000	4007241	4007246	Small-Int-Ep	chr2:183060873-183060949	U	0	0	0	0	0	0	0.002	0	0	0	0	0	0	0	0	0.141	0	0.611	0.132	0.003	0	0	0.004	0.387	0	0	0	0	0	0	0	0	0	0	0	0	0	0.965	0	0
chr2	185000000	185000000	4016060	4016068	Lung-Ep-Alveo	chr2:184626058-184626169	U	0	0.019	0	0	0.003	0.007	0.004	0	0.021	0	0.003	0.018	0	0.002	0	0.079	0	0	0.013	0.007	0	0.045	0.003	0	0.914	0.119	0.011	0	0.006	0	0	0	0	0	0	0	0.008	0	0.019	0
chr2	185000000	185000000	4018310	4018315	Smooth-Musc	chr2:185115984-185117429	U	NA	NA	NA	NA	NA	NA	NA	NA	NA	NA	NA	NA	NA	NA	NA	NA	NA	NA	NA	NA	NA	NA	NA	NA	NA	NA	NA	NA	NA	NA	NA	NA	NA	NA	NA	NA	NA	NA	NA	NA
chr2	187000000	187000000	4027054	4027060	Neuron	chr2:186696186-186696951	U	0	0	0.034	0	0	0	0.006	0	0	0	0	0	0	0.023	0	0.286	0	0	0	0.01	0	0	0	0	0	0	0.946	0.811	0	0	0	0	0	0	0	0	0	0	0	0
chr2	188000000	188000000	4031609	4031614	Ovary-Ep	chr2:187507082-187507411	U	0	0.007	0	0.051	0.008	0	0.007	0.031	0.052	0	0	0.049	0	0.07	0.056	0.14	0.789	0	0.003	0.033	0	0	0	0	0	0	0	0.031	0.953	0	0.04	0	0	0.01	0	0.039	0	0	0.006	0
chr2	189000000	189000000	4039066	4039072	Bladder-Ep	chr2:188783730-188783802	U	0	0.826	0	0	0	0.011	0	0	0	0	0	0	0	0.003	0	0.172	0	0	0	0.024	0	0	0	0.029	0.005	0.029	0	0.007	0	0	0	0	0.019	0	0	0.035	0	0	0	0
chr2	190000000	190000000	4043205	4043213	Head-Neck-Ep	chr2:189504481-189504812	U	0	0.024	0.016	0	0.006	0.035	0.02	0.062	0	0	0	0.068	0.028	0.003	0.217	0.049	0	0	0	0.858	0	0.006	0.003	0.004	0	0.182	0	0	0.023	0.014	0	0	0	0	0	0.011	0.03	0	0.028	0
chr2	190000000	190000000	4044486	4044493	Liver-Hep	chr2:189669640-189670173	U	0	0	0	0	0	0	0	0	0	0	0	0	0	0	0	0.024	0	0	0	0	0	0	0	0.966	0	0	0	0	0	0	0	0	0	0	0	0	0	0.01	0	0
chr2	191000000	191000000	4053130	4053135	Epid-Kerat	chr2:190787246-190787818	U	0	0	0	0	0	0	0	0	0.029	0.059	0.022	0	0	0	0.938	0.118	0.031	0	0	0.037	0	0	0.062	0	0.079	0.017	0.018	0	0.023	0	0	0	0	0	0	0.043	0	0	0	0
chr2	191000000	191000000	4054061	4054072	Pancreas-Alpha	chr2:190885173-190885536	U	0.009	0.007	0.419	0	0.027	0.023	0.213	0.049	0.024	0	0	0.224	0	0.027	0	0.008	0	0	0.003	0.015	0	0.009	0.304	0	0.095	0.004	0.11	0	0	0.012	0.984	0	0.019	0	0	0.004	0.027	0.108	0.003	0
chr2	191000000	191000000	4057284	4057289	Heart-Fibro	chr2:191295846-191296417	U	NA	0	0	0	0	0	0	0	0	0	NA	NA	1	0.231	NA	0.333	0	0	0	0	0	1	0	0	NA	0	0	0	0	0	0	NA	NA	0	NA	0	0	NA	0	NA
chr2	191000000	191000000	4058031	4058039	Liver-Hep	chr2:191396859-191397346	U	0.115	0	0.02	0	0	0	0.006	0	0	0	0	0.048	0.167	0.019	0	0.296	0	0	0	0	0	0	0	1	0.061	0	0	0	0	0.051	0	0	0	0	0	0	0	0	0	0
chr2	192000000	192000000	4065263	4065270	Fallopian-Ep	chr2:192413819-192414060	U	0	0.016	0.044	0.016	0.026	0.022	0.026	0.135	0.064	0.141	0.004	0.031	0	0.019	0.25	0.245	0.718	0	0.003	0.016	0	0.094	0.036	0.005	0.006	0	0	0.007	0.134	0.027	0	0	0	0	0	0.008	0	0	0.168	0
chr2	194000000	194000000	4075706	4075711	Pancreas-Alpha	chr2:194312237-194312278	U	0	0.012	0	0.015	0.011	0.007	0	0.149	0	0	0.022	0.011	0.027	0.001	0	0.187	0	0	0.154	0.005	0.007	0.096	0	0.013	0.189	0.193	0	0	0	0.074	0.63	0.136	0.079	0	0	0	0	0	0.04	0
chr2	196000000	196000000	4083313	4083318	Ovary-Ep	chr2:195622920-195623405	U	NA	NA	NA	NA	NA	NA	NA	NA	NA	NA	NA	NA	NA	NA	NA	NA	NA	NA	NA	0	NA	NA	NA	NA	NA	NA	NA	NA	NA	NA	NA	NA	NA	NA	NA	0	NA	NA	NA	NA
chr2	196000000	196000000	4087158	4087163	Blood-T	chr2:196156267-196156701	U	0	0.032	0.167	0	0.033	0.067	0.696	0	0	0	0	0.143	0	0.024	0	0	0	0	0	0	0	0.077	0.026	0	0	0	0	0	0	0	0	0	0	0	1	0	0.286	0	0	0
chr2	197000000	197000000	4092781	4092789	Small-Int-Ep	chr2:196900707-196900884	U	0	0	0	0	0	0	0.008	0	0	0.011	0.011	0	0	0.002	0.027	0.234	0	0	0.048	0	0	0.008	0	0	0	0	0	0	0	0	0	0	0	0	0	0	0	0.679	0	0
chr2	197000000	197000000	4094762	4094768	Blood-B	chr2:197145151-197145248	U	0	0.013	0.948	0	0.022	0	0.002	0	0.01	0.029	0.004	0.197	0	0.02	0	0.048	0	0	0.003	0.007	0.009	0	0	0	0.006	0.008	0	0	0.008	0	0	0	0	0	0	0	0	0	0.007	0
chr2	197000000	197000000	4097215	4097221	Gastric-Ep	chr2:197398736-197399653	U	NA	NA	NA	NA	NA	NA	NA	NA	NA	NA	NA	NA	NA	NA	NA	NA	NA	NA	NA	NA	NA	NA	NA	NA	NA	NA	NA	NA	NA	NA	NA	NA	NA	NA	NA	NA	NA	NA	NA	NA
chr2	197000000	197000000	4098466	4098471	Breast-Luminal-Ep	chr2:197487375-197487557	U	0.392	0	0	0	0.012	0	0	0.034	0.167	0.897	0.005	0	0	0.151	0.345	0.022	0	0	0	0.029	0.018	0	0.433	0	0	0.01	0	0	0	0.01	0	0	0	0.011	0	0.078	0.116	0	0	0.014
chr2	198000000	198000000	4103793	4103799	Kidney-Ep	chr2:198084172-198084415	U	0	0	0	0	0	0	0	0	0	0	0.062	0	0	0.008	0	0.231	0	0	0	0	0	0	0.871	0.036	0	0	0.018	0	0	0.069	0.2	0.25	0.071	0	NA	0.028	0	0.045	0.048	0
chr2	199000000	199000000	4112360	4112367	Colon-Ep	chr2:199472414-199473014	U	0	0	0	0	0	0	0	0	0	0	0.962	0	NA	0.023	NA	0.455	0	NA	0	0	0	0.1	0	0	0	0	0.3	0	0	0	0	0	0	0	NA	0	0	0	0.167	0
chr2	199000000	199000000	4112367	4112374	Colon-Ep	chr2:199473088-199474011	U	0	0	0.061	0	0.014	0.032	0.102	0	0	0	0.991	0.19	0	0.027	0.125	0.256	0.088	0.091	0.037	0.1	0.017	0.167	0.033	0.035	0.019	0	0.029	0	0.255	0.225	0.067	0	0.091	0	0	0.052	0	0.048	0.308	0
chr2	201000000	201000000	4124198	4124205	Gastric-Ep	chr2:200894818-200895767	U	NA	0	NA	NA	NA	NA	NA	NA	NA	NA	NA	NA	NA	0	NA	NA	NA	NA	1	NA	NA	NA	NA	NA	NA	NA	NA	NA	NA	NA	NA	NA	NA	0	NA	NA	NA	NA	NA	NA
chr2	201000000	201000000	4125855	4125861	Epid-Kerat	chr2:201066698-201067201	U	0	0	0	0	0.009	0	0	0	0	0	0	0	0	0	0.889	0	0	0	0	0	0.022	0	0	0	0	0	0.143	0	0	0	0	0	0	0	0	0	0	0	0	0
chr2	201000000	201000000	4129148	4129154	Skeletal-Musc	chr2:201345890-201346120	U	0.157	0.006	0	0	0.005	0	0.002	0	0	0	0.004	0.023	0.07	0.012	0	0.023	0	0	0.006	0.016	0.767	0.067	0.01	0	0	0.008	0	0	0	0.023	0.01	0	0	0	0	0	0.663	0	0.078	0.01
chr2	202000000	202000000	4138999	4139007	Lung-Ep-Alveo	chr2:202289406-202290024	U	0	0.006	0	0	0.005	0	0	0.029	0.016	0	0	0	0	0.008	0	0.05	0	0	0.002	0.005	0	0.022	0	0	0.945	0.035	0.012	0	0	0	0	0	0.01	0	0	0	0	0	0.02	0.009
chr2	203000000	203000000	4144336	4144342	Kidney-Ep	chr2:202664446-202664805	U	0	0	0.215	0	0.01	0	0	0	0	0	0	0.055	0	0.02	0	0.174	0	0	0	0.028	0	0	0.919	0	0	0	0	0	0	0	0	0	0	0	0	0	0	0	0	0.029
chr2	203000000	203000000	4148544	4148553	Gastric-Ep	chr2:203093059-203093683	U	0	0.006	0	0	0	0	0.004	0.062	0	0	0.012	0	0	0.004	0	0.136	0	0	0.947	0.01	0	0	0	0	0.006	0.009	0	0	0	0.018	0	0	0	0	0	0	0	0	0.011	0
chr2	203000000	203000000	4152611	4152619	Thyroid-Ep	chr2:203474936-203475134	U	0	0	0	0	0	0	0.001	0	0.008	0	0	0	0	0.004	0	0.103	0	0	0	0.007	0	0	0	0	0	0	0	0	0	0	0	0	0	0	0	0	0	0	0.005	0.978
chr2	204000000	204000000	4153741	4153746	Colon-Ep	chr2:203572438-203572537	U	0	0.025	0.009	0	0.009	0	0	0	0	0	0.979	0.039	0	0.002	0	0.215	0	0	0	0.066	0	0	0	0	0.007	0	0	0	0	0.009	0	0	0	0	0	0.039	0	0.191	0.007	0
chr2	204000000	204000000	4157890	4157896	Heart-Fibro	chr2:204026530-204026901	U	0	0	0.011	0	0	0	0	0	0	0	0	0.05	0.188	0.008	0	0.286	0	0	0	0.004	0.02	0.906	0	0.016	0	0	0	0	0	0.085	0	0.021	0	0	0	0	0.05	0.018	0.108	0
chr2	204000000	204000000	4159528	4159534	Blood-T	chr2:204243336-204243439	U	0.04	0.007	0.008	0.01	0.081	0.125	0.857	0	0	0.015	0	0.096	0.028	0.002	0	0.187	0	0	0	0.022	0	0.069	0.004	0.01	0	0	0.02	0.028	0.012	0.009	0	0	0	0.012	0	0.009	0.016	0	0.044	0.013
chr2	205000000	205000000	4165828	4165836	Heart-Fibro	chr2:205188050-205188504	U	0.027	0.019	0	0.015	0.008	0	0.017	0.077	0	0	0.008	0.026	0	0.038	0	0.152	0	0	0	0.004	0.014	0.596	0	0	0	0.012	0.184	0.071	0	0	0	0	0	0	0	0	0	0	0	0
chr2	205000000	205000000	4165844	4165849	Pancreas-Alpha	chr2:205189642-205189860	U	0	0.009	0.049	0	0.007	0.014	0.011	0.107	0	0	0.006	0.038	0	0.014	0	0.294	0.096	0	0.004	0	0.051	0.174	0.005	0	0.458	0.019	0.097	0.009	0	0.009	0.929	0.108	0.069	0	0	0.011	0	0	0.022	0
chr2	206000000	206000000	4168356	4168362	Lung-Ep-Bron	chr2:205556848-205556939	U	0	0	0	0	0.002	0	0.006	0.292	0.015	0.036	0	0	0.033	0.001	0.103	0.187	0	0	0	0.112	0	0	0.035	0	0.155	0.966	0.012	0	0	0	0	0	0	0.008	0	0.038	0.012	0	0.019	0
chr2	206000000	206000000	4170331	4170339	Thyroid-Ep	chr2:205740511-205740655	U	0	0.023	0	0	0.007	0.014	0.01	0	0.007	0	0	0	0	0.002	0.043	0.11	0	0	0	0.007	0	0	0.089	0	0	0	0	0	0	0	0	0	0	0.006	0	0	0	0	0	0.967
chr2	206000000	206000000	4172816	4172821	Head-Neck-Ep	chr2:205966344-205966591	U	0.04	0.267	0.023	0	0.024	0	0.17	0.125	0.027	0	0.01	0.086	0	0.011	0.714	0.286	0.033	0	0.012	0.838	0	0.021	0	0	0.021	0.238	0.014	0	0	0.022	0	0	0	0	0	0.104	0	0.018	0.2	0.038
chr2	206000000	206000000	4173460	4173469	Fallopian-Ep	chr2:206025790-206026119	U	0.029	0	0	0	0	0	0	0	0	0	0	0	0	0.001	0.016	0.035	0.633	0	0	0.001	0	0.011	0.02	0	0	0	0.002	0	0.02	0	0	0	0.006	0	0	0	0.008	0	0.007	0
chr2	207000000	207000000	4180576	4180583	Fallopian-Ep	chr2:206704225-206705258	U	0.015	0	0	0.014	0.003	0	0.011	0.133	0	0	0.015	0.018	0.16	0.007	0	0.187	0.693	0	0.016	0.063	0	0.095	0.009	0.028	0	0.01	0.041	0	0.358	0.091	0.012	0	0.019	0.04	0	0	0.019	0	0.078	0.011
chr2	207000000	207000000	4183438	4183444	Megakaryocytes	chr2:207087487-207088196	U	0	0	0	0	0.023	0	0.016	0	0	0	0	0	0	0.222	0	0.3	0	0	0	0.32	0	0.05	0	0	0	0	0	0	0	0	0	0	0	0	1	0	0	0	0	0
chr2	207000000	207000000	4184262	4184268	Colon-Ep	chr2:207173055-207173355	U	0	0.031	0	0	0	0	0.005	0.048	0	0.019	0.972	0.089	0	0.003	0	0.197	0	0	0.016	0	0	0	0	0	0	0	0	0	0.016	0.033	0.02	0	0.085	0.026	0	0.213	0	0.033	0	0.015
chr2	207000000	207000000	4186389	4186396	Thyroid-Ep	chr2:207467122-207467578	U	0	0.027	0.007	0	0	0	0.002	0	0	0	0	0.014	0.032	0.002	0	0.035	0.067	0	0	0.013	0	0	0.024	0	0	0	0	0	0.122	0.035	0	0	0	0	0	0	0.012	0	0	0.991
chr2	208000000	208000000	4195791	4195799	Lung-Ep-Bron	chr2:208224282-208225329	U	NA	NA	NA	NA	NA	NA	NA	NA	NA	NA	NA	NA	NA	NA	NA	NA	NA	NA	NA	NA	NA	NA	NA	NA	NA	NA	NA	NA	0	NA	NA	NA	NA	NA	NA	NA	NA	NA	NA	NA
chr2	208000000	208000000	4195857	4195863	Bladder-Ep	chr2:208228144-208228243	U	0.008	0.507	0	0	0.005	0	0.01	0.026	0	0.134	0	0	0	0.003	0	0.079	0	0	0.021	0	0	0.042	0.031	0	0.079	0	0	0	0.01	0	0	0	0	0	0	0.042	0	0	0.043	0
chr2	208000000	208000000	4197043	4197048	Pancreas-Acinar	chr2:208352381-208353045	U	NA	0	NA	0	0	0	0	NA	NA	NA	NA	0	NA	0	NA	NA	NA	0	0	0	NA	NA	0	NA	NA	0	0	0	NA	1	0	0	NA	0	NA	0	0	NA	0	NA
chr2	208000000	208000000	4197051	4197058	Pancreas-Acinar	chr2:208353736-208354580	U	0	0	0	0	0	0	0	0	0	0	0	0	0	0.002	0	0.056	0	0.036	0	0	0	0.012	0.004	0	0	0	0	0	0	0.976	0	0.016	0	0.011	0	0	0	0	0.009	0
chr2	209000000	209000000	4198404	4198409	Kidney-Ep	chr2:208543484-208544048	U	NA	NA	NA	0	NA	NA	0	NA	NA	NA	NA	NA	NA	0	NA	NA	NA	NA	0	0	NA	NA	NA	NA	NA	NA	NA	NA	NA	NA	NA	0	NA	NA	NA	0	NA	NA	0	NA
chr2	209000000	209000000	4200880	4200886	Prostate-Ep	chr2:208993677-208994222	U	0	0.121	0	0	0.014	0	0.03	0	0.053	0.25	0	0.154	0.25	0.039	1	0.6	0	0	0.113	0.014	0	0.444	0.074	0.2	0	0	0	0	0.12	0	0	0	0.071	0	0	0.85	0	0.036	0.455	0
chr2	210000000	210000000	4205056	4205062	Neuron	chr2:209661896-209662345	U	0	0	0	0	0	0	0	0	NA	0	0	0	0	0	NA	0.333	0	0	0	0	0	0	0	0.143	NA	0	1	0	0	0	0	0	0	0	NA	0	0	0	0.143	0
chr2	210000000	210000000	4208286	4208297	Blood-Granul	chr2:210107464-210107785	U	0.015	0.009	0.013	0.777	0.133	0	0.002	0	0	0.008	0.003	0.014	0	0.001	0	0.061	0	0.027	0.004	0.002	0	0.013	0	0.009	0	0.01	0	0.006	0	0.005	0	0	0	0	0	0.005	0.13	0.005	0.03	0.007
chr2	211000000	211000000	4211140	4211148	Small-Int-Ep	chr2:210545376-210546468	U	0	0	0.029	0	0.026	0	0.016	0.2	0	0	0.262	0.059	0.286	0.017	0	0.269	0	0	0.014	0.024	0	0.071	0	0.07	0	0	0.073	0	0	0	0	0.095	0	0	0	0	0	0.969	0.111	0
chr2	212000000	212000000	4218140	4218146	Pancreas-Delta	chr2:211741914-211742493	U	0	0	0	0	0.029	0	0	0.571	0	0	0.095	0.071	0	0.018	0	0.526	0	0	0	0.039	0	0.222	0	0.057	0	0	0.28	0.042	0.062	0	0.278	0.5	0.833	0	NA	0	0	0.097	0.138	0
chr2	213000000	213000000	4224278	4224283	Blood-NK	chr2:212815981-212816536	U	NA	NA	NA	NA	NA	NA	NA	NA	NA	NA	NA	NA	NA	NA	NA	NA	NA	NA	NA	NA	NA	NA	NA	NA	NA	NA	NA	NA	NA	NA	NA	NA	NA	NA	NA	NA	NA	NA	NA	NA
chr2	215000000	215000000	4240720	4240725	Megakaryocytes	chr2:215318174-215318528	U	0	0	0	0	0	0.333	0	0	0	0	0	0	0	0.051	0	0	0	0	0	0.054	0	0	0	0	0	0	0.241	0.455	0	0.038	0	0	0	0	1	0	0	0	0	0
chr2	215000000	215000000	4241281	4241288	Pancreas-Delta	chr2:215369574-215370324	U	0	0	0	0.059	0	0	0	NA	0	0	0.083	0	0	0.054	0	0	0	0	0	0.037	0	0.125	0	0	0.1	0	0	0	0	0	0.167	0.25	0.417	0	NA	0.444	0	0	0	0
chr2	216000000	216000000	4245170	4245175	Blood-Mono+Macro	chr2:215860679-215860766	U	0.054	0.021	0	0.229	0.817	0	0.001	0	0	0	0.004	0.014	0	0.006	0	0.056	0	0	0	0.002	0	0.017	0.01	0.012	0	0	0.005	0.008	0	0	0	0	0	0	0	0	0.038	0	0.006	0
chr2	216000000	216000000	4246219	4246225	Breast-Luminal-Ep	chr2:215978617-215979192	U	NA	NA	NA	0	0	NA	0	NA	0	NA	0	0	NA	0	NA	NA	NA	NA	0	0	NA	NA	0	NA	NA	NA	NA	0	NA	0	0	NA	0	NA	NA	NA	NA	0	NA	0
chr2	216000000	216000000	4248120	4248127	Fallopian-Ep	chr2:216148736-216149633	U	0	0	0	0	0.005	0	0	0	0	0	0	0	0	0.008	0	0.114	0.914	0.143	0	0.005	0	0.013	0	0.014	0	0	0	0	0.054	0	0	0.056	0.132	0.158	0	0	0	0	0.011	0
chr2	217000000	217000000	4252122	4252131	Dermal-Fibro	chr2:216573816-216574009	U	0.099	0	0.013	0	0	0	0.005	0	0.007	0	0	0.014	0.5	0.004	0	0.168	0	0	0	0.004	0	0.028	0.004	0	0	0	0.003	0	0	0.006	0	0	0	0	0	0.006	0.014	0	0.011	0
chr2	217000000	217000000	4255075	4255080	Head-Neck-Ep	chr2:216809699-216809775	U	0	0	0	0	0	0	0	0.167	0	0	0	0	0.028	0.007	0.143	0.045	0	0	0.004	0.943	0	0	0	0	0	0.596	0.013	0	0	0	0	0	0	0	0	0.05	0.02	0	0	0
chr2	217000000	217000000	4255126	4255136	Skeletal-Musc	chr2:216810824-216811192	U	0.234	0.005	0.14	0.046	0.055	0.028	0.069	0.154	0.322	0.15	0.01	0.101	0.024	0.117	0.154	0.146	0	0	0.002	0.171	0.014	0.259	0	0.438	0.005	0.017	0.081	0.007	0.035	0.106	0	0.009	0	0	0	0.012	0.638	0.009	0.076	0
chr2	217000000	217000000	4259136	4259143	Eryth-prog	chr2:217362119-217362935	U	0.01	0.008	0	0.01	0.037	0	0.006	0	0	0.014	0.027	0.026	0	0.134	0	1	0	0	0.106	0.005	0.034	0.019	0	0.344	0	0	0	0	0	0.245	0	0	0	0.008	0.429	0	0.014	0.007	0	0
chr2	218000000	218000000	4263107	4263112	Skeletal-Musc	chr2:217870799-217870918	U	0.035	0.006	0	0	0	0	0.01	0	0	0	0	0.02	0	0.016	0	0.047	0	0	0	0.011	0.049	0	0.031	0	0	0.016	0.174	0.203	0.027	0	0	0	0	0	0	0.082	0.593	0.006	0.007	0
chr2	218000000	218000000	4264610	4264622	Endothel	chr2:217983318-217983722	U	0.393	0.014	0.004	0	0.022	0.006	0.02	0	0.016	0	0.002	0.093	0	0.632	0	0.156	0	0	0.006	0.008	0.017	0.006	0.025	0.003	0	0.004	0.013	0	0.005	0.004	0	0	0	0	0	0.005	0.071	0.004	0.018	0.012
chr2	218000000	218000000	4264903	4264909	Head-Neck-Ep	chr2:218004961-218005467	U	0.167	0.047	0.065	0	0.09	0.05	0.331	0.083	0.524	0.455	0.021	0.125	0	0.074	1	0.389	0	0	0.012	0.862	0	0.067	0.074	0.02	0.032	0.452	0.233	0	0	0	0	0	0	0	0	0.075	0	0.05	0.027	0
chr2	218000000	218000000	4266752	4266758	Breast-Basal-Ep	chr2:218176952-218177307	U	0.008	0	0	0	0	0	0.002	0.121	0.91	0.187	0	0.015	0	0.003	0.03	0.158	0	0	0	0.002	0	0.016	0	0.004	0	0	0.012	0	0.02	0.006	0	0.012	0	0	0	0	0	0	0.012	0
chr2	218000000	218000000	4271301	4271307	Breast-Basal-Ep	chr2:218427210-218427474	U	0	0	0	0	0.003	0	0	0.056	0.54	0.094	0.009	0.026	0	0.002	0	0.043	0	0	0	0.003	0	0.009	0	0	0.006	0	0	0	0.01	0	0	0	0	0	0	0	0	0	0.007	0
chr2	219000000	219000000	4274616	4274623	Blood-Mono+Macro	chr2:218699875-218700049	U	0.037	0	0	0.288	0.775	0	0.001	0	0	0	0.004	0.015	0	0.001	0	0.059	0	0	0	0	0.014	0.007	0	0.011	0	0	0.008	0.034	0	0.013	0	0	0.009	0	0.143	0	0.056	0	0	0
chr2	219000000	219000000	4275299	4275312	Liver-Hep	chr2:218755052-218756194	U	0	0	0	0	0.003	0	0.005	0	0	0.013	0	0	0	0.002	0	0.075	0	0	0	0.013	0	0.009	0	0.968	0.144	0	0	0	0	0	0	0.013	0	0	0	0	0.016	0.012	0	0
chr2	219000000	219000000	4276083	4276089	Pancreas-Delta	chr2:218822836-218823125	U	0.013	0	0.063	0	0.015	0.022	0.045	0	0	0	0.015	0.076	0.053	0.011	0	0.396	0	0	0.031	0.003	0.026	0.029	0	0.006	0	0	0.068	0	0.011	0.226	0.4	0.085	0.877	0.01	0	0.009	0.219	0.014	0.077	0.025
chr2	219000000	219000000	4276236	4276241	Skeletal-Musc	chr2:218831967-218832437	U	NA	0	NA	NA	NA	NA	NA	NA	NA	NA	NA	NA	NA	NA	NA	NA	NA	NA	NA	0	NA	NA	NA	NA	NA	NA	NA	NA	NA	NA	NA	NA	NA	0	NA	NA	NA	NA	0.5	NA
chr2	219000000	219000000	4285523	4285529	Eryth-prog	chr2:219354146-219354308	U	0	0.014	0.013	0.008	0.014	0.023	0.016	0.029	0	0	0	0.045	0	0.004	0	1	0.022	0	0.019	0.019	0.016	0.059	0.004	0.01	0.034	0.007	0	0	0.027	0.146	0.01	0	0	0.007	0.556	0.014	0	0	0.084	0.01
chr2	219000000	219000000	4287719	4287727	Heart-Cardio	chr2:219468598-219468685	U	0.009	0	0.02	0	0.005	0.01	0.003	0.059	0	0	0	0.015	0	0.006	0	0.118	0	0	0.003	0	0.919	0	0	0	0.006	0	0.075	0	0.009	0	0	0	0	0	0	0.022	0	0	0	0
chr2	219000000	219000000	4288161	4288166	Pancreas-Beta	chr2:219485372-219485413	U	0.031	0.015	0.021	0	0.03	0.023	0.012	0	0	0	0	0.018	0	0.094	0	0.219	0	0.136	0.18	0.003	0.333	0	0	0.109	0.194	0	0.003	0.008	0.012	0.016	0.188	0.889	0.145	0	0	0	0.078	0	0	0.02
chr2	220000000	220000000	4291561	4291577	Heart-Cardio	chr2:219630074-219630409	U	0.013	0	0.012	0	0.008	0	0.007	0	0	0	0.006	0.008	0	0.009	0	0.079	0	0	0.004	0.004	0.95	0	0	0.005	0	0	0.023	0	0	0.012	0	0	0	0.004	0	0	0.015	0.021	0.003	0
chr2	220000000	220000000	4291589	4291598	Heart-Cardio	chr2:219631163-219631361	U	0	0	0	0	0.003	0	0	0	0	0	0	0	0	0.015	0	0.115	0	0	0	0.002	0.872	0	0	0	0	0	0.007	0	0	0	0	0	0	0	0	0	0	0.008	0.022	0
chr2	220000000	220000000	4291694	4291701	Heart-Cardio	chr2:219635379-219635440	U	0	0.007	0	0	0	0	0.002	0	0	0	0	0	0	0.003	0	0.041	0	0	0.003	0	0.876	0	0.008	0	0	0	0	0	0	0	0	0	0	0	0	0	0	0	0.007	0
chr2	220000000	220000000	4294011	4294016	Prostate-Ep	chr2:219868347-219869212	U	NA	0	NA	0	NA	NA	NA	NA	NA	NA	NA	0	NA	NA	NA	NA	NA	NA	NA	NA	NA	NA	0	0	NA	NA	NA	NA	NA	NA	NA	NA	1	NA	NA	NA	NA	0	NA	NA
chr2	220000000	220000000	4296595	4296601	Fallopian-Ep	chr2:220216450-220216750	U	0	0.108	0	0	0	0	0.01	0.2	0	0	0	0.059	0	0.025	0	0.385	0.65	0	0	0	0	0	0	0.033	0	0	0	0	0.045	0	0	0	0.143	0	NA	0	0	0	0.077	0
chr2	220000000	220000000	4296928	4296933	Pancreas-Beta	chr2:220269941-220270222	U	0	0	0	0	0	0	0.02	0	0	0	0	0	0	0	0	0.294	0	0	0	0	0	0	0.023	0.059	0	0	0	0	0	0	0	1	0.133	0	0	0	0.357	0	0.038	0
chr2	221000000	221000000	4300864	4300869	Fallopian-Ep	chr2:220896335-220896399	U	0	0.01	0.011	0	0.004	0	0.003	0.036	0	0	0	0	0	0.008	0	0.2	0.967	0.5	0.029	0.179	0	0.1	0.076	0.078	0.013	0.069	0	0	0.237	0.172	0.02	0.019	0.054	0.077	0	0.013	0	0.035	0.104	0
chr2	222000000	222000000	4310854	4310861	Pancreas-Alpha	chr2:222232057-222232212	U	0.011	0	0.042	0.006	0.014	0.008	0.011	0.053	0.008	0.05	0.013	0.035	0	0.019	0.179	0.195	0.12	0	0.012	0.02	0	0.033	0.225	0.007	0	0	0.003	0	0.02	0.034	0.992	0.55	0.289	0.013	0	0.006	0	0.05	0.245	0
chr2	223000000	223000000	4314668	4314674	Megakaryocytes	chr2:222608271-222609439	U	NA	NA	NA	NA	NA	NA	NA	NA	NA	NA	NA	NA	NA	NA	NA	NA	NA	NA	NA	NA	NA	NA	NA	NA	NA	NA	NA	NA	NA	NA	NA	NA	NA	NA	NA	NA	NA	NA	NA	NA
chr2	223000000	223000000	4315365	4315380	Gallbladder	chr2:222675502-222675943	U	0.006	0	0.014	0	0.005	0	0.006	0	0.005	0.009	0	0.032	0	0.006	0	0.045	0	0.796	0.004	0.01	0	0.022	0.002	0	0.004	0	0.002	0	0.005	0.008	0.008	0.008	0	0	0	0.01	0.02	0.004	0.013	0
chr2	223000000	223000000	4317698	4317708	Head-Neck-Ep	chr2:222886582-222887846	U	0	0	0	0	0	0	0	0	0	0	0	0	0	0.006	0	0.097	0	0	0.023	0.807	0	0	0	0.02	0	0.242	0	0	0	0	0	0	0	0	0	0	0.045	0	0	0
chr2	224000000	224000000	4325468	4325474	Fallopian-Ep	chr2:223877033-223877897	U	0	0	0	0	0	0	0	0	0	0	0	0	0	0	0	0.103	0.475	0	0	0	0	0	0	0	0	0	0	0	0	0	0	0.034	0	0	0.2	0	0	0	0.021	0
chr2	224000000	224000000	4331131	4331137	Thyroid-Ep	chr2:224468206-224468445	U	0	0.034	0	0	0	0	0.001	0	0	0.01	0	0	0	0.004	0	0.054	0	0	0	0.002	0	0	0.021	0	0.01	0.007	0.006	0	0.01	0	0	0	0	0	0	0	0	0	0	0.829
chr2	225000000	225000000	4332450	4332456	Bone-Osteob	chr2:224599931-224600152	U	0.014	0.009	0.057	0	0.007	0	0.004	0.9	0	0	0.012	0.045	0	0.013	0	0.129	0	0	0	0.004	0	0.05	0	0	0.019	0	0	0	0	0.01	0	0	0	0	0	0	0	0	0.058	0.036
chr2	225000000	225000000	4334515	4334520	Lung-Ep-Bron	chr2:224805553-224806044	U	NA	NA	NA	NA	NA	NA	NA	NA	NA	NA	NA	NA	NA	NA	NA	NA	NA	NA	NA	NA	NA	NA	NA	NA	NA	NA	NA	NA	NA	NA	NA	NA	NA	NA	NA	NA	NA	NA	NA	NA
chr2	225000000	225000000	4336358	4336365	Pancreas-Beta	chr2:225033261-225033403	U	0.008	0	0	0.007	0.002	0	0.001	0	0	0.01	0	0	0	0.004	0	0.111	0	0	0.006	0.002	0	0	0	0.004	0.005	0	0	0.007	0.014	0.005	0.025	0.826	0.019	0.007	0	0	0	0.019	0	0.008
chr2	225000000	225000000	4336893	4336899	Blood-NK	chr2:225096332-225096380	U	0	0	0	0	0.006	0.614	0.035	0	0	0	0.003	0	0	0.004	0	0	0.008	0	0.002	0.002	0	0	0	0	0.071	0	0	0	0	0	0	0	0	0	0	0	0	0	0	0
chr2	225000000	225000000	4337009	4337016	Fallopian-Ep	chr2:225111366-225112202	U	NA	0	0	0	0	NA	0	0	0	0	NA	0	0	0	NA	0.333	1	NA	0.182	0	0.333	0	0	0	0	0	0	0	0	0	0	NA	0	0.5	NA	0	0	0	0	0
chr2	225000000	225000000	4338823	4338832	Pancreas-Alpha	chr2:225421705-225422855	U	0.081	0	0	0	0.011	0	0.01	0.29	0	0	0.032	0.022	0.333	0.033	0.111	0.233	0	0	0.015	0.023	0.025	0.219	0.006	0.058	0	0	0.005	0	0	0.011	0.955	0.362	0.039	0	0	0.013	0	0	0.162	0
chr2	227000000	227000000	4347942	4347948	Lung-Ep-Alveo	chr2:226850076-226850466	U	0	0	0	0	0	0	0	0	0	0	0	0	0	0	0	0.083	0	0	0	0	0	0.056	0	0	0.846	0.136	0	0	0	0.062	0	0	0	0	0	0	0	0	0.111	0
chr2	227000000	227000000	4348164	4348170	Small-Int-Ep	chr2:226883335-226883963	U	NA	NA	NA	NA	NA	NA	NA	NA	NA	NA	NA	NA	NA	NA	NA	NA	NA	NA	NA	NA	NA	NA	NA	NA	NA	NA	NA	NA	NA	NA	NA	NA	NA	NA	NA	NA	NA	NA	NA	NA
chr2	227000000	227000000	4349029	4349035	Megakaryocytes	chr2:226996088-226996442	U	0	0	0	0	0	0	0	0	0	0	0.025	0	0	0	0	0	0	0	0	0	0	0	0	0	0	0	0	0.014	0	0	0	0	0	0	0.714	0	0	0	0	0
chr2	228000000	228000000	4356465	4356470	Bladder-Ep	chr2:227748798-227749247	U	NA	1	0	NA	0	NA	0	NA	0	0	0	0	NA	0	NA	NA	NA	NA	0	0	0	NA	0	0	0	NA	0	0	0	0	NA	NA	0	NA	NA	0	0	NA	0.5	0
chr2	229000000	229000000	4363065	4363074	Pancreas-Acinar	chr2:228632058-228632191	U	0	0.007	0	0	0.008	0.008	0.006	0.02	0.027	0.009	0.004	0	0.049	0.007	0	0.076	0	0.042	0.009	0.009	0.014	0.008	0.006	0.004	0.01	0	0	0	0	0.966	0.056	0.027	0.068	0.046	0	0	0.011	0	0.005	0.009
chr2	230000000	230000000	4375469	4375475	Liver-Hep	chr2:230071655-230071748	U	0	0	0	0	0.002	0	0.003	0	0	0	0.004	0	0.045	0.005	0.019	0.116	0	0	0.007	0.004	0	0.012	0	0.948	0	0.007	0	0	0	0.006	0.008	0.01	0	0	0	0	0	0.005	0.027	0
chr2	231000000	231000000	4378715	4378722	Liver-Hep	chr2:230520419-230520663	U	0	0.006	0	0	0.014	0	0.001	0	0	0	0	0	0	0.003	0	0.05	0	0	0.002	0.004	0	0	0	0.957	0	0	0	0	0	0	0.007	0.023	0.035	0	0	0	0	0	0.011	0
chr2	231000000	231000000	4379002	4379007	Lung-Ep-Bron	chr2:230562090-230562444	U	NA	0	0	NA	0	NA	0	NA	NA	NA	0	NA	0	0	1	1	NA	NA	0	0	0	0	0	NA	0	1	0	0	0	0.4	0	0	0	0	NA	0	NA	0	0	0
chr2	231000000	231000000	4379751	4379756	Lung-Ep-Alveo	chr2:230634847-230634936	U	0	0	0	0	0.003	0	0	0	0	0	0	0	0	0.007	0	0.09	0	0	0.019	0.003	0	0.019	0	0	0.727	0.025	0	0	0	0	0	0	0	0	0	0	0	0	0	0
chr2	231000000	231000000	4381313	4381327	Bladder-Ep	chr2:230739525-230739839	U	0	0.824	0	0	0.001	0.005	0.002	0.02	0	0.041	0.026	0	0	0.002	0.016	0	0.009	0	0.007	0.013	0	0	0.071	0.006	0.008	0.015	0	0.008	0.013	0.02	0	0	0	0.004	0	0.143	0.007	0.005	0.012	0
chr2	231000000	231000000	4384530	4384536	Fallopian-Ep	chr2:230964774-230965176	U	0.021	0	0	0	0	0	0.004	0	0	0	0	0.03	0	0	0	0.18	0.618	0	0	0.012	0	0.036	0	0	0	0	0	0	0.241	0	0	0	0.028	0	0	0	0	0	0.016	0
chr2	231000000	231000000	4386864	4386870	Kidney-Ep	chr2:231144990-231145283	U	0	0	0	0	0	0	0	0	0	0	0	0	0	0	0	0.1	0	0	0	0.01	0	0	0.516	0	0	0	0	0	0	0.029	0.312	0.05	0	0	0	0	0	0	0.02	0
chr2	231000000	231000000	4387067	4387072	Lung-Ep-Alveo	chr2:231170520-231170726	U	0	0	0	0	0.015	0	0	0	0	0	0	0.25	0	0.018	0	0.018	0	0	0.018	0	0	0	0	0	0.855	0	0.052	0	0	0	0	0	0	0	0	0.022	0	0	0	0
chr2	231000000	231000000	4388039	4388048	Eryth-prog	chr2:231235265-231235768	U	0.009	0.012	0.005	0	0.004	0	0.013	0.136	0	0	0.033	0	0	0.004	0.019	0.883	0	0	0	0.007	0	0	0	0	0.005	0	0.005	0	0	0	0	0	0	0.007	0.083	0	0	0.011	0.035	0
chr2	231000000	231000000	4389214	4389220	Megakaryocytes	chr2:231319733-231320618	U	NA	NA	NA	NA	NA	NA	NA	NA	NA	NA	NA	NA	NA	NA	NA	NA	NA	NA	NA	NA	NA	NA	NA	NA	NA	NA	NA	NA	NA	NA	NA	NA	NA	NA	NA	NA	NA	NA	NA	NA
chr2	231000000	231000000	4390721	4390740	Gallbladder	chr2:231398733-231399211	U	0	0	0	0	0.001	0	0.008	0.012	0	0	0.017	0.007	0	0	0	0.013	0	1	0.003	0.005	0.003	0	0.002	0	0	0	0.004	0.006	0	0.069	0	0	0	0.004	0	0	0	0.002	0	0
chr2	231000000	231000000	4391173	4391180	Gastric-Ep	chr2:231420007-231420070	U	0	0	0	0.02	0.006	0	0.002	0	0	0	0	0	0	0	0	0	0	0	0.886	0	0	0.021	0	0	0.007	0	0	0	0	0	0	0	0	0	0	0	0	0	0	0.009
chr2	232000000	232000000	4393038	4393048	Blood-NK	chr2:231528482-231528612	U	0	0.005	0	0.042	0.007	0.93	0.022	0	0.006	0	0.003	0.021	0	0.014	0.024	0.09	0	0	0	0	0	0.006	0.005	0.006	0	0	0.015	0.042	0	0.018	0.007	0	0	0	0	0	0.11	0	0.005	0
chr2	232000000	232000000	4393049	4393059	Blood-NK	chr2:231528706-231529106	U	0.015	0	0.016	0.051	0.008	0.925	0.022	0	0	0.006	0.002	0.009	0	0.002	0.016	0.08	0	0	0	0.001	0	0	0	0.003	0	0.004	0	0	0	0.004	0	0	0	0	0	0	0.009	0	0	0.007
chr2	232000000	232000000	4395493	4395498	Gastric-Ep	chr2:231654213-231654399	U	0	0.019	0.033	0	0.025	0	0.006	0.091	0.034	0	0	0	0	0.012	0	0.167	0	0	0.782	0	0	0	0	0.015	0.033	0	0	0	0	0.044	0	0	0.111	0.059	0	0.038	0	0.02	0.039	0
chr2	232000000	232000000	4396410	4396416	Skeletal-Musc	chr2:231688803-231688851	U	0.081	0	0	0	0	0	0.002	0.027	0	0	0	0.015	0	0.002	0	0.018	0	0.033	0	0	0	0	0.008	0	0	0	0.021	0.01	0	0	0	0	0	0.049	0	0	0.646	0	0	0
chr2	232000000	232000000	4397840	4397854	Prostate-Ep	chr2:231748867-231749462	U	0.019	0.018	0.003	0	0.001	0.036	0.103	0	0	0	0.019	0.023	0	0	0	0.111	0	0	0.003	0	0	0	0.002	0	0.007	0.015	0	0	0	0	0.005	0	0	0	0	0.707	0	0	0.003	0
chr2	232000000	232000000	4399494	4399501	Dermal-Fibro	chr2:231874509-231874861	U	0.308	0.01	0.28	0	0.022	0	0.008	0	0.017	0.089	0	0.114	0.536	0.018	0.043	0.222	0.014	0.053	0.022	0.004	0	0.351	0.016	0.03	0	0	0.071	0.016	0	0.074	0.043	0.083	0.016	0	0	0	0.222	0.009	0.112	0.017
chr2	232000000	232000000	4399830	4399836	Epid-Kerat	chr2:231897548-231897591	U	0.123	0.044	0.034	0.041	0.061	0.056	0.055	0.075	0.061	0.056	0.062	0.015	0.121	0.063	0.6	0.122	0.056	0	0.072	0.078	0.045	0.067	0.062	0.043	0.036	0.056	0.049	0.08	0.068	0.066	0.064	0.043	0.061	0.07	0	0.065	0.069	0.057	0.025	0.034
chr2	233000000	233000000	4411241	4411247	Kidney-Ep	chr2:232661852-232661909	U	0	0.13	0.031	0	0.003	0	0	0	0.01	0.048	0.038	0.016	0.053	0.009	0.04	0.16	0.096	0	0.005	0.195	0	0.031	0.746	0	0.031	0.031	0	0	0.072	0	0.013	0	0	0	0	0.042	0.036	0.05	0.047	0.098
chr2	233000000	233000000	4413907	4413913	Bladder-Ep	chr2:232885203-232885330	U	0.018	0.86	0.026	0	0.003	0	0.012	0.139	0.01	0.141	0.013	0.031	0	0.005	0.13	0.125	0	0	0	0.005	0	0.043	0.024	0.005	0.014	0.009	0.043	0	0.078	0.034	0.051	0.059	0	0	0	0.124	0.062	0.006	0.035	0
chr2	233000000	233000000	4416771	4416777	Eryth-prog	chr2:233057916-233058038	U	0	0	0	0	0	0	0.001	0	0	0	0	0	0	0.001	0	0.94	0	0	0.002	0.004	0	0	0	0	0	0	0.012	0	0	0.038	0.008	0	0	0	0	0	0	0	0.023	0
chr2	233000000	233000000	4417673	4417678	Lung-Ep-Bron	chr2:233115113-233115193	U	0.059	0.006	0	0	0.002	0.306	0.006	0.158	0	0	0.012	0	0	0.007	0	0.067	0	0	0.015	0.172	0.034	0.101	0.038	0	0.016	0.92	0.023	0.022	0.242	0.006	0.101	0.046	0.062	0	0	0.027	0.116	0.005	0.101	0
chr2	233000000	233000000	4417798	4417805	Breast-Luminal-Ep	chr2:233122112-233122279	U	0.01	0.052	0.008	0	0.006	0	0	0.024	0.072	0.888	0.013	0.016	0	0.006	0.16	0.022	0	0	0.039	0.097	0	0.073	0.012	0.004	0.041	0.036	0.004	0	0.025	0.114	0.047	0.013	0.099	0.038	0	0.053	0.033	0.063	0.103	0.045
chr2	233000000	233000000	4417836	4417845	Blood-B	chr2:233124815-233124917	U	0.228	0.011	0.957	0.027	0.268	0.019	0	0.1	0.008	0.016	0	0.236	0.222	0.05	0	0.011	0	0	0.002	0	0	0.035	0.008	0.007	0	0	0.015	0.023	0.006	0	0	0.017	0	0	0	0	0.011	0	0.032	0.057
chr2	233000000	233000000	4417847	4417852	Blood-B	chr2:233125009-233125120	U	0.176	0.007	1	0	0.03	0	0	0.5	0.01	0	0	0.266	0.24	0.06	0.05	0.043	0	0	0	0.008	0	0.072	0.008	0.013	0	0	0.028	0.009	0	0.009	0.023	0	0.03	0	0	0.017	0.041	0	0.128	0
chr2	233000000	233000000	4418089	4418095	Smooth-Musc	chr2:233143009-233143390	U	0.167	0	0	0	0.006	0	0	0.062	0	0.019	0.01	0	0.667	0.057	0.182	0.019	0.053	0	0.053	0.062	0	0.377	0.04	0.038	0.04	0	0.018	0.021	0	0.14	0	0.143	0.179	0.256	0	0	0.042	0	0.484	0.039
chr2	233000000	233000000	4418375	4418380	Megakaryocytes	chr2:233164123-233164225	U	0.01	0	0	0.011	0	0.203	0.011	0	0	0	0.006	0	0	0.009	0	0.059	0	0	0	0.003	0	0.26	0.004	0	0	0.012	0	0	0	0.045	0.107	0.044	0.027	0	0.6	0	0.194	0	0.162	0
chr2	233000000	233000000	4419516	4419525	Blood-Granul	chr2:233233160-233233427	U	0.008	0	0.006	0.783	0.075	0	0.004	0	0	0.009	0.003	0.021	0	0.003	0.024	0.013	0	0	0.007	0	0	0.008	0	0.004	0	0	0.005	0	0	0	0.008	0	0	0	0	0.005	0.174	0	0.011	0
chr2	233000000	233000000	4419647	4419654	Blood-Mono+Macro	chr2:233242913-233243096	U	0.082	0.006	0.007	0.065	0.827	0.012	0.007	0	0	0.028	0	0.009	0.026	0.007	0	0.014	0.043	0	0.008	0.005	0.007	0.023	0.014	0.038	0.012	0	0.011	0	0	0.006	0.021	0	0	0	0	0	0.042	0	0.006	0
chr2	233000000	233000000	4419913	4419921	Blood-Granul	chr2:233257861-233258107	U	0.009	0.004	0	0.736	0.013	0	0.001	0	0	0	0	0	0	0.002	0	0.041	0	0	0	0.004	0	0	0.003	0	0	0	0	0	0	0	0	0	0	0	0.1	0	0.085	0	0	0
chr2	233000000	233000000	4420044	4420049	Blood-T	chr2:233268343-233268653	U	0.079	0	0.069	0.204	0.048	0.941	0.997	0	0.039	0.616	0.01	0.183	0	0.039	0.05	0.058	0	0	0.012	0.022	0.024	0.073	0	0.006	0	0	0.021	0.489	0	0	0	0	0	0	0.167	0.009	0.016	0	0	0
chr2	233000000	233000000	4421015	4421022	Skeletal-Musc	chr2:233334238-233334471	U	0.14	0.005	0	0.359	0.085	0	0	0.195	0	0.01	0	0.06	0.273	0.051	0.074	0.261	0	0	0	0.006	0	0.117	0	0.004	0	0.018	0.101	0.126	0.007	0.012	0	0	0	0.007	0	0	0.584	0	0.153	0
chr2	234000000	234000000	4429641	4429647	Skeletal-Musc	chr2:234075412-234075588	U	0.127	0	0.031	0	0	0.011	0.004	0	0	0	0	0.043	0.366	0.116	0	0.246	0	0	0.003	0.009	0.034	0.248	0.008	0.019	0	0	0.015	0	0	0	0	0	0	0	0	0	0.646	0	0.252	0
chr2	234000000	234000000	4432910	4432915	Skeletal-Musc	chr2:234396152-234396457	U	0.167	0.029	0	0	0	0	0	0	0	0	0.108	0.231	0.636	0.088	0	0.296	0	0.071	0	0	0.259	0.444	0.055	0	0.03	0	0.029	0	0	0.25	0.087	0.444	0.316	0	NA	0	0.696	0	0.22	0
chr2	234000000	234000000	4433435	4433441	Endothel	chr2:234435617-234435688	U	0.333	0.015	0.014	0	0.022	0	0	0	0.117	0.043	0.02	0.074	0	0.675	0.036	0.235	0.019	0	0.011	0.014	0.041	0.068	0.041	0.015	0.021	0	0.24	0.007	0.033	0.023	0.025	0.011	0	0.01	0	0.007	0.141	0.02	0.091	0.068
chr2	234000000	234000000	4433490	4433502	Breast-Basal-Ep	chr2:234438977-234439363	U	0	0	0.005	0	0.003	0	0	0.018	0.891	0.21	0	0	0	0	0.02	0.091	0	0	0	0.006	0	0.006	0	0	0.007	0.262	0.056	0.006	0.005	0.005	0.007	0	0	0	0	0.131	0	0.004	0.007	0
chr2	235000000	235000000	4437334	4437339	Head-Neck-Ep	chr2:234790719-234790840	U	0.009	0.021	0	0.019	0.005	0.024	0.019	0	0	0	0.004	0.012	0	0.016	0.033	0.311	0	0	0.017	0.768	0.008	0.033	0	0.004	0.013	0.198	0.006	0.009	0	0	0.019	0	0	0	0	0.013	0.044	0.005	0.025	0
chr2	235000000	235000000	4438112	4438117	Prostate-Ep	chr2:234862778-234863007	U	0.154	0.043	0.019	0	0.006	0.045	0.026	0.111	0.118	0.345	0	0.1	0.154	0.046	0.364	0.184	0	0	0.007	0.39	0	0.053	0.034	0	0.022	0	0	0	0	0	0	0	0	0.019	0	0.721	0.03	0	0.235	0
chr2	235000000	235000000	4439119	4439125	Gallbladder	chr2:234949253-234949323	U	0	0	0	0	0.002	0	0	0	0	0	0.006	0.011	0	0.001	0	0.13	0	0.933	0	0	0.006	0	0	0	0	0	0.013	0	0	0	0.007	0.019	0	0	0	0	0	0	0.004	0
chr2	235000000	235000000	4439989	4440003	Small-Int-Ep	chr2:234985690-234986026	U	0	0	0.009	0	0.008	0.005	0.012	0	0	0	0.082	0.015	0	0.001	0	0.116	0	0	0.009	0.002	0.003	0	0	0.002	0	0.003	0	0	0	0.008	0.005	0	0	0	0	0.014	0.006	0.944	0	0
chr2	235000000	235000000	4446542	4446547	Head-Neck-Ep	chr2:235488935-235489047	U	0	0.034	0.018	0.011	0.011	0.012	0.007	0	0.02	0.025	0.062	0.114	0.091	0.01	0.037	0.171	0	0.107	0.135	0.71	0.015	0.181	0.026	0.028	0.007	0.047	0.026	0.009	0.027	0.175	0.05	0	0.011	0.011	0	0.023	0.156	0.057	0.1	0.071
chr2	236000000	236000000	4447262	4447269	Breast-Luminal-Ep	chr2:235515473-235515719	U	0	0.147	0.005	0	0.013	0	0.019	0	0.058	0.984	0.106	0.025	0.018	0.005	0	0.159	0	0	0.013	0.089	0.005	0.028	0	0.003	0	0.053	0.015	0.048	0	0	0.13	0	0.031	0	0.059	0.155	0.008	0	0.004	0
chr2	236000000	236000000	4449045	4449053	Heart-Fibro	chr2:235617967-235618126	U	0.028	0.016	0	0	0.004	0	0	0.122	0	0	0	0.287	0.13	0.087	0	0.133	0	0	0	0	0.028	0.968	0	0	0	0	0.011	0.15	0	0.005	0	0	0	0	0	0.028	0	0	0.118	0
chr2	236000000	236000000	4450271	4450276	Pancreas-Alpha	chr2:235679938-235680003	U	0.01	0	0	0	0.002	0	0	0.044	0.008	0.026	0	0.024	0	0.024	0	0.157	0	0.125	0.06	0.133	0.034	0.264	0	0.108	0	0.027	0.027	0.016	0	0.24	1	0.057	0.289	0.007	0	0.034	0.08	0.025	0.095	0
chr2	236000000	236000000	4450881	4450893	Oligodend	chr2:235711416-235711811	U	0.011	0	0.044	0.017	0.015	0.005	0.017	0	0.008	0.005	0	0.096	0	0.004	0	0.127	0.015	0	0	0.004	0	0	0.002	0	0.034	0	0.07	0.936	0.008	0	0	0	0.005	0	0	0.003	0	0	0.006	0.011
chr2	236000000	236000000	4451736	4451741	Colon-Ep	chr2:235757634-235757729	U	0	0	0.025	0	0.017	0	0.008	0	0.017	0	0.848	0.063	0	0	0	0.202	0	0	0	0	0	0	0	0	0	0	0.014	0.028	0	0.147	0	0	0.016	0	0	0	0	0	0.009	0
chr2	236000000	236000000	4453310	4453316	Pancreas-Beta	chr2:235848950-235849258	U	0	0	0.082	0.029	0.015	0	0.038	0	0	0	0.011	0.139	0	0	0	0.391	0	0	0.009	0.014	0	0	0.039	0	0	0	0.176	0	0	0.019	0.031	0.846	0.071	0	0	0	0.3	0.071	0.021	0
chr2	236000000	236000000	4453859	4453864	Breast-Luminal-Ep	chr2:235878370-235878541	U	0.081	0.029	0.227	0.037	0.075	0	0.151	0.1	0.167	0.545	0	0.095	0	0.015	0.333	0.298	0	0	0.007	0.032	0	0.041	0.025	0.011	0.305	0.117	0	0	0	0	0	0	0.121	0	0	0.079	0.042	0	0.027	0.024
chr2	236000000	236000000	4454818	4454823	Heart-Fibro	chr2:235936772-235937122	U	0.2	0.056	0.2	0	0.04	0	0.022	0	0	0	0	0	0	0.071	0	0.3	0	0	0	0	0.067	0.571	0.083	0.077	0	0	0	0	0	0	0	0	0	0	NA	0	0	0	0	0
chr2	236000000	236000000	4455578	4455587	Kidney-Ep	chr2:235975321-235975793	U	0	0	0.01	0	0.006	0	0.012	0	0	0	0.003	0.022	0	0.012	0.056	0.248	0.008	0	0	0	0	0	0.847	0.004	0	0	0.002	0	0	0	0	0	0.008	0.007	0	0.005	0	0	0.015	0
chr2	236000000	236000000	4455753	4455767	Thyroid-Ep	chr2:235988408-235988894	U	0	0.008	0.005	0.004	0.001	0.005	0.012	0	0	0	0	0.047	0.011	0.033	0	0.121	0.004	0	0	0	0	0.004	0.026	0	0.003	0.009	0	0.004	0.008	0	0.004	0	0	0	0	0	0	0	0.011	0.977
chr2	236000000	236000000	4455970	4455979	Fallopian-Ep	chr2:236000420-236000724	U	0	0.008	0	0	0.012	0.01	0.031	0	0	0	0	0.027	0	0	0	0.119	0.809	0	0	0.005	0	0.008	0.003	0	0.005	0	0.018	0	0.034	0	0	0	0	0	0	0	0	0	0.006	0
chr2	236000000	236000000	4460178	4460183	Bone-Osteob	chr2:236197244-236197651	U	0	0	0	0	0.143	NA	0	NA	0	0	0	0	0	0	NA	0	0	NA	0	0.143	0	0	0	0	0	0	0	NA	0	0	0	0	0	0	0	0	NA	0	0.4	0
chr2	236000000	236000000	4461737	4461742	Bone-Osteob	chr2:236320276-236320350	U	0.023	0.011	0.033	0.02	0.007	0.064	0.024	0.975	0.016	0.02	0.016	0.118	0.067	0.044	0	0.22	0.024	0	0.012	0.022	0	0.039	0.047	0.004	0.006	0.006	0.082	0.007	0	0	0.017	0	0	0.007	0	0.005	0.013	0.095	0.126	0.228
chr2	236000000	236000000	4463645	4463654	Pancreas-Beta	chr2:236470468-236470583	U	0	0	0.011	0	0.003	0	0.008	0.04	0	0	0.003	0.009	0.021	0.012	0	0.207	0	0	0.005	0	0	0.035	0.012	0.009	0	0	0	0	0	0.043	0.157	0.6	0.15	0	0	0	0	0	0.052	0
chr2	237000000	237000000	4465133	4465141	Breast-Luminal-Ep	chr2:236585815-236586255	U	0.026	0.015	0.007	0.016	0.007	0	0.001	0.34	0.023	0.869	0.004	0.224	0.067	0	0.067	0.192	0	0	0	0.004	0	0.091	0	0	0.012	0.008	0.015	0.115	0	0.012	0	0.021	0.011	0	0	0.177	0.01	0.006	0.176	0
chr2	237000000	237000000	4465164	4465171	Head-Neck-Ep	chr2:236588279-236588358	U	0	0.353	0	0.015	0.002	0.006	0.001	0	0	0	0.003	0.009	0	0.003	0.786	0.074	0	0	0.004	0.945	0	0	0.032	0	0.009	0.338	0.305	0.098	0.013	0.005	0.016	0.021	0.05	0	0	0.141	0	0	0.009	0
chr2	237000000	237000000	4465630	4465636	Heart-Fibro	chr2:236617443-236617813	U	0	0	0.1	0	0.035	0	0.067	0	0	0	0.023	0.077	0	0.004	0	0.328	0	0	0.016	0.012	0.196	0.745	0	0	0	0	0.008	0	0	0	0	0	0	0	0	0.017	0	0.038	0.098	0
chr2	237000000	237000000	4466821	4466832	Bladder-Ep	chr2:236708693-236709058	U	0	0.566	0	0.005	0.005	0	0.007	0	0	0	0.004	0.016	0	0.009	0	0.167	0	0	0	0.004	0	0.02	0	0	0	0	0.004	0	0.008	0	0	0.006	0	0	0	0.086	0	0.003	0.014	0
chr2	237000000	237000000	4473041	4473050	Adipocytes	chr2:237278076-237278368	U	0.578	0	0.034	0.067	0.109	0.091	0.043	0.203	0.021	0	0.006	0	0.719	0.107	0	0.377	0	0	0.006	0.01	0.006	0.111	0	0.022	0.008	0	0.011	0	0.006	0.049	0.036	0.01	0.009	0	0	0	0.284	0.004	0.252	0
chr2	237000000	237000000	4474608	4474613	Adipocytes	chr2:237405448-237405511	U	0.702	0.025	0	0	0.017	0	0	0.048	0.018	0	0.004	0.059	0.31	0.114	0	0.283	0	0	0.006	0.003	0.036	0.658	0	0.022	0	0	0.155	0	0	0.015	0.038	0	0	0.01	0	0.023	0.22	0	0.245	0
chr2	238000000	238000000	4479787	4479792	Epid-Kerat	chr2:237712616-237712671	U	0	0	0	0	0	0	0	0	0	0	0.003	0	0	0	0.769	0.07	0	0	0.002	0.002	0.184	0.008	0.016	0	0	0	0	0	0.006	0	0	0	0	0	0	0	0.094	0	0	0
chr2	238000000	238000000	4480608	4480615	Heart-Cardio	chr2:237763647-237763901	U	0	0	0	0	0	0	0.001	0	0	0	0.003	0	0	0	0	0.109	0	0	0	0.006	0.947	0	0	0	0	0	0	0	0	0.005	0	0	0	0.011	0	0	0	0.004	0.004	0
chr2	238000000	238000000	4482632	4482643	Blood-NK	chr2:237901186-237901782	U	0.014	0.013	0.016	0	0.006	0.828	0.124	0.05	0	0	0.008	0.038	0	0.003	0	0.149	0.011	0	0	0	0.039	0	0	0.009	0	0	0.004	0	0	0	0	0	0	0	0	0	0	0	0.006	0
chr2	238000000	238000000	4484037	4484044	Heart-Cardio	chr2:237981553-237982161	U	0	0.01	0	0	0.008	0	0	0	0	0	0	0	0	0	0	0.024	0	0	0	0	0.908	0	0.056	0	0	0	0	0	0	0	0	0	0	0	0	0	0	0	0.018	0.114
chr2	238000000	238000000	4484045	4484050	Heart-Cardio	chr2:237982264-237982477	U	0	0	0	0	0	0	0	0	0	0	0	0	0	0	0	0.071	0	0	0	0	0.929	0	0	0	0	0	0	0	0	0.016	0	0	0	0	0	0	0	0	0.021	0
chr2	238000000	238000000	4484102	4484111	Blood-Granul	chr2:237989693-237990093	U	0	0	0	0.966	0.076	0	0	0	0	0	0	0.028	0	0.001	0.027	0.083	0	0	0	0	0.014	0	0.005	0.009	0	0	0	0	0	0.011	0	0	0	0	0	0	0.195	0	0	0
chr2	238000000	238000000	4484714	4484720	Pancreas-Acinar	chr2:238044041-238044241	U	0	0	0	0	0	0	0.005	0	0	0	0	0	0	0.002	0	0.024	0	0	0	0	0	0	0	0	0	0	0.005	0	0	0.942	0	0	0.019	0.027	0	0	0	0	0	0
chr2	238000000	238000000	4487064	4487070	Skeletal-Musc	chr2:238150042-238150292	U	0.077	0.036	0	0	0	0	0.011	0	0	0	0	0.167	0	0	0	0.211	0	0	0	0.043	0	0	0	0	0	0.059	0	0	0	0	0	0	0	0	NA	0	0.615	0	0.038	0
chr2	238000000	238000000	4487652	4487665	Thyroid-Ep	chr2:238165545-238166068	U	0.004	0.018	0	0	0	0	0.001	0	0	0	0	0	0	0	0	0.031	0	0	0.001	0.001	0	0	0.02	0	0	0.003	0.005	0	0	0	0.005	0.019	0	0	0	0	0	0	0	0.943
chr2	238000000	238000000	4490898	4490908	Skeletal-Musc	chr2:238323013-238323347	U	0	0.005	0.005	0	0.002	0.008	0.001	0	0	0.019	0	0	0	0.005	0	0.078	0	0.059	0.004	0.002	0.314	0	0.145	0.006	0	0	0.008	0	0	0.005	0.014	0	0	0	0	0	0.64	0.004	0.009	0
chr2	238000000	238000000	4491209	4491215	Gastric-Ep	chr2:238344135-238344557	U	0	0	0	0	0	0	0	0	0.143	0	0	0.1	0	0.03	0	0.154	0.2	0	1	0	0.214	0	0	0	0	0	0	0	0	0.083	0	0	0	0	0	0	0	0	0	0
chr2	238000000	238000000	4491796	4491805	Pancreas-Beta	chr2:238385217-238385308	U	0	0	0	0	0	0	0	0	0	0	0	0	0	0	0	0.01	0	0	0	0	0	0	0	0	0	0	0	0	0	0	0.011	0.974	0.01	0	0	0	0	0	0.007	0
chr2	238000000	238000000	4492080	4492092	Blood-NK	chr2:238406185-238406591	U	0	0	0.005	0	0.007	0.736	0.019	0	0	0	0.003	0.009	0	0	0	0.01	0	0	0	0	0	0.021	0	0	0	0	0.002	0	0	0	0	0.034	0	0	0	0	0.021	0	0	0
chr2	238000000	238000000	4492093	4492098	Pancreas-Delta	chr2:238406634-238406737	U	0.098	0.01	0	0.032	0.205	0.2	0	0.792	0.014	0	0.265	0.048	0.48	0.013	0	0.138	0	0	0.01	0.01	0.041	0.025	0	0	0.01	0.01	0.006	0	0	0.025	0.058	0.367	0.907	0	0	0.014	0.115	0	0.157	0
chr2	239000000	239000000	4493943	4493948	Smooth-Musc	chr2:238514701-238515686	U	NA	NA	NA	NA	NA	NA	NA	NA	NA	NA	NA	NA	NA	NA	NA	NA	NA	NA	NA	NA	NA	NA	NA	NA	NA	NA	NA	NA	NA	NA	NA	NA	NA	NA	NA	NA	NA	NA	NA	NA
chr2	239000000	239000000	4494529	4494534	Ovary-Ep	chr2:238564387-238564443	U	0.04	0	0	0	0.002	0.009	0.016	0.125	0.008	0.042	0.003	0.022	0	0.035	0	0.258	0.415	0.037	0.005	0.006	0	0.054	0.131	0.004	0	0	0.017	0.106	0.905	0.023	0.009	0	0	0	0	0	0.01	0.187	0.076	0
chr2	239000000	239000000	4496393	4496398	Smooth-Musc	chr2:238709802-238709994	U	0.338	0	0.053	0	0.028	0.044	0.062	0.182	0.009	0	0.022	0.235	0.28	0.173	0	0.231	0.011	0	0.059	0.024	0.072	0.598	0.028	0.028	0.045	0.077	0.008	0.01	0.071	0.211	0.069	0.03	0.136	0.01	0	0	0.153	0.054	0.652	0.022
chr2	239000000	239000000	4499583	4499589	Ovary-Ep	chr2:238905986-238906024	U	0.081	0.049	0.069	0.012	0.058	0.055	0.063	0.115	0.011	0.029	0.059	0.05	0.371	0.054	0.043	0.09	0.113	0	0.059	0.052	0.025	0.049	0.057	0.025	0.085	0.036	0.01	0.09	0.706	0.028	0.024	0.043	0.025	0.01	0	0.051	0.109	0.043	0.052	0.037
chr2	239000000	239000000	4501048	4501056	Breast-Basal-Ep	chr2:238996717-238996939	U	0	0	0.016	0	0.01	0	0.023	0.033	0.896	0.104	0.012	0.038	0.031	0.004	0	0.149	0.01	0	0.005	0.007	0	0.017	0	0	0.006	0.008	0.003	0	0.011	0.046	0.033	0	0	0	0	0	0.013	0	0.03	0.01
chr2	239000000	239000000	4503303	4503315	Epid-Kerat	chr2:239087153-239087549	U	0.027	0	0	0	0	0	0	0	0.007	0	0	0	0.026	0	0.769	0.052	0	0	0	0.055	0.021	0.007	0	0	0	0	0.128	0.132	0	0	0	0	0	0	0	0	0	0	0.01	0
chr2	239000000	239000000	4507907	4507915	Blood-NK	chr2:239277897-239278078	U	0.016	0.009	0	0.013	0.002	0.764	0.099	0	0	0	0.014	0.01	0	0.002	0	0.08	0	0	0.003	0.002	0	0.017	0	0.007	0.004	0	0.008	0	0	0.018	0.028	0	0.01	0	0	0	0.035	0.013	0	0
chr2	239000000	239000000	4508443	4508452	Blood-Mono+Macro	chr2:239303447-239303567	U	0.082	0	0.283	0.007	0.693	0.152	0.056	0.024	0	0	0	0.084	0	0.008	0	0.055	0	0	0.003	0.004	0	0	0.003	0.031	0	0	0.018	0.054	0.008	0	0.01	0	0	0	0.143	0	0.276	0.032	0.006	0
chr2	240000000	240000000	4515793	4515801	Blood-NK	chr2:239695945-239696075	U	0	0	0.005	0	0.017	0.906	0.109	0	0	0	0.003	0.049	0.02	0	0	0.153	0	0	0.005	0.002	0	0.047	0.002	0.011	0	0	0	0	0	0.004	0	0	0.015	0	0	0	0.008	0.004	0.035	0
chr2	240000000	240000000	4517221	4517227	Breast-Luminal-Ep	chr2:239769786-239769919	U	0.008	0	0.012	0	0.009	0	0.001	0.021	0.141	0.942	0	0.012	0	0.105	0	0.249	0.008	0	0.007	0.002	0.006	0.05	0.286	0	0	0	0.003	0	0.034	0	0	0	0	0	0	0.146	0.131	0	0.018	0
chr2	240000000	240000000	4517658	4517664	Kidney-Ep	chr2:239801179-239801316	U	0	0.036	0	0	0	0	0.005	0.05	0	0	0.013	0.019	0	0.005	0.04	0.132	0.101	0	0.008	0.019	0	0.087	0.777	0	0	0	0	0	0.089	0.022	0	0.036	0.045	0	0	0.138	0	0.009	0.079	0
chr2	240000000	240000000	4517665	4517675	Kidney-Ep	chr2:239801382-239801603	U	0	0	0	0	0.002	0	0.003	0.02	0	0	0	0	0	0.003	0	0.068	0	0	0.004	0.003	0	0.056	0.595	0.008	0.003	0	0.009	0	0	0.026	0	0.009	0	0	0	0	0	0.004	0.033	0
chr2	240000000	240000000	4521022	4521029	Colon-Ep	chr2:240000604-240000882	U	0	0	0	0	0.006	0	0	0.018	0	0	0.89	0	0	0	0.044	0.042	0	0	0.004	0.009	0	0	0	0.004	0.005	0.017	0.016	0	0	0	0	0	0.017	0	0	0.01	0	0.009	0.023	0
chr2	240000000	240000000	4521029	4521035	Colon-Ep	chr2:240000913-240001153	U	0	0.035	0	0.09	0.01	0	0	0.061	0	0.012	0.992	0.012	0	0.007	0.028	0.059	0.078	0	0.016	0.097	0.024	0.009	0	0.113	0.063	0.048	0	0	0.021	0.021	0.258	0.157	0.491	0.007	0	0.095	0	0.333	0.016	0.009
chr2	240000000	240000000	4522746	4522755	Breast-Basal-Ep	chr2:240128433-240128622	U	0	0.004	0	0	0	0	0	0	0.788	0.129	0	0	0	0.011	0.03	0.047	0.014	0	0.002	0.052	0.006	0.072	0	0	0	0	0.024	0.137	0	0	0	0	0	0	0	0.066	0.306	0	0.01	0
chr2	240000000	240000000	4526219	4526225	Pancreas-Acinar	chr2:240327023-240327170	U	0	0	0	0.007	0.002	0	0.017	0.025	0	0.008	0.009	0.02	0	0.011	0	0.135	0	0	0.015	0.003	0	0	0	0.03	0.015	0	0	0	0.007	0.941	0.037	0.087	0.047	0.034	0	0	0	0.013	0.035	0
chr2	240000000	240000000	4526407	4526418	Oligodend	chr2:240340306-240340573	U	0	0	0.017	0	0.007	0	0.002	0.114	0	0.016	0.016	0.101	0	0.005	0	0.102	0	0	0.006	0.002	0	0.036	0	0	0	0	0.052	0.922	0.008	0	0	0	0	0	0	0	0	0.005	0.045	0
chr2	241000000	241000000	4534461	4534467	Pancreas-Acinar	chr2:240682706-240682742	U	0	0	0	0	0.003	0	0	0	0	0	0	0.024	0	0.003	0	0.103	0	0	0.004	0	0	0.013	0	0	0	0	0.004	0	0	0.897	0	0	0	0.012	0	0	0.021	0.008	0	0
chr2	241000000	241000000	4534685	4534695	Pancreas-Acinar	chr2:240691958-240692082	U	0	0	0.011	0	0	0	0	0	0	0	0	0	0	0.002	0	0.071	0	0	0.006	0.005	0	0.047	0	0	0	0	0	0	0	0.936	0	0	0.015	0.027	0	0	0	0	0	0
chr2	241000000	241000000	4534746	4534764	Pancreas-Acinar	chr2:240693401-240693736	U	0.004	0	0	0	0	0	0	0	0	0.006	0.005	0.015	0.016	0.005	0	0.095	0.005	0	0.003	0.001	0	0.005	0.003	0.005	0	0	0	0	0.005	0.91	0.042	0.021	0.022	0.029	0	0	0	0	0.021	0
chr2	241000000	241000000	4534912	4534920	Pancreas-Acinar	chr2:240698740-240698857	U	0	0	0	0	0	0	0.002	0	0	0	0	0.019	0	0.003	0	0.104	0	0	0.003	0.003	0	0	0	0	0.015	0	0	0	0	0.915	0	0	0.014	0	0	0.01	0	0	0	0
chr2	241000000	241000000	4534978	4534983	Breast-Luminal-Ep	chr2:240700718-240700765	U	0.116	0	0	0	0	0	0.002	0	0.871	0.882	0.004	0	0.154	0.028	1	0.083	0	0.097	0.006	0.068	0.022	0.121	0.007	0.018	0	0	0.026	0.021	0.011	0.16	0.011	0.012	0.039	0.031	0	0.053	0.143	0	0.013	0.027
chr2	241000000	241000000	4537738	4537748	Neuron	chr2:240817509-240817907	U	0.025	0.006	0.008	0.009	0.005	0	0.002	0.029	0	0	0.153	0.015	0	0.011	0.029	0.206	0	0	0.044	0.029	0	0.025	0	0	0.014	0.008	0.648	0.054	0	0	0.011	0.049	0	0	0	0	0	0.291	0.051	0
chr2	241000000	241000000	4537749	4537754	Neuron	chr2:240818077-240818206	U	0.052	0.104	0	0.015	0.004	0.02	0.034	0.118	0	0	0.121	0.093	0	0.058	0	0.207	0.016	0	0.078	0.097	0	0.067	0.025	0.049	0.134	0	0.772	0.171	0.014	0.274	0.102	0.407	0.111	0.057	0	0.03	0.021	0.08	0.112	0.013
chr2	241000000	241000000	4537754	4537759	Neuron	chr2:240818244-240818327	U	0.034	0.01	0	0	0	0	0.002	0	0	0	0.117	0.017	0.059	0.018	0	0.21	0	0.043	0.012	0.035	0	0.041	0.01	0.006	0	0.01	0.92	0.228	0.026	0.154	0.09	0.258	0.09	0	0	0	0.026	0.183	0.02	0
chr2	241000000	241000000	4538884	4538903	Liver-Hep	chr2:240869335-240869951	U	0.003	0.002	0.023	0.003	0.008	0.018	0.008	0.012	0	0.004	0.003	0.005	0.012	0.003	0	0.106	0.004	0	0.007	0.004	0	0.025	0.014	0.928	0.003	0	0.001	0	0.007	0.011	0.004	0.008	0	0.007	0	0	0	0	0.029	0
chr2	241000000	241000000	4546448	4546455	Skeletal-Musc	chr2:241213400-241213603	U	0.141	0.04	0.021	0	0.009	0.009	0.023	0.143	0	0	0.003	0.095	0.034	0.049	0.057	0.18	0	0	0.01	0.028	0.041	0.238	0	0.004	0.006	0.051	0.018	0.048	0	0.024	0	0	0	0	0	0.006	0.598	0.011	0.205	0
chr2	241000000	241000000	4548192	4548198	Pancreas-Delta	chr2:241291796-241292114	U	0.022	0	0	0	0	0	0.002	0.385	0	0	0	0	0.05	0.004	0	0.068	0	0	0.004	0	0	0	0.005	0	0	0	0	0	0	0.027	0.31	0.153	0.819	0.183	0	0	0	0	0	0
chr2	241000000	241000000	4549704	4549712	Blood-B	chr2:241392710-241393272	U	0	0	1	0	0.037	0	0.004	0	0.02	0	0	0.182	0	0.021	0	0.051	0	0	0.012	0.005	0	0	0	0	0	0	0	0	0	0	0	0	0	0	0	0	0	0	0	0
chr2	241000000	241000000	4550359	4550369	Gallbladder	chr2:241445809-241446490	U	0	0	0	0	0	0	0.006	0.017	0	0	0	0	0	0	0	0.06	0	1	0	0	0	0	0.032	0	0	0	0.005	0	0	0.006	0	0	0.009	0	0	0	0	0	0.006	0
chr2	242000000	242000000	4551687	4551692	Pancreas-Acinar	chr2:241511196-241511427	U	0.091	0	0	0	0	0	0	0	0	0	0	0	0	0	0	0.069	0	0	0	0.014	0	0.04	0	0	0	0	0	0	0	0.92	0	0.067	0	0	0	0	0	0	0	0
chr2	242000000	242000000	4553138	4553146	Head-Neck-Ep	chr2:241568626-241569154	U	0	0.008	0.025	0	0	0	0.002	0.412	0.015	0.125	0	0.222	0.042	0.012	0	0.183	0.094	0	0	0.862	0	0	0.022	0	0.02	0.16	0.126	0.06	0	0	0	0	0.018	0.014	0	0.274	0.047	0	0.095	0.385
chr2	242000000	242000000	4553399	4553406	Adipocytes	chr2:241578193-241578690	U	0.633	0.02	0	0.065	0.01	0	0	0.6	0.036	0	0	0.154	0.545	0.318	0	0.148	0	0	0	0	0.029	0.031	0.039	0.03	0.023	0	0.172	0	0.071	0	0	0	0	0	0	0.057	0.118	0	0.289	0
chr2	242000000	242000000	4554449	4554455	Pancreas-Duct	chr2:241625792-241626181	U	0	0	0	0	0	0	0.003	0	0	0	0	0	0.133	0.003	0	0.061	0	0	0	0.004	0.823	0.027	0.006	0.009	0.014	0	0.007	0	0	0.011	0.038	0	0	0.927	0	0	0	0.034	0	0
chr2	242000000	242000000	4558209	4558218	Endothel	chr2:241750361-241750554	U	0.477	0	0.028	0.053	0.085	0.024	0.003	0	0.037	0	0	0.115	0.238	0.704	0.062	0.095	0	0	0.005	0.021	0.013	0.036	0.025	0.008	0.012	0.016	0.025	0	0	0	0.018	0	0.079	0.095	0	0	0.067	0	0.221	0
chr2	242000000	242000000	4559304	4559311	Colon-Ep	chr2:241795796-241795994	U	0	0	0	0	0.013	0	0.002	0.036	0	0	0.973	0.03	0.038	0	0	0.09	0	0	0.007	0	0	0.035	0.005	0	0	0	0	0	0.011	0	0	0.016	0	0	0	0	0	0	0.011	0
chr2	242000000	242000000	4562757	4562771	Pancreas-Acinar	chr2:241905345-241905643	U	0.004	0	0	0	0	0	0	0	0	0	0.002	0	0	0.003	0	0.091	0	0	0.009	0.006	0	0.013	0.002	0	0.003	0	0	0	0	0.927	0.005	0	0	0.014	0	0	0	0	0.015	0
chr2	242000000	242000000	4562780	4562787	Pancreas-Acinar	chr2:241906068-241906382	U	0.059	0.008	0	0	0.009	0.017	0	0	0.011	0.015	0	0	0.045	0.073	0	0.19	0	0	0.02	0.054	0	0.117	0.004	0.006	0.033	0.043	0	0.01	0	0.967	0	0.013	0.023	0.028	0	0.009	0.07	0.008	0.092	0
chr2	242000000	242000000	4563927	4563937	Megakaryocytes	chr2:241958793-241959072	U	0.017	0	0	0	0.263	0	0.001	0	0.008	0.01	0	0.013	0	0.038	0	0.092	0	0	0.002	0.004	0.015	0.016	0	0.004	0	0	0.212	0.033	0	0	0	0	0	0	0.818	0	0.022	0	0.01	0.017
chr2	242000000	242000000	4567331	4567338	Pancreas-Delta	chr2:242138065-242138930	U	NA	NA	NA	NA	NA	NA	NA	NA	NA	NA	0	NA	NA	0	NA	NA	NA	NA	NA	NA	NA	NA	NA	NA	NA	NA	NA	NA	NA	NA	NA	NA	NA	NA	NA	NA	NA	NA	NA	NA
chr3	663476	664187	4572742	4572748	Lung-Ep-Bron	chr3:663476-664187	U	0	0.009	0.045	0.008	0.013	0.028	0.032	0.185	0	0.037	0	0.032	0.12	0.028	0	0.236	0.026	0	0.027	0.037	0	0.212	0	0.095	0.053	0.839	0.004	0	0.011	0.01	0.014	0	0.017	0	0	0.016	0.038	0.044	0.115	0
chr3	2148702	2148938	4582516	4582521	Pancreas-Beta	chr3:2148702-2148938	U	0	0	0	0	0	0	0.019	0.111	0	0	0	0	0.25	0.059	0	0.316	0	0	0.034	0	0	0.222	0.029	0.03	0	0	0	0	0.235	0	0	0.769	0.158	0	0	0	0.286	0	0.286	0
chr3	2358264	2358527	4583985	4583990	Pancreas-Alpha	chr3:2358264-2358527	U	0	0.056	0.081	0	0.029	0	0.041	0.1	0	0.267	0	0.333	0	0.058	0.143	0.421	0	0	0.068	0.224	0.185	0.097	0	0.056	0	0.037	0.024	0	0	0.172	1	0.278	1	0	0	0.091	0	0.028	0.29	0
chr3	4359888	4360107	4599133	4599138	Lung-Ep-Bron	chr3:4359888-4360107	U	0	0	0	0	0	0	0	0	0	0	0	0	0	0	0	0.118	0	0	0.106	0	0	0	0	0	0.036	0.717	0.271	0	0	0	0	0	0	0	0	0	0	0	0	0
chr3	4381287	4381482	4599326	4599332	Pancreas-Delta	chr3:4381287-4381482	U	0	0	0	0.011	0	0	0.002	0	0	0	0.018	0	0	0.002	0	0.084	0	0	0.019	0.015	0	0.01	0	0	0	0.017	0	0	0	0	0.482	0.1	0.82	0	0	0	0	0.036	0.019	0
chr3	4822056	4822136	4603944	4603950	Blood-T	chr3:4822056-4822136	U	0.011	0.008	0.307	0.018	0.064	0.947	0.98	0	0	0	0.009	0.21	0	0.015	0	0.132	0	0	0.003	0.003	0.007	0	0.016	0.005	0	0	0	0	0	0	0	0	0	0	0	0	0.048	0	0	0
chr3	5090103	5090192	4607185	4607190	Blood-Granul	chr3:5090103-5090192	U	0.009	0.007	0	0.983	0.047	0	0.008	0.071	0	0	0	0.08	0.042	0.002	0	0.089	0	0	0.005	0.009	0.008	0.01	0	0.021	0.019	0	0.003	0.011	0	0.036	0.014	0	0.014	0.008	0.091	0	0.232	0.048	0.057	0
chr3	5409095	5409159	4610632	4610637	Fallopian-Ep	chr3:5409095-5409159	U	0.012	0	0	0	0.002	0	0.001	0.15	0	0	0	0.11	0.054	0.022	0	0.179	0.929	0	0	0.007	0.008	0.053	0	0	0.006	0	0.029	0	0.138	0.032	0.165	0.128	0.187	0.173	0	0.007	0.012	0	0.346	0
chr3	5717742	5718150	4612603	4612609	Lung-Ep-Bron	chr3:5717742-5718150	U	0	0	0	0	0.005	0.009	0.007	0.209	0	0.01	0.017	0.067	0	0.012	0.031	0.202	0	0	0.003	0.188	0	0.184	0.015	0.052	0.392	0.951	0	0	0.008	0.028	0.097	0.028	0.085	0.01	0	0.052	0	0	0.156	0
chr3	8561833	8562458	4631661	4631667	Heart-Fibro	chr3:8561833-8562458	U	0.63	0	0	0.08	0.017	0.048	0	0	0	0	0	0	0	0.119	0	0.15	0	0	0	0.011	0.048	0.944	0.015	0	0	0	0	0	0	0	0	0	0	0	0	0	0.2	0	0.188	0
chr3	8646159	8646544	4632577	4632584	Pancreas-Alpha	chr3:8646159-8646544	U	0.02	0.036	0.006	0.008	0.01	0	0.005	0	0	0	0.008	0.052	0	0.012	0	0.163	0	0	0	0.037	0	0.013	0.017	0.008	0.02	0.007	0.012	0.007	0	0.034	0.947	0.077	0.047	0	0.077	0	0	0.006	0.054	0
chr3	8765995	8766648	4634240	4634246	Breast-Basal-Ep	chr3:8765995-8766648	U	NA	NA	NA	NA	NA	NA	NA	NA	NA	NA	NA	NA	NA	NA	NA	NA	NA	NA	NA	NA	NA	NA	NA	NA	NA	NA	NA	NA	NA	NA	NA	NA	NA	NA	NA	NA	NA	NA	NA	NA
chr3	8775489	8775821	4634497	4634502	Breast-Basal-Ep	chr3:8775489-8775821	U	0	0	0	0	0	0	0.048	0	0.933	0	0	0	0	0	0	0.143	0	0	0	0.034	0	0	0	0	0	0	0	0.067	0	0.227	0.222	0	0	0	0	0	0	0	0	0
chr3	8864935	8865182	4635176	4635183	Kidney-Ep	chr3:8864935-8865182	U	0	0.088	0.017	0	0.024	0	0	0.167	0	0	0	0.014	0.088	0.052	0.034	0.148	0.062	0.185	0.151	0.053	0.039	0.102	0.91	0.051	0.018	0.223	0.018	0.009	0.305	0.083	0.099	0.044	0.077	0.107	0	0.069	0.507	0.03	0.039	0.068
chr3	9270867	9271105	4639263	4639268	Fallopian-Ep	chr3:9270867-9271105	U	0	0	0	0	0	0.125	0	0	0	0	0	0.111	0.2	0.078	0	0.2	0.944	0	0	0.022	0	0.267	0	0	0	0	0	0	0.125	0	0	0	0	0	0	0	0	0	0.048	0
chr3	9861935	9862256	4647600	4647605	Blood-NK	chr3:9861935-9862256	U	0.25	0	0	0	0	0.6	0.056	0	0	0	0	0	0	0	0	0.5	0	0	0	0	0	0.25	0	0	0	0	0	0	0	0	0	0	0	0	0	0	0	0	0.062	0
chr3	9867011	9867212	4647742	4647750	Breast-Basal-Ep	chr3:9867011-9867212	U	0	0.006	0	0.007	0	0.01	0.001	0.122	0.758	0.111	0	0	0	0.003	0.122	0.102	0.009	0	0	0.002	0	0	0	0	0.024	0	0.003	0	0	0	0	0	0	0	0	0	0	0	0	0
chr3	10019400	10019779	4650563	4650568	Thyroid-Ep	chr3:10019400-10019779	U	0.5	0	0	0	0	0	0	0	NA	0	0	0	NA	0	NA	0	0	NA	0	0	0	0	0	0	0	0	0	0	0	0	0	0	0	0	0	0	0.25	0	0	1
chr3	10104977	10105132	4651757	4651762	Gallbladder	chr3:10104977-10105132	U	0.016	0	0	0	0	0	0	0	0	0	0	0	0	0.003	0	0	0	0.688	0	0	0	0	0	0	0	0	0	0	0	0	0	0	0	0	0	0	0	0	0	0
chr3	10136527	10136779	4652302	4652315	Eryth-prog	chr3:10136527-10136779	U	0	0.022	0.014	0.019	0.004	0	0.001	0	0	0	0.003	0	0	0	0	0.793	0	0	0	0	0	0	0	0	0	0	0	0	0	0	0.007	0	0	0	0	0	0	0	0.005	0
chr3	10408641	10408767	4656895	4656900	Neuron	chr3:10408641-10408767	U	0	0.018	0	0	0	0	0	0	0	0	0	0	0	0	0	0.148	0	0	0.007	0.01	0	0.02	0	0	0	0	0.754	0	0	0	0.034	0	0	0	NA	0	0.292	0	0.012	0
chr3	10499372	10499586	4658017	4658026	Neuron	chr3:10499372-10499586	U	0.015	0.039	0.017	0	0.004	0	0.002	0	0.005	0.016	0.05	0.07	0.274	0.01	0.135	0.12	0.027	0	0.005	0.098	0	0.017	0	0.002	0.003	0.027	0.774	0.039	0.146	0	0.022	0.006	0	0	0	0.008	0.007	0.014	0.027	0.005
chr3	11070282	11070418	4664510	4664516	Kidney-Ep	chr3:11070282-11070418	U	0.029	0	0.12	0.063	0.015	0.018	0.023	0.314	0	0	0	0.068	0.146	0.023	0	0.131	0.029	0	0	0.005	0.012	0.014	0.661	0.004	0	0.009	0.003	0	0.014	0.02	0.053	0	0.011	0.01	0	0	0.067	0	0.03	0
chr3	11173433	11173929	4665817	4665824	Fallopian-Ep	chr3:11173433-11173929	U	0.025	0	0.008	0.025	0.016	0	0.009	0	0	0	0	0	0	0.007	0	0.163	0.832	0	0	0.015	0	0	0.007	0.004	0	0.017	0	0	0.227	0.041	0.023	0	0.011	0	0	0.012	0.018	0	0.013	0.02
chr3	11247973	11248167	4666793	4666799	Fallopian-Ep	chr3:11247973-11248167	U	0	0.006	0.006	0.008	0	0	0.011	0.029	0	0.01	0.004	0	0	0.005	0	0.211	0.87	0	0.008	0.002	0	0	0.004	0.014	0.006	0.018	0	0	0.031	0.019	0	0	0	0.009	0	0	0.015	0	0.026	0
chr3	11271122	11271290	4667104	4667110	Blood-Granul	chr3:11271122-11271290	U	0.027	0	0.017	0.94	0	0	0.004	0	0.03	0	0.015	0.047	0	0.01	0	0.087	0	0	0	0.009	0	0.051	0	0	0	0	0.01	0	0.033	0.044	0.037	0	0	0	0	0	0	0	0.062	0.033
chr3	11366446	11366559	4668205	4668210	Skeletal-Musc	chr3:11366446-11366559	U	0.076	0.006	0	0	0.012	0	0	0	0.01	0	0.012	0	0.158	0.144	0.026	0.041	0.078	0	0.003	0.249	0.179	0.017	0.259	0	0	0.29	0.192	0.011	0	0	0	0	0.036	0.034	0	0	0.609	0.013	0.021	0
chr3	11539541	11539741	4670156	4670163	Bladder-Ep	chr3:11539541-11539741	U	0	0.561	0	0.008	0.036	0	0	0	0	0	0	0	0	0.001	0	0.047	0	0	0.017	0.004	0	0.008	0	0	0.006	0.007	0.022	0	0.017	0	0.009	0	0	0	0	0.192	0	0	0.005	0
chr3	11749704	11750022	4673603	4673610	Dermal-Fibro	chr3:11749704-11750022	U	0.292	0	0	0	0	0	0.002	0.057	0	0	0	0.018	0.72	0.027	0	0.105	0	0	0.011	0.006	0	0	0.012	0.007	0	0	0.009	0.012	0.103	0	0	0	0	0	0	0	0.043	0.009	0.035	0
chr3	12147970	12148101	4677554	4677562	Adipocytes	chr3:12147970-12148101	U	0.573	0.021	0.011	0.007	0.002	0	0.001	0.067	0.032	0.433	0.003	0.071	0	0.01	0.034	0.058	0.376	0	0.007	0.004	0.014	0.283	0.054	0.003	0	0.007	0.013	0	0.139	0	0	0	0.011	0	0	0	0.025	0	0.019	0
chr3	12294807	12294894	4679125	4679130	Adipocytes	chr3:12294807-12294894	U	0.609	0.171	0	0	0.005	0	0.001	0	0	0	0.509	0	0	0.008	0.05	0.126	0	0	0.002	0.012	0.008	0	0.003	0	0.006	0	0.002	0	0	0.005	0.042	0.014	0	0	0	0	0.012	0.011	0	0
chr3	12319813	12320020	4679370	4679376	Adipocytes	chr3:12319813-12320020	U	0.412	0.453	0	0	0.004	0.019	0	0.071	0	0	0	0.025	0.045	0.067	0	0.111	0	0	0.159	0.004	0	0.034	0.089	0	0	0	0	0	0	0.018	0	0	0.039	0.014	0	0.076	0.091	0	0.013	0.02
chr3	12372388	12372827	4679764	4679770	Lung-Ep-Bron	chr3:12372388-12372827	U	0.108	0.035	0	0	0	0.026	0	0	0.014	0.191	0	0.081	0	0.005	0.071	0.276	0	0	0.008	0.016	0	0	0	0.044	0	0.821	0	0	0	0.049	0.074	0	0.093	0	0	0.076	0.023	0	0.02	0
chr3	12575868	12576411	4682268	4682274	Colon-Ep	chr3:12575868-12576411	U	NA	NA	0	NA	0	0	0	NA	NA	NA	NA	NA	NA	0	NA	NA	NA	NA	NA	NA	NA	NA	NA	NA	NA	NA	NA	NA	NA	NA	NA	NA	NA	NA	NA	0	NA	NA	NA	NA
chr3	12899408	12899713	4687249	4687266	Pancreas-Alpha	chr3:12899408-12899713	U	0	0	0	0	0	0.006	0	0.014	0	0	0	0	0	0.001	0	0	0	0	0	0	0.003	0	0.026	0	0	0	0.001	0.004	0.005	0.004	0.44	0.017	0	0.005	0	0	0	0	0	0
chr3	12923029	12923381	4687804	4687813	Endothel	chr3:12923029-12923381	U	0.517	0.007	0	0	0.006	0	0.002	0.375	0.017	0	0	0.086	0.552	0.713	0.033	0.009	0	0	0	0.012	0.047	0.057	0.025	0.028	0	0.009	0.031	0.063	0	0.008	0	0.014	0	0	0.667	0.026	0.115	0	0.223	0.011
chr3	12977410	12977906	4688907	4688913	Pancreas-Delta	chr3:12977410-12977906	U	0	0	0	0	0	0	0	0.143	0	0	0	0.067	0	0	0	0	0.05	0	0.06	0.019	0.065	0.067	0.019	0	0.222	0.263	0.02	0	0.211	0.1	0.211	0	0.882	0.053	0	0	0	0	0.13	0
chr3	13052709	13053041	4690310	4690317	Neuron	chr3:13052709-13053041	U	0.024	0	0	0	0	0	0	0.111	0.013	0	0	0	0.033	0	0	0.091	0.096	0	0.013	0.003	0	0.02	0.041	0	0.008	0	0.695	0.01	0.041	0.017	0.013	0	0	0.026	0	0	0	0	0.076	0
chr3	13086547	13086667	4690999	4691004	Blood-B	chr3:13086547-13086667	U	0.024	0	0.982	0.069	0.237	0	0.01	0	0	0	0.01	0.262	0	0.036	0	0.09	0	0	0.003	0.009	0.022	0.073	0	0.006	0	0.009	0	0	0	0	0	0	0	0	0	0	0	0	0.037	0
chr3	13246110	13246266	4693802	4693808	Lung-Ep-Bron	chr3:13246110-13246266	U	0	0	0	0	0.011	0	0	0	0	0	0	0	0.031	0.004	0	0.174	0	0	0.007	0.061	0	0.028	0	0	0.008	0.684	0	0	0	0	0	0.014	0.013	0	0	0	0	0.013	0.054	0
chr3	13330892	13331207	4695501	4695507	Lung-Ep-Bron	chr3:13330892-13331207	U	0	0.046	0	0	0.003	0	0	0.138	0.178	0	0	0	0	0.014	0.05	0.03	0	0	0.007	0.079	0	0.061	0	0	0.138	0.746	0	0	0	0.027	0.274	0.258	0.063	0.01	0	0.283	0	0	0.058	0
chr3	13578969	13579116	4699725	4699732	Blood-Mono+Macro	chr3:13578969-13579116	U	0.09	0.009	0.106	0.177	0.728	0.254	0.062	0	0	0	0.009	0.089	0	0.007	0	0.229	0	0	0.002	0.004	0.018	0.023	0	0.031	0	0	0.012	0	0	0	0.008	0.008	0.019	0	0	0.005	0.163	0.005	0	0
chr3	14243213	14243491	4707529	4707535	Ovary-Ep	chr3:14243213-14243491	U	0.018	0.418	0	0	0.009	0	0.005	0.036	0.015	0.341	0	0.034	0.045	0.041	0.188	0.052	0.948	0	0	0.038	0	0.029	0.083	0.007	0	0.027	0.024	0.06	0.901	0.033	0.02	0.047	0	0	0	0.09	0.059	0	0.352	0.231
chr3	14462902	14463200	4710774	4710782	Ovary-Ep	chr3:14462902-14463200	U	0	0	0.013	0	0.004	0	0.083	0	0	0	0	0.045	0	0.051	0.094	0.166	0.029	0.136	0	0.234	0.006	0.014	0	0	0.005	0.144	0.2	0.008	0.754	0.011	0	0	0	0	0	0	0	0	0	0
chr3	14469983	14470284	4710914	4710921	Pancreas-Beta	chr3:14469983-14470284	U	0.06	0	0	0	0	0	0	0	0	0	0.009	0.069	0.081	0.02	0.027	0.172	0	0	0	0.073	0	0	0	0.019	0.015	0.073	0.153	0.016	0.125	0.303	0.074	0.924	0.054	0.016	0	0.022	0.027	0	0.047	0
chr3	14529151	14529274	4711903	4711910	Ovary-Ep	chr3:14529151-14529274	U	0	0.016	0	0	0.004	0	0.009	0	0	0	0.007	0	0	0.001	0.053	0.085	0.338	0.098	0.008	0.137	0.006	0.014	0.156	0.012	0.006	0.117	0	0	0.758	0.006	0.043	0.012	0.047	0.128	0	0.022	0.013	0	0.032	0.009
chr3	15052704	15053269	4718232	4718240	Eryth-prog	chr3:15052704-15053269	U	0	0	0.02	0	0	0.182	0	0	0	0	0	0	0	0.005	0.077	1	0	0	0.037	0	0.025	0.079	0	0	0	0	0.128	0.3	0	0	0	0	0	0	0	0	0	0	0.021	0
chr3	15275001	15275569	4720828	4720834	Blood-NK	chr3:15275001-15275569	U	0.029	0	0.096	0.053	0.032	0.846	0.27	0	0	0	0	0.031	0	0.027	0	0.262	0	0	0	0.014	0	0.051	0	0.012	0	0	0	0	0	0	0	0	0	0	0	0	0.043	0	0	0
chr3	15384695	15385523	4722204	4722213	Blood-B	chr3:15384695-15385523	U	0.006	0	0.858	0	0.049	0.007	0.001	0.059	0.013	0	0.005	0.316	0.039	0.028	0	0.18	0.044	0	0	0.008	0.005	0.042	0	0.103	0	0	0.08	0	0	0	0	0	0.006	0	0	0	0	0.004	0.02	0
chr3	15451180	15451332	4722890	4722896	Blood-NK	chr3:15451180-15451332	U	0	0	0	0	0.002	0.95	0.016	0	0.009	0	0	0.014	0	0	0	0.093	0	0	0.002	0	0	0	0	0.004	0	0	0	0	0.007	0	0	0	0.012	0	0	0	0	0.006	0	0
chr3	15498496	15498654	4723386	4723394	Skeletal-Musc	chr3:15498496-15498654	U	0.385	0	0.03	0	0.003	0.007	0.004	0.047	0.134	0.007	0	0.099	0.534	0.067	0	0.124	0	0	0	0.009	0.227	0.117	0.002	0	0.007	0.005	0.084	0.122	0.024	0	0	0.013	0.015	0.011	0	0.014	0.687	0.004	0.316	0
chr3	16329921	16330177	4730376	4730383	Neuron	chr3:16329921-16330177	U	0	0.006	0	0	0	0	0	0	0	0	0	0.016	0	0.055	0	0.026	0	0	0.026	0.007	0.026	0.103	0.011	0.029	0.029	0.015	0.682	0.06	0.023	0	0.024	0.008	0.011	0	0	0.038	0.01	0	0.02	0.062
chr3	16433898	16434081	4731359	4731368	Blood-B	chr3:16433898-16434081	U	0.008	0	0.79	0	0.019	0	0	0	0.007	0.019	0.004	0.25	0	0.019	0	0.093	0	0	0.014	0.017	0	0	0	0	0.006	0	0	0	0.016	0.008	0	0	0	0	0	0.021	0	0.018	0	0
chr3	16444421	16444846	4731459	4731468	Bone-Osteob	chr3:16444421-16444846	U	0.056	0.006	0	0	0.005	0	0	0.792	0	0	0.008	0.193	0	0.083	0	0.194	0	0	0.048	0.01	0	0	0.004	0	0.006	0	0.151	0	0	0.178	0.033	0	0	0.015	0	0.068	0.022	0.017	0.016	0
chr3	16908437	16909004	4735066	4735072	Megakaryocytes	chr3:16908437-16909004	U	0	0	0	0	0.071	0	0	0	0	0	0	0.167	NA	0.055	0	0.214	0	0	0	0.037	0	0	0	0	0	0	0.111	0	0	0.167	0	0	0	0	NA	0	0.143	0	0.062	0
chr3	17155052	17155274	4736877	4736885	Blood-NK	chr3:17155052-17155274	U	0.006	0.005	0.006	0.007	0.002	0.891	0.097	0	0	0	0.013	0.02	0	0.001	0	0.024	0	0	0	0	0.07	0	0.003	0.006	0	0	0	0	0.008	0	0	0	0	0	0.125	0	0.009	0	0.005	0.008
chr3	17155327	17155727	4736885	4736896	Heart-Cardio	chr3:17155327-17155727	U	0	0	0	0	0	0.085	0.002	0	0	0	0	0.021	0	0.001	0	0.051	0	0	0.002	0.006	0.861	0.014	0	0.003	0	0	0	0	0	0	0	0	0	0	0	0.005	0	0.004	0.004	0
chr3	17623404	17624869	4739851	4739860	Oligodend	chr3:17623404-17624869	U	NA	0	0	NA	NA	NA	0	NA	NA	NA	0	NA	NA	0	NA	NA	NA	NA	NA	0	0	0	0	NA	NA	NA	NA	NA	NA	NA	NA	NA	NA	NA	NA	NA	NA	NA	NA	NA
chr3	20126544	20126846	4756770	4756778	Blood-B	chr3:20126544-20126846	U	0	0.013	0.946	0	0.067	0	0.001	0.047	0	0	0.004	0.148	0	0.017	0	0.006	0	0	0.005	0.004	0.012	0.008	0	0	0	0	0.003	0	0.007	0.005	0	0	0	0	0	0	0	0	0.011	0
chr3	20148602	20149028	4756972	4756982	Pancreas-Delta	chr3:20148602-20149028	U	0.007	0	0	0	0.003	0	0	0	0	0	0.01	0	0	0.03	0	0.014	0	0	0	0.002	0.005	0.016	0.005	0	0	0	0.005	0.049	0.006	0.005	0.339	0.698	0.944	0	0	0.004	0.248	0.007	0.033	0.007
chr3	20463186	20463794	4759047	4759052	Prostate-Ep	chr3:20463186-20463794	U	NA	NA	NA	NA	NA	NA	NA	NA	NA	NA	NA	NA	NA	NA	NA	NA	NA	NA	NA	NA	NA	NA	NA	NA	NA	NA	NA	NA	NA	NA	NA	NA	NA	NA	NA	NA	NA	NA	NA	NA
chr3	21806305	21806497	4767053	4767066	Dermal-Fibro	chr3:21806305-21806497	U	0.011	0.009	0	0	0.005	0	0.008	0.014	0	0	0.002	0.01	0.538	0.005	0	0.121	0	0	0.002	0.002	0	0.023	0	0.019	0	0	0.002	0	0.015	0.008	0	0	0	0	0	0	0	0	0.062	0
chr3	22115908	22116254	4768925	4768930	Bladder-Ep	chr3:22115908-22116254	U	0	0.867	0.15	0	0	0	0.038	0.25	0	0.333	0	0.222	0	0	0	0	0	0	0.219	0.14	0	0.133	0.025	0	0.056	0.111	0	0	0	0	0	0	0	0	0	0.111	0.062	0	0	0
chr3	22171614	22171704	4769226	4769232	Pancreas-Duct	chr3:22171614-22171704	U	0.061	0.054	0	0	0.01	0	0.002	0.114	0	0.012	0.098	0.03	0.217	0.008	0	0.144	0	0	0.013	0.018	0	0.008	0.004	0	0	0.036	0.013	0	0.028	0.112	0.034	0	0.096	0.629	0	0.027	0.03	0.062	0.087	0
chr3	23535335	23535687	4777871	4777881	Small-Int-Ep	chr3:23535335-23535687	U	0	0.004	0	0	0.001	0	0.001	0	0	0	0.17	0.008	0	0	0	0.13	0	0	0	0	0	0.005	0	0	0	0	0	0	0	0	0.007	0	0	0	0	0	0	0.963	0	0
chr3	24045271	24045615	4783493	4783498	Prostate-Ep	chr3:24045271-24045615	U	0	0.357	0	0	0.031	0	0.027	0	0	0	0.056	0	0	0.02	0	0	0	0	0	0	0	0	0	0	0	0	0	0	0.5	0	0.091	0	0.167	0	0	0.857	0	0.077	0.083	0
chr3	24165043	24165310	4784429	4784437	Pancreas-Alpha	chr3:24165043-24165310	U	0	0	0	0	0	0	0	0.173	0	0	0.021	0	0	0	0	0.065	0	0	0.046	0	0	0.012	0	0	0.01	0.023	0.018	0	0	0.228	0.924	0.472	0.403	0.005	0	0.01	0	0.049	0.009	0
chr3	24470384	24470686	4786367	4786373	Head-Neck-Ep	chr3:24470384-24470686	U	0	0.021	0.025	0.016	0	0.017	0.014	0.053	0	0	0.026	0.028	0	0.031	0.909	0.167	0.036	0	0	0.976	0	0.028	0.024	0.008	0.207	0.244	0.022	0.015	0.453	0.011	0.049	0.061	0	0.013	0	0.326	0.031	0.03	0.115	0
chr3	25461281	25461699	4793201	4793206	Blood-NK	chr3:25461281-25461699	U	NA	0	NA	NA	0	NA	0	NA	NA	NA	NA	NA	NA	0	NA	NA	NA	NA	0	0	NA	NA	0	NA	0	NA	0	NA	NA	0	NA	NA	NA	0	NA	0	NA	NA	NA	NA
chr3	29430018	29430303	4819745	4819750	Pancreas-Duct	chr3:29430018-29430303	U	0	0.095	0	0	0.045	0	0.045	0	0	0	0.111	0	0	0.16	0	0.25	0	0	0.042	0	0	0.2	0	0	0	0	0	0	0	0.167	0	0	0	1	NA	0	0	0	0	0
chr3	29843435	29843901	4822442	4822450	Gastric-Ep	chr3:29843435-29843901	U	0.034	0.018	0	0.008	0.013	0.018	0.005	0.025	0	0.009	0.007	0.067	0.059	0.021	0.103	0.384	0	0	0.949	0.011	0.007	0.182	0.061	0.008	0.163	0.016	0.024	0.041	0.015	0.005	0.083	0.102	0.033	0	0	0	0	0.02	0.039	0.222
chr3	30283910	30284316	4824883	4824888	Small-Int-Ep	chr3:30283910-30284316	U	NA	0	0	0	0	0	0	NA	0	NA	0	0	NA	0	NA	0.25	NA	NA	0	0	0	0	0	0	0	NA	0	0	NA	0.667	0	NA	NA	0	NA	0	0	1	0	0
chr3	30636790	30637510	4827115	4827128	Blood-B	chr3:30636790-30637510	U	0	0	0.886	0	0.02	0	0.004	0	0.011	0	0	0.212	0	0.032	0	0.043	0	0	0	0.007	0	0	0.007	0.003	0	0	0.002	0	0	0	0	0	0	0	0	0	0	0.007	0	0
chr3	30651811	30652003	4827237	4827243	Gastric-Ep	chr3:30651811-30652003	U	0.089	0	0	0	0.008	0	0.003	0	0.019	0.023	0.014	0	0	0.087	0	0.142	0	0	0.952	0.002	0	0	0	0.017	0	0	0	0	0	0	0	0	0.014	0.007	0	0	0	0.016	0	0
chr3	31808695	31809166	4835120	4835125	Fallopian-Ep	chr3:31808695-31809166	U	NA	NA	NA	NA	0	NA	0	NA	NA	NA	0	NA	NA	0	NA	NA	NA	0	0	0	NA	NA	NA	NA	NA	NA	NA	NA	NA	0	NA	NA	NA	NA	NA	0	0	NA	NA	NA
chr3	31816468	31816805	4835210	4835216	Pancreas-Alpha	chr3:31816468-31816805	U	0	0	0.017	0	0.003	0.014	0.029	0.038	0	0	0.019	0	0	0	0.087	0.265	0	0	0	0.003	0	0	0.094	0.039	0	0	0	0	0	0.038	0.724	0.179	0.138	0	0	0	0	0.041	0.009	0
chr3	31942231	31942514	4836448	4836458	Ovary-Ep	chr3:31942231-31942514	U	0	0.019	0.194	0	0.021	0	0	0	0.008	0.008	0.003	0.117	0	0.012	0	0.092	0.49	0.05	0.051	0.052	0	0	0	0	0.083	0.042	0.006	0	0.848	0	0	0	0	0	0	0.016	0	0.005	0	0.008
chr3	32190313	32190753	4839111	4839116	Adipocytes	chr3:32190313-32190753	U	0.72	0	0.011	0.068	0.039	0.015	0.04	0.042	0.016	0	0	0.135	0.955	0.391	0	0.318	0.013	0	0.008	0.011	0	0.031	0	0.022	0	0	0.036	0	0.014	0	0	0.076	0.076	0.023	0	0.009	0.377	0.007	0.07	0
chr3	32339855	32339942	4840608	4840613	Pancreas-Alpha	chr3:32339855-32339942	U	0	0	0	0	0	0	0.002	0	0	0	0.009	0.015	0	0	0	0.085	0	0.16	0.055	0.003	0	0.011	0.098	0	0	0	0.007	0.01	0.01	0	0.963	0.218	0.042	0.011	0	0	0	0.043	0.014	0.029
chr3	32562606	32563034	4843345	4843353	Blood-NK	chr3:32562606-32563034	U	0	0	0.074	0	0.008	0.657	0.042	0	0	0	0	0.014	0	0	0	0.041	0	0	0	0	0.006	0	0	0.009	0	0	0.003	0	0.017	0	0	0	0	0	0	0	0	0	0.006	0
chr3	32671787	32672047	4844668	4844673	Small-Int-Ep	chr3:32671787-32672047	U	0	0	0	0	0	0	0.008	0	0	0	0.083	0	0.125	0	0	0	0	0	0	0	0	0.056	0	0	0	0	0	0	0	0.077	0	0	0	0	0	0	0	0.615	0.038	0
chr3	32743582	32743904	4845623	4845629	Colon-Ep	chr3:32743582-32743904	U	0	0.014	0	0.012	0.016	0	0	0	0	0	0.867	0	0	0	0	0.028	0	0	0	0	0	0	0	0	0	0	0.058	0.011	0.036	0	0	0	0.016	0.033	0	0	0	0.075	0	0
chr3	32904152	32904369	4848382	4848392	Blood-NK	chr3:32904152-32904369	U	0.004	0.041	0.012	0	0.008	0.728	0.028	0	0	0	0.002	0	0.027	0	0	0.086	0.005	0	0.001	0.005	0	0.012	0.004	0.002	0.003	0.004	0	0	0	0	0	0.029	0.005	0	0	0.034	0	0	0.01	0
chr3	33070623	33071648	4850255	4850263	Breast-Luminal-Ep	chr3:33070623-33071648	U	0	0	0	0	0.024	0	0.149	0	0.448	0.933	0	0	0	0	0.062	0	0	0	0	0	0	0	0.034	0	0	0	0	0	0	0	0	0	0	0	0	0	0	0	0	0
chr3	33647557	33647851	4855845	4855855	Colon-Ep	chr3:33647557-33647851	U	0	0	0	0	0.002	0	0	0	0	0	0.827	0.022	0	0	0	0.032	0	0	0.002	0.002	0	0	0	0	0	0	0	0.007	0	0	0	0	0	0	0	0.113	0	0.009	0	0
chr3	37016785	37017028	4876135	4876144	Heart-Cardio	chr3:37016785-37017028	U	0.015	0	0	0	0	0	0	0	0	0	0	0	0	0.001	0	0.016	0	0	0	0	0.91	0	0	0.006	0	0	0	0	0	0	0	0	0	0	0	0	0.009	0	0.009	0
[truncated: 7,794 more rows]

## Sheet: Table S3.in_silico_titration
Mock source	Titration	Neuron (%)	Oligodendrocyte (%)	B cell (%)	T cell (%)	Monocyte (%)	Granulocyte (%)
[truncated: 31 more rows]

## Sheet: Table S4.deconv_refs
Reference group	Reference sample	Group	Comment
[truncated: 256 more rows]

[truncated: 7 more sheets: Table S5.deconv_markers, Table S6.Physical titrations, Table S7.in_silico_design, Table S8.top100_markers_status, Table S9.deconv_marker_immune, Table S10.Patients, Table S11. QC]
